# Supplementary material for: Genome Sequences of Three Phytopathogenic Species of the Magnaporthaceae Family of Fungi
Source: G3 (Bethesda). 2015 Sep 28;5(12):2539–45. doi: 10.1534/g3.115.020057 (PMC4683626; doi:10.1534/g3.115.020057)
Supplement: Supporting Information [file supp_g3.115.020057_FileS1.txt]

>rnd-2_family-62#Unknown ( Recon Family Size = 26, Final Multiple Alignment Size = 24 )
TGTTACGACCAGACAGTTGGGCCGGTACCAGGGAGGCCAGGTGGGGTCAC
ACCCCTCCTGACGACACTCGCCCAAAAGAAATACCGACCGGCAGAACAAN
GATTACNTAAGGGCAAGGCCACGAAATTCACGTGACCTCACGTGACGGCC
AAGAGAGTGGATCTCAATGATNTGTNGAATNTCAATTAAGAATCAACGGA
TCGAACAGATCAAGAGAGATCACATTCGGAACATAGTCTATATAAGGCAC
GCTCATTACCATGTAGATAGATTCGATTCTAGGATTGCTTAGCAGCAATC
AAACTCTAGTTAACCTCAATACTTACTTGAGAACGATCATAACTTCACCC
CCAGTCATTGAGAACCCCAGTTACCCAGTCAGACGCTCAGTTGCTTCAAC
CCACTGTACTTTACCATAAGAACAGGTTACCCCGATACCTTGATCGTAAC
A
>rnd-2_family-23#DNA/TcMar-Fot1 ( Recon Family Size = 23, Final Multiple Alignment Size = 23 )
AACGTTGNGCNCCNCNTCTCCGGCACCCCCCCTAAAGTCCGGCNCCCAAA
AATANCNACNCNNCCACGTCNACCCTCCGNCTTNTNTTATAAATATCTNG
ACGAATCTNTCACTTTNGGACTTGNTTTTTNNNGATTCTAATNCTCCAAA
CTTTCCAATGAAGCAGTACACTGAAAANCAGCTTNTNNCTGCNATTNNCG
ACGTNAGNAATGGCAANCCAGTTGCACAAAACCTCCCGAAAATGGGGNAT
NCCTNGGNCTACNCTTCACGGTCGACTTAAAGGGGGCCCAGTCAACCTTA
TNAANAAGCGNAAAGNCCTTNTCAAAGGCTTTCACACGGAGCAGGAAANC
CATTTGGCNGATTGGGTACTTGCCCAGGCNGCNTTAGGCCTTCCGCCAAC
GCATCAAGAACTACGCTNTTTTGCCGAACGAATTCTTCAGGCCGCCGGAG
AGANAAAAGGCCTTGGGAAACGTTGGGTNACCCGTTTTNTGGCCCGNTAT
CCAATCCTNAAAACCCAAAGGCCCCGNCGAATAGANAACGCCCGGGTTAA
TGGCGCTACNACCGAGGTAATTAAATCTTGGTGGCCCTATNTNACGAACC
CCGTTGTCGACGCTATNAAACCGGNNAACCGTTGGAATATGGACGAAACN
GGTATAATGGAAGGCAAAGGATCTAATGGCCTGGTGTTAGGGCNTAACGG
GATCCGGCCGTTGCAGCGAAAAGAGCCCGGAACGCGNGGTTGGACGACCA
TAATCGAATGTGTATCGGCTACGGGCGCTGCCNTNCCTCCCCTCGTTATA
TTTAAGGGGAAAAACGTACAGCAACAATGGTTTCCCGCNGATTTAAGCCC
TTTCGATANCTGGCAATTTCATGCAACCGAAAACGGGTGGACAAATAACG
AAACGGCTATCGAATGGTTAAAAAAGGTGTTTATTCCGTATACCCAACCT
TTAACCCCTGAAAAGCGGTTATTAGTTCTGGATGGCCATGGATCACATAT
AACGGACGAATTTATGCTTCTTTGCTTGCAAAACAATATTCAACTCCTAT
ATTTACCCCCTCATTCGTCACACGTTCTTCAACCGTTGGATCTATCGGTT
TTTGGGCCGTTAAAGGAAGCTTATCGACGTCANCTNGGATTTGTNAGCCA
GTTTTGCTGTTCAACGGTTGTTGGGAAACGAAACTTCCTACTTTGCTATC
GAAAAGCCAGATCAAAAGCATTTATAGCAAAAACCATTCAATCTGGTTGG
CGTACGACGGGGTTATGGCCGGTGAACTTGGCNAAACCACTTTTAAGCCC
TTTTTTGTTAGAAAATAGCAACGCCAACGTCGNAAAAGGTAAAAACAACG
GCTTCCAAAGGGATAAAACACCGGAAAGCCCAGCCCAAAAAATTAACGAC
CCGTCTTTACTTATTTGGAAAACCCCTAAAACGACCCGAGATATCCGACT
TCAACTGCAGGAACTTTCCCGGTCCGACAAAACCAACGCCACTTCACGNC
TTTTGTTTGCAAAAGTCCAAAAAAGCTTCGAAGCCAAGGATACCCTNTTG
GCTGGCGCCCAGCAAAAAATCAGCTTGTTGGAAGCACAACTGGAGGCGGT
ACGGCCGGTCAAAAGGAGGAGGGTGGTTCCGGATCCNAACGAGCTTTTGG
TCAGCAAANAGAACGTTNNTGGANCGCAGGAAAATGATANGGANNGTTTG
GAACCTTTGGNCGATGGAGAAGAGGTTAGCGAACCGGGGGAGCCTGANAA
CGATTGTATTNTTGTCCGTTGATAGTTTTACATTTAAATCGGTTTATAAA
AGTGGGCATTTCGTCGTTACATTTTCCAAGGGNGCCGGACTTTAGGGGGG
GTGCCGGACANGNGGNGCCCAACGTTA
>rnd-2_family-5#LTR/Gypsy ( Recon Family Size = 21, Final Multiple Alignment Size = 16 )
CAACACAGCACGATAAGCTGGACCACCTGCTACGATGACAATTGCATGGC
NCACAACAGCTCCAAAANCGACGCAGGATGGTACCCACAGAAGCCCCGAG
GCACTCGAACCCTAGCAGTAGGAAACCGAGTACCCCTAGGGACAGGACAA
CCAACGAAGTTACACCGACAAGAGACCCAACTACCCGAACTCACGGACTC
GGATGCCTCCGGAGAATCGGATGAGGAACCTTTGGGACAAACCCACCACA
TCAGGACAACCAATTAATCCTCAACACAAGAATCAAGCGAGGATTCCGAG
GAAGAGTCCAGCGAGGAAGAGACCATGCCCTCGAGCCAGTACAACGCAGC
AAGGGAAAACAACCCCTACATATACGAAAAGAAGCACATCGATTTACACC
GAGACGACCAATTAGTACAGTTTCCCGGATTGCCACTTCAGGCACAGATC
CGACATCCTACAGGACCAGTCAATGCAACTTTTGGAGACCACCCGACCTT
GGACACCAAACACCCTCAACACGCAGAGATCTTTTGGGCAGAATGTTTCC
GAGACAACTGTGGACTCCACTTAAGCAGGAAGATAGTCCACAACTTTTTC
CCACGACGACGCAAAGCAACAGGCATTCACGAAGTATATACCACAACCGA
CCTACCAAATTGGGAAATTAAGATAAGACTCAACACTGAGCCAGCCGCAA
TCTTCACGCCTAACGACAACTACCCCATGGCGTGTTGCAACCAGAAACAG
TTCCCATGGTATGAGTGCACCCGAAGCGTATGCAGAGTACATATGCTAGC
CAAAGCACAGGCCTGGCACGAACAGAAATCACGGCAACCAGGACCTGCAC
CAATGACCAGAATTGTGTGGAACCCCAACGTACGAAATAACGAGATAACC
ACGAACGCACGCAAGACACCCGTGCCAGCGAAGCACCCACTTGACCTAGT
CGAAACAAGAAGTAGCCACACACCCAGGGATAAGAAAAACAAGGACCCAC
GACGCGAGTCCAGCAAGTCAAAAAACTAAGACAGCCAGACGGCACAGGGC
ACCGAACGGCGACAACAGGAACGAAACAAAAAACCCTGAACGCTACACAA
GACACCATAGCAGCACATAAACATATATTTCTCGACATACGACTCGATGG
CAGACCCATACGAGCACTCCTCGACAGTGGAGCACAAGGCAATTATATCT
CACCAAGGGTCGTAGCGAAACGACGGATACCTTGGCAGCAAAAGAAGGAA
CCATACCAGTTGCAGACCGTGGAAGGAGAGGCAGTTTTATACGGGAACGG
CACCATCGAAACAGAGACCGTACACCTCTGGATGGAGAGCTATGGACGAA
AGGAACAAATCACCTTAGACATTACGGAGATAGGGGACAAAGACGTGATA
TTAGGAATCCCCTGGCTCAGAAGGAGCAACCCCCGGATAAATTGGACAAC
CGGCCAAGTCCAATGGGAAGAGCCGTTAGCCTCTGAAGGAAAACCCGAGA
AANGGACTTCACGCAACGAGCGTAGGGCACAGGAGCGAAACCAACAGAAG
ATTATGGCGCTATTGAGGAAAAGCGAGCCACGCCTGGAGCCAACATCGGA
AGGATCGCGACTATCCATGAGCGAAGAACGATCGAACCTTACCACATTGA
TCGACAACATCCCGGCCGAATACCGGATGTATGGACGACTATTCAGCCCC
GAACTCGAAACAGGACTACCCGAGCATAGTCCGTTCGACCACGAGATACC
ATTGAAAGAAGGAACACAGCCCAAGTTCCACAAGATATACGGCTTGAACC
CGACACAGATGGAGGCACTAGACGAGTACCTCGCAGAGAACCTCAAGAAA
GGTTACATCAGACCATCAATATCACCAGCAGGATACCCAATCCTCTTCGT
ACCAAAGAAGAACGGAAAATTACGACTATGCGTGGACTACAGACAATTAA
ACGACATTACCATAAAGAATTGCTACCCACTCCCACTAATAGGAGAACTC
CGAGACATGCTCTATCAAGCACAGTGGTTTACAACACTAGACCTCAAAGG
AGCATACAACTTGATCCGCGTGAAGGAAGGCGAAGAGTGGAAAACAGCGT
TTCGCACCCGACGAGGACATTATGAGTACCTAGTAATGCCCTTCGGTCTT
ACCAACGCCCCAGCAACCTTCCAAACTATGATCAACCACGTTCTCAGGGA
ATGCCTAGACATTTTCGTCGTTGTCTACCTGGACGACATCCTTGTCTTTT
CCAAGACGTTGGAAGAATACAAGCAACACGTTCACACAGTCTTACAGAAG
CTGCAAGACGCTAAGCTCTTAGTTGAGCCCGAGAAGTGTCTCTTTCACAG
CAAGCAAGTCAATTTCCTAGGATACACTATCGCTCCTGGAGAAATTAGGA
TGGAGGAATCGAAAATCCAAGCAGTAAAGGAATGGCCTCAACCACAGAAC
GTAAAAGACGTTCGGGCATTCCTCGGATTCGTGAACTTTTACAGAAGGTT
CATCAAGGGATACGGCGCGATTGCCACCCCATTGACCAACATGACCAAGA
AGGACCTAGAATTCCAGTGGACGGAACAGACACAACAGGCCTTTGAACAG
CTACGAGACGCAGTAGCCAGAGAACCAATCCTCAAGATACCAGACCCAAC
GAAACCTTTCGAAGTCGAGACCGACGCATCGGACTATGCGATCGGAGGAC
AACTCAGTCAGCGAGACGAAGAAGGACGGTTGCATCCTTGCGCCTTCTTC
TCACAAAAACTACATGGACCAGAACTCAACTACCAGATTCACGACAAAGA
GCTTATGGCCATCATTCGAGCATTTGAAGAATGGAAACCACAATTATCCG
GAACTAAACACGAGGTGTTAGTTTACACGGACCACAAGAACCTGACCCAC
TTCACCACTAGCAAAGTGTTGAACAAACGACAAATCAGATGGTTAGAATT
CCTGTCAGAATTCCATTTTAGGATCATCTACCGAAAAGGAACGGAAAACG
GCAGGGCCGACGCCCTCAGCCGAAGACCAGATTACGAGAACACAGTACCA
GAGGAAACACGGGTTATCCTCACCACAGACGGAAACGGAAACCTTTTACC
AGCACACCGAAGCCTTATAACAACAAATACGGTAACCACACCAGAAGAGA
TACGGAAGATCCACGAAAGCAAAGCNCACGGACACCAAGGAATTTCCAAG
ACATGGAAACGGCTAAAACAACACTATAACTTCAAAGGAACACGACAAGA
AGTACGAGAAGCCATTAAGGATTGCGAACTTTGTGCCAAAAGCAAGTCCG
CAAGACATAAACCTTACGGACTCTTACAACCCTTACCAGCCCCCAGCAAG
GCATGGCAAACTATTACAATGGACTTTATCGTCAAATTACCTCCTTCGGA
AGAACCACTCACTAAGACCAAATACGACAACATATTGGTTATAGTGGACA
AGCTTACCAAATACGCCTATTTCCTACCATATAAAGAAAGCAGCAACGCC
GAAGAAATCGCCTACATATTCCTACGAGTGATTGTTAGCAATTACGGACT
TCCAGAAAGCATTATTACAGACAGAGACAAGCTTTTCACATTAAGATTTT
GGAAATCCCTGATGGAACAGCTAGGAACAAACCACAAGCTATCCACAGCA
TTCCACCCACAGACGGACGGACAAACAGAACGAGCCAACCAAACACTGGA
ACAATACCTAAGATGCTATGTAAACCACAAGCAAGACAATTGGGTACGGT
TGTTACCCACAGCACAATTCGCCTATAACAGCTCAGAGAACGAAAGTACC
AAGATAACCCCGTTCTACGCCAACTATGGATTCAACCCTACAGCGTACGG
AGAACCAAGAACCACGACTACGGCACCGCGAGCCGATAAACAAGCGAGCG
AGTTACGACAATTACACGAAGAACTCCAGCAGGAACTAGAGTTCGTACGA
GAAAGAATGATGAAATACGCCAATCAGCATCGGATGAAGGGACCATCCTT
CAAGGAGGGAGATAGCGTTTATCTTATTCGACGCAACATCAAAACACAAC
GACCTAACAGCAAACTCGATTTTAAAAAGTTTGGACCTTTTAAAATTAGC
AAAAAAATCAGCGACACCAACTACAGACTGTTATTACCAGACACCATAAA
AATTTACCCCATATTTCACGTATTACTACTGGAACCGGCACCACACGGCA
CCAGCACACAAGAAACGATCGAGATCGACGCAGAACAAACCTACGACGTT
AAACGAATACTCGACCACAGACGAAACCACGGCAAAACAGAATACCTTGT
TAAATGGGAAAATTATAGATATAAAAAAAACATTTGGGAACCCCTTAACC
ACCTCCAAAATTGCCAGGAACCGCTCCGCCAATATTATTAGGAGTTGGAT
CTGCGAGCAAATTAGCCAAAAAAAAAAGGACGATTTAAGAAAATACCACC
TACCATTTCCAAAAATTAAAGGCCGACCAGGATTCGAAACTATACCACCA
AACGAACCTACAAAAAAACGATTAATATATAATATAAAACAAAAATACCA
AAAAAACGACGTACCAACGGAATATTGCGCAAAAATATTTATTTCATCCA
ATAACGAAAGATTCAAAGGACCTATCGGGAAAATCGAATCCCAAACAAAA
TTGGAATCCGGAAAAAGCGATTCCAAGGATATTTTAGGNAAAATTTCGGC
TGATCGCCGACGTTTTTCCTGTTCCGCCTTTTTACGTTCCACCCGATCCA
ATTCCTCCAAATTATTAATTCCGCGAAANATAATTCGCATTATTTTTTCA
AACCACATTTTTTTTTATTTNCGCAAACGAAATANTTTCTCCTCCAGCCG
CCTCCANTTCCGNNTCCAATTTCGAATATTGCCGACCGATATTACGNAAT
TGNTCNCGGANACACCCANTACATCACANCCAGAACGATCGANACGAACG
TATTCGATATAACGAAAAGAATTNCGAGGCGANACAGCGCATTTTGCAAT
NCCGCGCGATTTACAANAAGAATAAAAAGGTATNTCNACCGCCGAAAAAA
GAAGNACAGAAAGNAAGNCGTGGCGACGNTCCGTCGACGAACGACCAGAT
TTTGGTTTGGCNACGCGATTAAATATGGCGCAAAAAAATTAGCNAAAAAG
GAAANAAAACCAGAACAGGGATTAGGGGAATACGGATTATTTAAAGGCCA
AAGGGACTTGGCCAAAGGAAAGGAAACCTGT
>rnd-3_family-12#LTR/Gypsy ( Recon Family Size = 73, Final Multiple Alignment Size = 69 )
CGGGCCCCGGCCGTGACGGAGCTCGGCCTGGAAGGGGGGAATACTGTCAC
AGACCTGAAGGACAGCCACTGGGCTGTCGCTTAGTCATGACCCCTGTCAC
GTGAAGGCGCGAGGGCCGAGCGCCTCGCGCGCGTATATCTACGCGAAATC
TCTGCAGTCTCCGATATGTAGCTCCTCGAGCTACGTCTTCGTCAACAACC
ACCTGCTACCCTGTACCTGGAAGACTAGATAGCCAATATACTCTGTCCTG
TTACCTGATCGCCCGCACCTACCTGTCCGCCCTGCCTGCCCGTGACATTA
CGTAGCTCCTTCATTAGGTGCCCGCGATGCCTGCGTCACTGCAACCCCCG
ATCTTAACCGATTCGACCGAGGAACTGATCGAACACCTACAAGGACACCC
TGAACAATGGGTGTCTTACATCTCCGATTCCTACCAAAAGCTGCAACTAT
TGCACGATAGCAACGTCCGCCTGAACTCCTGCCTAGAAATGCAGGAAGCC
GAGACCCAACGCGCCCGCGCCGAAACGGACCGTGTCCGCGACAAGGCGCA
GGCCGACATTCTGGCCATGGCCATGGAAAAGGCCTCCGCCATAACCTCCC
GGGATGCCGCTTTCGCCGAATTAGAGAAAACACGGTCCGAACTGAAGGAA
GTTCGGACCGTAACGCTACCCACGGTACACATAACCACCCCCGCCCCAAC
TACCAACACGCCTGTTGAACCCCTTATGGTTACTCCTATGGGAACGACTC
CGCCGCCTGCTTCCGAACATCCCGCCTCCGCCCGCCTTTCTGAACGACTT
CCAGACCCCGATAAATTTACGGGCGCCCGCTCCGACCTCCGCCGCTTCGC
CACCCAAATCCGGGGGAAGATGACCTCAAACAAAGACCGCTTCCCCAACC
CCGAATCACGCCTGATTTATGTAGCCGGTCGACTGTCCGGTAAAGCGTAC
AACCTGATCCTGCCCAAAATGGTCGGAGGCACACCCCAATTCGGAGATTA
TACGGATCTCCTCCAATACCTAGAGGAGGCATTCGGGGACCCCGACCACG
TCCAAAACGCACAAAACAAACTATATGCCCTGAAGCAGCGGAACGTAGAT
TTCGCCGAGTATCTGTCGGAGTTCCAACGCCTGTCTTTGGAAGGAGAAAT
GCCGGAGGATGCCCTCCCCCCTCTTTTATTCCAGGGAATATCGGAAGAGC
TCCAGGACATGCTCCTCCACAACCCCGCCCCATCTCGCCAATACCACGAA
TTCACCCGACACCTGCAAAGCTTGGATAACCGCTACCGCCAGCACCAGCA
GTATAAAAATAGACAGACACGTACCCCTCGGGCCGCAGCGCCCCCCGCGC
GCGCGGCTCCCCGAACCCAACCCGACATACCGCGGGCCGCCCCCAAGCCA
AACGCGGAGCTCCCGCTTAACGACCCTATGGACCTGAGCAGCCAACGCCG
CCACAACCGCAAGGAAAACATGCTATGTTACCGTTGTGGATCCCAAGAAC
ATTTCGTTGCCAAATGCCCGGAACCGGATACCCGCCGCACGCGGCTGCAC
CAGGCCGGAATCGAACGATCCAGGTCCAGGTCCAGGTCCCCGCGCCAAAT
ACAAACCAAACTCCCTAAAAACCCCCGCCGCGGCTCGGACGCCAGCCGCT
CCAGCAGCCGAAGTTCGAAAAACGGAGCCCGCCTGGGATAAGTCGCCCCC
AGGCCGCCAAGGCCGCGCATAGACCGCCGGCGATCCGCATCTCTGCCGCC
GCCGTTCACGGGTTCCCCGTTGAAGAGGAATATAACCAACGATCCGACCT
GATGATCCTGCCTGCCGAACTGACAGTGGGGGGCCAAAACCTCCCAACCT
ATGCCCTCACCGATTGCGGTGCGGAAGGAAAATGCTTCCTCGACCAAGGA
TGGGCCGAAGAACGCCAACTACAAATGTATCCGCTGCGAAACCCATTCGA
CATCGAAGTATTCGACGGAAGGACCGCCGAAAGTGGGAAGTGCACCCATT
ATGTCCGAGGACAATTGAGAATCAAGGACCACATCCAGAAAAACGCGCTG
TTCTTCGTCACACAGCTAGCCCACTACCCCATTGTGCTAGGAATGCCTTG
GCTAAAGCAGCACGATCCAACGATTGGATTCGCGTCACACGTTATTACGT
TTGACAGCGACTATTGCCGCCGACACTGCAATATGCCCGACAAACCGGAG
AAGGTTAAAGCTTTACACGCCGTACCAAAAAAAAGCCGCCCCCAGTACCA
GGCTGACCGACCGCCGTCCCTCCGCGAAATGGATATCGCCCCTATCTCCC
TGCAAGCCGCGAGCATGTACGCCCGCCGCCGATCCTGCCGACTGTACGCC
GTAACCTTGAAACAGATTGATGAGGTCCTAGCCGCCGACCCCCAAAA
>rnd-3_family-13#LTR/Gypsy ( Recon Family Size = 54, Final Multiple Alignment Size = 50 )
GTGAGGATCAGGCCCCCAGACCTACCCTCAGAATCACGACTCGGCTCCAC
CAGCCACGCCGAGCCAGGGATCGGACAAGGGTCCACTAACTCCGGATTTA
AGCGCGTCTCTTGAGCGCGTCGTCGATTGTAATTTCTCTCTTCTCTTCAG
TTTAGAATTTTCGTCGATAGCGCCTAATACACTGAGGTTCTCCAATGTAT
GCCTGGCCGTGACATAATTCTAAACTCGCTATAATTTGCTGGTGAAGCAA
TTAAAATATATCGTTCAATCCCTTCATTCAATCGTTCACCACGTCGGCTG
TGCGCGACGGTAAACTAGGCCACAGAAACAGAGGACACCATTCGCGAAAT
CAATGTCGCCGCGTAAGAATTACGGCCCACCGATTCGCCAATCCCAACGC
GTGACAAACGCAAACTCAGCAAAGCCAGATAATTTGGCTTCAGGCACTGC
TACTCCCAACACCGAAGGCTCGGATCAAAACGGAGAGATTACAGTTGCCC
CAGTGAGCCCAGAGCCAGTAGAGCCCGCTCCTACCAGCGCCAACACAGAG
CCTGAAGAGCCCGTTGAGCCCCAATCCGACACAGAGCAAGATCAGCCAGT
CGACAGCATCGAAGTTGACGGATCGTACGAGTACGAGTCAGTTTCTGAGC
ACCCAGGAGAGGCGCGAAGCCCTCCCCACCAACCTTCTGCCAAAACGTCA
GACGGCAGGAACGAAATTCCGAAATTTCCAAGCAGAGCGCCCTCGCCTGC
CGCCCAAATGAGAAGCGAAATGGCAGACGAAAGCGAAAACACNGCCGGCC
AGGCTACCATCACTCAATCGCAGCTGCAAGATCTTTTGGCCACCATTGCC
CAACTTAAAGACCAGCTCGCCACCCGGAGTAACAACGCCACCCGTCATGG
AACCCGCGGTATTACGCCTTTGAACAGCGCCTTCGGAGGGGCCGAGTTTA
AGCCCCATGGTATCGCCGCCCGGACAGCATTTAAGCCTTACGGAAGTAAC
CAAAATAGCGCTAAAAACCCCGCCTACGACAGGACGGCACGTAAAGCCGG
CGTCGACCCCGGCATGTTTCGATGGTGATAAGGATCGACACTTTCGATAA
ATGGATCACCAAAATCGCAGATAAATTTGATAGAGGACGACGAAAGCACT
TACAAAACAGAAAGAAGCCGCATGGCAGCGATCAATTCCCTGACTGAAGG
GCTCGCCTAACGACCTTATCGCGAGGCCGTTACGAATCCACCATTATGAA
AACCCTTTCAGCGGCGCGGCCGAAATGGTCGCGACCCTAGCCGCTGTTTA
CCACGACGATAATCAAGCCTCCAAAGCCCGCGAGGAGCTTCGTCACCTGA
AGTTTAGTCCGTCGGACAAGTCAACGGACATCCACCAGTTTATTGGCAAG
GTTAACAGCCTAGCCGATAAAGCCAACATTGCCAAAACGGAACGCAAGTC
GGTTCTCTACGAGCACATTCCTGCCAACCTGAACCCCCAGCTTCTCAGCC
TATGCCAAAGACCCGAATATCTCGTACGAGACCTTCGCCGGACGAAGTCG
CGAACTCGGCGCTGGCCCANCAGCGCGCCTGGGAGGAGCTCCGCGAGAAC
CGCAAAAAGAGGGAAGAGCGCCGTGAGCGTTCAGCCAGCGCCGAACGCAA
ACAGCGTCGACGCGAGAATCGCCGGCACAGCCAGGAAGCCAAGAACCAAA
CCCGCACACAGACCGTTGACGCCCCGAAGTCGCCCAGCAGAGAAAACGCC
AAATTGGTCACTGAGGGTAGATGCTTCCTTTGCAAAGAAGCCGGGCACCT
GGCACGCAATTGCCCCCAAAAGGCCGCTCACATCGCCGCCGTTCTCGCCC
TTCAACACGAAGGCGATCGAGAGGCTTGTGAACGATCCGGCCACAGCTCA
TCTTCGTCGGATTCGGAAAACTGCTAAGGCTGCCGGAAGTCTCCTCGGCA
GTCTGCGTGCCTCAGATAGCTAAAATCGATAGATCACCCAAATTAAACAC
CTTCCTTGCTCCCATTCGACTGCAAGACAAAGGTCGTGGTCTCAACGCCC
AAGCTCTCTGTGACACCGGAGCAGATGTGTACTTATCCATCCGACCGAGC
CTCGCGAAAAAGGTCGCCCAACGTTTAGAGCTACCTATCAAAAAGCTCCC
CAAACCTTTGGACTTTGGAGATTTTAACGGGAAGGTCACCGCAAGAGCCA
CCGAATACCTTCGGCTCACCTTGCAAATCGACGGACGACAATTCCCACGG
CAGAAATTCATCCTCCTCGAAACGGCACACGATGTGTTTATCGGACAAGA
ATGGTGGACGAAGCATCGAGTAGGCTTATTCCCAGCTACCCGCAGCTTCG
TTTGGCCCAACGACCTGCCCGCCATGGCCCAATACTCACCGGCAATCGTC
GTACAACGTTCGAATCCGCCTCTGGACCTCGAGGCCCAAGCTGACGCAGT
CCGCCGGGACCGCAAGATGGAACAAGAAGACCGTCGCATCCAGGTCCGCA
AGATACTTCGAGGCCCTAAACGCCAACACGGAAACCAGGCTCAGATCGCA
GAAATTAGCGCCTTCCCGACTATCCCAAAGACCGTTTCCAACAAAGGCCT
GCCAGCNAATATTTGTGCCCTCCTTAACGACCCNCGTCAAGATCGATGGA
AGCGATCCCCGTTACCCACGGAGCCTATACCGCTGGTACCAGTAAACGAT
ACGCCTACGACCAGCCTNAATGCGGTATCAGCCCTGCAATGGAACAAGAC
TCACGATGGACGTCCCATTCCATTTCCTGCAGGCGAAGACCCGGAGCACA
TCGCGCAAGTACGAGCCAAGTTACCCAAAGCACTTGCCCACCTTGAGGGT
TTCTTTTCCAAAAAGGCGTCGACGATTCTCCCGCCTAGCCGACCCGGCTT
CGACGTGGTTTTGGAACTCGAGAAACCTTTGGAGGGGAGGCCAGCCCGCT
ATTCGACCCCTTTCGCGATGATGGAGTTGGAAAAGGAAACCATCGACGAA
CTTCTGAGGATCGATTTCATTGAACGGACAATGGAGGAGACCGCAGCTTC
GACTCTGTTCGTTCCTAAACCGCAATCGAAGGAGCAGCGTTTTTGTGTGG
ATTACCGATGGGTAAACAAATTCATCAAAGGACGACAAGTACTTGCCCCC
GACGTGGCCGGGACGTTGAGCAGATGTGGAAAAGCCCGGAGGATGACCAA
GATCGACATTATTCGAGCTTTTAACAGATTGCTAATGGATCCGAAGTCAC
GGTATTTAACGGCGTTCAAAACGCGACAAGGCACATTTCAGTGGAAGGTC
CTACCCTTTGGACTGAAGGTCGGACCCGCCTGGTTCCAAGCTTTTATCAA
CGCTCAGCTTAATGAACTGCTGGACGCTTTCGCGAGCGCCTACGCAGACG
ACGTGTTGATTTACACCGAGGATAAATCGGAGCAAGTCCATTTTGAGCAA
ACCGAGGAGGTTATTTACAGGCTGCACAAAGCCGGACTCCAAGGCGATAT
CAAAAAGTCAAGTTTCGGCGTTTTCGAAATCGAGTACCTGGGTTTACTTC
TAGAGATCGGTAAAGGTATCCGCATCGACCCCAAAAAGGTCGAAGCCATC
ACCAGCTGGCAATGGGACGACGTCACCTCCGTTTCCGCAGTACGATCCTT
CCTAGGCTTATGCAATTTCGTTCGGACGTTCTGCCATCACGCCAGCGAAC
AAGCAGAACCTCTGACCCGATTATTGAAAAAGGGAGTCCCGTTCGAAAGA
GGCCCCGAGCAGAAATCTGCCTTTGAAGCGCTGAAACAACTGGTGGTCAC
CGCCCCCGTGATGAGTTTCTTCAAACCCGGTATGCCTGTCAGGATGGACA
CCGACGCCAGTGGCAGGGCCACCGCCGGTGTCGTGTGGCAGCAACAGGAC
GATGGCAGCTGGAAGCCAATCGGCTATTCGTCCAAAACCATGTCCCCTGC
TGAACAAAACTATCCGATTCAGGACCAGGAGCTATTAGCTGTGATTAATA
CGCTAAAGGACTTCGAACCAGCCCTGTTGGGTACCAAGTTCTGTGTTTTC
ACCGATCACCAGGCCCTAATTTATTGGTCGACCAAGAAACTTTTGTCCGC
TCGCCAGATACGATGGGCTGACTACCTGGCCAACTTCGACATCACCTTTA
AATACCGTCCCGGCAAGGATAATGTGGCAGCCGATGCCCTTTCGCGCAAA
ACCGTCGACAACCCTACGGTCAAGGCCCGAGCTGTGTTAGACCGCACCAT
TGCACTAATCCCTCCGGAAAAGATCGACTCCCGACCCGGCGAACCTCTTC
CAACCATTAGCAACTTGGAACCCTCCGCACCGCAGGGAGCTGACCTGGTG
GCCCTTATCCTGGAAGAAAACCTGAAACAGAACCTAGGTCGCCACGACAG
TCTGTTAACGGTACCCGAGACTACCCAGGATGGCAAGATCTTCTTAAGAA
CGGCTCTCATCCGCGAAGCTCATGAGCCCAAGATCTTCGGCCATGGAGGC
CAGAATAAAACCCTCAGCCGCCTGAAAAAGGACTATTGGTGGCCCGACCG
AAATCGAGACGTCAAACGCTACATTAAGAATTGTCGCGAATGTCAACGCA
ACAAGGTACGACATGATAAGACGCCTGGGCTGTTGCACCCACTGGAGATC
CCTAGACGGTGTTGGCAGCACGTAATGGTAGACGGCAAAGATATGCCCAA
GGATAAAGAAGGCTATAATTACGTCTGGGTCTTCATCTGCCGATTGACCA
AACTTTTGGCCACCCTACCGGGAAAAAAGACGGACACCGCGGAGACCTTG
GCCATGCGGTATTATCAGACCGTGTACCGTTGGAAAGGCGTCCCCGATTT
ATGGCTTTCCGACAACGCCGGACCGTTTATATCCGAGTTCCTAAACACTC
TAAACGAGTTGACAGGAACAAAGCATAAACATGGAAGCGCCCGCCACCCT
CAAAGTCAGGGCAGCGTCGAAATTACCAACGCTGAATTGGATCAGAAAAT
GCGCTTTTATGTAGACAAATACCAAACGAATTGGCGACGGCATATCCCCG
CCTTCGACTTCGGCCACAACTCGTCCGTCCACGCCTCTATCGGCATGGCA
CCGATCGAAGCAGAAACCGGAGCTCGCCCTAGAGACCCGCTCTCTTTACC
TTTACCCGAAGAAGACCTGGAGACCGGTCAGCAACAAAAGGCGCTGGAAA
TGGTCCGCCAAGCCCGGCAAGCTCAGGAACTGGCCCGCAACAACGGACTC
GGAGCGCAGATAGAGCAACAGAGGCAGGCTAATAAGAAGCGGCGACCGGT
CGACTTTACGGTGGGAGATGCGGTTTACGTTAGCAAAAAGGGTTTTTCCA
CCGAAGCTCCTACGACCAAGTTGGACTCGCAAAATGCAGGACCATGGACG
ATTCTCGAGGAAAAGGGCCACAGCTTCATTCTCGACACCCCTGCCTGGTA
TAAAGGTAGTAAGCTGTTCCACGCCAGCCGACTGCGCAAAGCAGCAACGG
ATCCATTACCTCAGCAGTATCAAAAGCCGGAACCACCGGTCGAAATTAAC
GGAGAACCGGAGTGGGAGGTGGAGCAAGTGTTGGCCTCACGTCTATTCGG
ACGAAAGAAGACGTTGCAATATCAGGTATCGTGGGTCGGACTCGACCCTG
ATGAGACATGGTATGAGGCCCGCGACTTGAAAAATTCACCAGTACTGCTG
GATACCTTTCACAGGGAGTACCCGGACGCAGCAGGACCTCCGGTAAATTT
GCAACAGTGGATCAGGAGCGCAGCAGAGGATGTTTTTGCGGAGGACGGAC
CCGAGGACAATGTTGCCGAGCACGATGCGAAAAAGACACGAGAGCGGAGG
AAGGCCCCGAGGAGACACACGTGACAAACTCAAGACTCTGACCGCCTACG
TCGATCAGGCCTTAGAGGGGGGTAATGTGAGGATCAGGCCCCTAGACCTA
CCCTCAGAATCACGTGAGGATCAGGCCCCTAGACCTACCCTCAGAATCAC
GACTCGGCTCCACACCGAGCCAGGGATCGGACAAGGATCCACTACCTCCG
GATTTAAGCGCGTCTCTTGAGCGCGTCGTCGATTGTAATTTCTCTCTTCT
CTTCAGTTTAGAATTTTCGTCGATAGCGCCTAATACACTGAGGTTCTCCA
ATGTATGCCTGGCCGTGACACAATTTTAAATTTAATATAATTTGCNGGTN
AAATCAATTAAAATATATCG
>rnd-3_family-43#LINE/Tad1 ( Recon Family Size = 43, Final Multiple Alignment Size = 42 )
GTAGTAGTAGTAGTAGTATTAGTTAACGCCGGGCTCGGCCCGGCTTGTTA
GCCGGCCGTTAGCAACCTCCCGAGGGGTATCTCGGCGCGCGTTCTATCTT
CTTTATTTACACAGGGGGAAAACAAGGAGGGCAGAGGCGGATCGTGCCTG
ACCGGGTTCGGGCCCGGTCCTGCTTAGGGGGTTAGTTCACTGACGCGACC
CCGTGCCTAAGGTGCACGGAGGGTTCGTCTGACGGCTTGTGCCGTGAAGT
GTGGGTGAAAAGGCAGTAAGTCTATTCCTCGTCAGAGTTCGAGTCGTTTA
CGATCGGTGTCCCTAGGCGTAAAGTGCGTTCGTGGCGCGCGGGGCGCTGG
CGGGCCGCTCTGGGGCGGGCGCTGAAGTAGTTGGTGGCTATCGAAAACGC
CTCAAAGCTTTTCGGTTGCCCGAGGCTTGTCTGGAAGAATTTGCGGCGTT
GGGCGCGGTCTGGCGGCCCGACCGGCCGGTCGTTATCAGGCCACGGCCAG
TTTCTCCACACCGCCCGCGAATAGCGGCAGTGCACCGGGTGCTCAGGGGA
GGTCCGCTTCCAGCACCAGGCACACGAGGTGTTTGCATCCTGGTGGTTGA
AACGGTCATGGTAGGCTTTGAAATCGCCGTGGCCGGTCCTCATGGCCAAA
TAATGGCCCAGTAGGGGTCTTGGCAAACGCAGTTCCTCGGGCTCCTTTCT
CGGTGTGTATTGGAATTTCCATTCCCTATATGCGGGGGACCGTTCACAGA
GTTCTTTACGCCACCAGTCCTTCTCTATATTCGAAAGAATGGCTCTGAGG
ACCGTGCCGGCACCGCTATACGTGGTTTGCTGAGCCCTCGGGTCTGGGTC
CGGCGGTCCGGCGGAGCCGGCCTTGGCCAGCTCGTCAGCCCGGTCGTTTC
CCGGGATTCCCTGGTGCCCAGGGCACCAACGGACCCGAACCTCGGTACCT
TGTTTTCGGAGTAGATCGACAAGGTCATGGAACTCCAGAAAGGCCCATTG
GGACGAACGCGGCGCGTCGCCTCTAAGACCCCAAATAACCGAGGTGCTGT
CCACACAAATCCAGATCCGGGCGCCTGGCTGGGCCTTGGCTGCCGCCTGT
AGCCCTTTTAGGGCGCCAATCGCCTCGGCGTCGAAAACGTGGCTTTCCGG
CGTAATAGATGCGGAGCCTGCGGCAAATTCCAGGCCCGCCCTAAAAGCGG
CCCATCCGTACCCTATTTGGACGCAGTTGTTTTCGTGTTTTTCCGAACCA
TCCGTATATACCACGATATCGTCAGGTGATACCATGTCCAGCCATTCGAT
AAAGCGGCGGGCCGCTTCCTCTTTCGGGACTCCTCCGGTGGGGTCAGTGC
GAGAATCCGGGGCATTGCGAGGTGCGCGCAACTCTAGTCTCCGGATCCGC
GGGAGAAGTTGTGCAGCCGTTTGCAGGGTCGTGGCCGAATGGCCCGAGTT
GCGGGCACGAGGTGTTTCACGCAGGCGGCTGACAAGGGGGTGCCCCTTGT
CCGCGAGCCTTAGTCGGGCGCCGTATTTCAGGCGGGTGTAGGCCAGCGCG
ACGCGGGCCGAGGGTAGTCCTGCGTCCCTGAGAACAGTGGACGAGGGGGT
GGTTTTATACGCCGGGAGGATTGCCCGTGCCGCTAAAACCAGCGGTTTGT
TCAATGCTTTGAGGAGTCCTCTTTGCTTGTGCGCTGGGTTGTACCATGCC
TCGGCTGCGTAGGTGGCCGAGGAACCCACGCATGCCACCGCTGCCTTGCG
AAGTGCAGCCGCAGGCGGTCCGTATCTTACTGCCCCAAAGCTCTTGAGGT
GGGCAGCGACCGCCATTGCTTTGGCAGCCCTTTCGGCCACGTGGCGGCGC
CCGTCTAGCCGTCGGCTGAACCAAAAACCAAGCCAACGCATGCCCGGGTA
GCGCTCGGCCCCGGAGGCGCTTTGTCCGCGTCGACCGCCCGGTAGTTGGA
CCGGGGTAACCGTTCTACCATTAATCCGGATTTCCGGGTTGCGACCGTGC
CTTTTCTTAGTGATATGGATCACCTCTGTCTTTTCCGCTGCAAAATGGAT
CTTCTCTTCCGCCGCAATTTCGTGCATATCCCGGAGTTTATCTTCCAGCC
AACGTACGTTTTCCTCCAACGAGGGTGACGATTTCCATGTAAGCACGTCG
TCTGCGTATGCCAACCGCCACTTCGTACCGTTTTTGACGAGATACGCCAA
ATATAGCATATATAGGATCGGGGAAAGGGGAGACCCTTGCGGGGTGCCGC
ACCCAAGCCGCCTAAAGCCCGTGGTCGTACCCTCCAGCCGGACTCGGGCC
TGGCGGCCGCTTAAAAAGTTAATCACGAACCTGAGGAGCATTTTACTAAA
CCCGAGGCTCCGCATTTTCCGTATTAATCGCCTATGGAGGAGGGCGTCGA
AGGCGCCTTGGACGTCGCATGCGACAAGGGTGACTTCCTCCCCGCGAGCT
AGAGCCTGCTCGATATCGTGGGCGAGGGCACAAACCAGATCCGTCGCCGA
TCGTTTGGGTAGGGCACCGCCGTGGGTGCAGCTAAGGAGCCCGTTGTCGT
GTATGGCCCAAGCTATCCGGCGTGCAACGAGCCTCTCGAGGCCTTTTCCG
ATGCAGGAGAGGAGGGCTATAGGCCGCCAGGATCGAACGCTGCTCCGGTC
TTTCTTCCCCGTTTTCGGTAGCATCGCGACTTCGGCCTTCTTCCAAGGCG
CTGGGAAATGTCCGAGTTCCAGGCAACGTTGGTAGAGCCTGCGCACCGGC
TCGGCCAACGAAGCCCATCCGGCTTTTAGTAGCCGGACGGTTATTCCGTC
GATGCCCGGGGACGTGCTCGTAACCCCAATGCAGGAGCGCTCCGCCTCTT
CCGCACTAACCTGGGTGTCCCAAGGGATTTTAGCCTCGTCCGGCGACCAG
GCCTCCAAGGGGTCTCCCTGCAGGTCATCCTCCGCCGAAAATCGGCCAAG
CACCTCCCGTTGCAGTGCTTCCGCTTTTGCTAAAGGCTCGCTCACTTGCT
CGCCGTTAATAACCAGCGGCGGGGACCGGAGGCGTGGTCCGGCTCCCAGC
CAGCCCACCATGTTCCACAAATCCTTATCGTCGCGCAGTTGGTCGATCCG
GTGCCTCCAGTACTCCCGCTTCGCGGCCCGCACCCCTTTCGTATAGGCTT
TTTCCTCGGCAGAGGCGTCTGCCCTATTTACAGCGCTCCGTTTAACCCGC
TGGAATTCGGACCAGAGCCGCTGGCAGTTTTCGGTCCACCAGGGAGCCGA
GCTGTCCCTTTTTCCCGCCGGCGTACCCACGACCCACGTCACTTGCTCCC
ATAAAGTTGTAAATTCAGCTACCCACGCGTCCAATGCGTAGCCATCGGCC
GCGGATCCCGGGTCCGGCATGTCTTGCATGCCAAAAGCAAGTAGCTCCGC
GAACTTTGGTAACCGGTCGTCCCTAACCGAAACGTTGATCGCCTCCGGGC
GGGGGGCGCCGCGCGTCCGCAGCGTGGTATAAAGGGATTCGTGGTCGGAG
CCTGTGTAAAGACTGCTGTCAACCACAGTTATTGTGCTGGGGAGGTTGGA
AAAGACCATATCCAGTAAACCCCCGTCGCGGTGGGTGGGCACGCCGATAT
TTCCTGTAAAACTCATCCCCTGGGCTTGCGCCCATGCCGTCAGTTGGTCC
CCTCCGCGTGCGTTTGCGCGGCCCGGCTGGTATGCAGCAGCCGCTACGTT
AAAATCGCCGCCTAGCACCGTGGGTCCATTTGGCACGGTATTGCATACCA
TTTCCAGCGCGGCTTCAGTGCCCGGAGCCCTATATACGTTAACAAACAGT
ATTCCGTTAATTTCGAGCCAGAGTACGTCCCGCGTATTTTGGCCCTGCGG
TAGCCGTCGTTGTGCGGCCCTTAGGGCTGCCCCCTTCTTGACGTAGGTGA
GCACCCGGGGCCGGAGCCCAGTCATGGCTTCGTAAGTGTTGGCGTGCCAT
TCGTCCACTGGCGCAAAAACATCATAGCCCGGGTGCGTTTGTGTAGTCGT
ATTTAGCCCGCACCATGGCTCTTGAACGTTAACCAGGTCCACCTTTCTCT
GGTGGCACAACTCCAATAGGCTCAGATGCACACCCATCCTTTTACCTACG
TTGGCCCAAACTACGTCGAGGCATTCCCGCTGCATATTGCCGAGCGAGTA
TTTCGTCATATTAATCGACGGGTTGCTTCCAAGTCTATCCCATCAGCGGG
GCAAGGTTCGGCAGCCGCTGCGTCCTCCTCCATTTCGGCTGCCCAAACGA
TTTCGTCGTGCACGCGTTCCTGTTCAACCTGCAGGAAGTTACGGATGTCC
GCCCCTGCCGCCTCGCATGGCCGCGCTCTTTTGTTTGAAATGCTCGATCG
GGAGCTCGAGGTTTGCGAATGCTGCGATGAGGTGCTTAGGACCGGGATTG
CAGGTGCTGGCTCTCGGCGGGCCGTTTCGGCCCGGTCGTTGATAATCGCG
GCACGGTTGGCACGTCCGATTCTGCGAATCCCCTTAAGTTTACGCTGTGA
AGGTCGTTCAAGCTTCCCATTTACCACCAAAGGTCGGGCAGGGCAATTCT
CATGTCCGGATGGGAAATGGCCGTGGCAATTAACGCATTTGGGGGCTGCC
TTGCACGGCTCTTCCTCTGTCGCATGTTTTGCTTCACCACATATGCCGCA
ACGCGCTTGCCGTACGCAGCGACGTATTTCGCAATATCCCTGGCAACCGT
CGTGGTGGTGTGTAATTTTGCGTGATTTTTCAACCTTCCGCGCACGTCTC
GACACTCCAAAAAGCTGAAAGGGCTTTACGGGTTGAAGGAAGGACACTAT
CCACGTGCCCTCAGCCGTATGTGGGTCGTAACCATGTTTGGAAATATGCC
AGTTGACTGGCTGCTGGCCTGCTGCCACGGTAATCTCCTCCTGGATTACC
TCATGTACGTCCTTTCTTCCGTCCAGGCAATTGAGCGTTCGGGGCACTCC
AGAGACGGCGTATGTGTGCCAGGTTGTCGGGACAGTGACTTCCCGCGCGT
CCAATGCGTCCATAATGGCCTTGACCGCGCTGGGGTTGAGGAGTTTTTGC
CGTGTTTCCTCAGAGGCCACCGTAACACCCCAGCCCGTGGGGGTACGCTT
GGCGTTTGGGATTTCACTGTGTGGCACCGAGACCAATTCGGCCAGTTTGG
TCGTTACCGCGTATGGCTCCCTCGTCACCATCCGCAATTTGTCATTTACG
CGGATCAGGATGCGGTTGGACGGCTGTTCTGTCAAACGTTTCGGGGCTTG
GGAGCGGTCCCGGCCCGATTGGGAGGGAGTTGCGGAGCTGTCAGGTGCAT
TGCCGGGCGTCGTACGTATCGGGTACGAGCGCGTGGCCGGGGTTAAAATT
CGCGTTGGGGCCGCCGCTGGTGGCGTGGCGGCTCGCTCGGCCCATGTGAC
CGATTTGTTAGTGGGCGTGCCTCTGCCTTTAGAGGCCGACGACGCCGTGC
CCGTCCTCGTAATTAAAATGCTGCGCCTTTCGCTGGAACTGGTCGGCGAA
CGCGACGGGGAGCGCGAACGCTCTTTTTCAGGGAGGGTGCGACTGAGGAA
CCAGCCGCTGATCACGTCGTCAAGTTCAAGAACAATTCTCCTAAGCGCGG
CGTCCTCCGGGGCCTGTAAACTTTCGAGCTTGGCTGCAAAGACCTCTTCG
AGCCAGCTGCCGACTGTTTCCACGTTTTCCAACTCCTGCTGCAGTGTTTT
GATGGCCAGGGCCGGGAGGCTGGAGTACCTTCCGCGGCCAGCCGGCTGAG
GCGCGTTAGCGGTGCGCGTGTCGAGAGATACGTGTCCCGACTCGGCCTGG
CCCTGCGGCAAAGCCTGCGGCGTGCTCTGCGGGCGCGCGCGGCGGTTTGA
GACCTCTGGTGAGGCCATGACGACCGGCGCCCGGAGGGCGAAAATTCTTC
AGCTGTTAAGCTTATTGGTGTGTTTGGGTGTGAATCGCTAACAAAGGTGG
GTCTGACCCATGAATGGTGGAGGATGCTTG
>rnd-3_family-11#Unknown ( Recon Family Size = 38, Final Multiple Alignment Size = 37 )
GTTAATTATATGCATTATTTTGCATGTAATAAGCCCACTTTTATTTGTAT
ATAGCCAATTTTATTTAGTGCCGAAGTGGAGTGGGGAATGGTGGAATTCC
GTTACTTTGTTAATGCAGGAATGCAATTTAAAGGTCAGCGAGTGGGGTTA
GCTACCCTGTACCGGGTTTAATACCCACCCTGCACCTGCGAGTCAGCTAC
CCTGTACCGGGTTGAAAATTTCACCAAGTCAACGTTTAAATGCAAACCCA
GAGATGGTTTGTATGCAAATGAGGGTGTTTTTTCAAAAACCCATACAAAT
TAGTTTTTCGGAAATTCATTCGCGGCACCGGAACCTTTTCTGGCGTGCGG
ACCCCCACTTCGATGTCGGAGAGTATGTAAGGGAAATAAAGCAAAATCTC
CCCCAACCAATTATTTATCAGTACCAAAATTATAGTGCATTTCTACCTAT
TATTCAGCGCTTTTAGCACTGGTTATTTACCACGCCGCACCTAGGGTTTA
CCCCTATATCCCCTGTTAGCACCATTGTTATTA
>rnd-3_family-323#LTR/Gypsy ( Recon Family Size = 38, Final Multiple Alignment Size = 37 )
AACACAGCACGATGAGCTGGACCACCTGCTACGATGACAATTGCATGGTA
CACAATAGCTCCAAAAACGACGCAGGATGGTACCCACAGAAGCCCCGAGG
CACTCGAACCCTAGCAGTAGGAAACCGAGTACCCNTAGGGACAGGACAAC
CAACGAANTTACACCGACGAGAGACCCAACTACCCGAACTCACGGACTCG
GATGCCTCCGGAGAATCGGATGAGGAACTTTTGGGACAAACCCACCACAT
TAGGACAACCAATCAATCCTTAACACAAGAATCAAGCGAGGATTCCGAGG
AAGAGTCCAGCGAGGAAGAGACCATACCCTCGAACCAGTACAACGCAGCA
AGGGAAAACAACCCCTACATATACGAAAAAAAACATATCGATTTATACCG
AAACGACCAATTAATACAATTTCCCGGATTGCCATTTCAGGCACAAATCC
GACATTTTACAGGACCAATTAATGCAATTTTTGGAAACCACCCGACCTTG
GACACCAAATACCCTTAATACGCAAAAATCTTTTGGGCAAAATATTTCCG
AAACAATTGTGGATTCCATTTAAACAGGAAAATAATCCACAATTTTTTCC
CACGACGACGCAAAATAACAGGTATTTACGAAATATATATTATAACCGAC
CTACCAAATTGGGAAATTAAAATAAGATTTAATATTAAACCAGCCGCAAT
TTTTACGCCTAACGATAATTACCCCATGGCGTGTTGCAACCAGAAACAAT
TCCCATAATATAAATGCACCCGAAACGTATATAAAATATATATATTAGCC
AAAACACAGGCCTGGCACGAACAGAAATTACGGTAACCAGGACCTGCACC
AATAACCAGAATTATATGGAACCCCAACGTACGAGACAACGAGATAACCA
CGAACGCACGCAAGACACCCGTGCCAGCGAAACACCCATTTGACCTAGTC
GAAACAAGAAATAGCCGCACACCCAGGGACAAGAAAAACAAGGACCCACG
ACGCGAGTCCAGCAAGTTAAAAAACTAAGACAGCCAGACGGCACAGGGCA
CCGAACGGCGACAACAGGAACGGAACAAAGAACCCTGAACGCTACACAAA
ATACNATAGCAACACATAAACACATATTTCTCGACATACGACTCGATGGC
AGACCCATACGAGCACTCCTCGACAGTGGAGCACAAGGCAACTACATCTC
ACCAAGGGTCGTAGCGAAACGACGGATACCTTGGCAGCAAAAGAAGGAAC
CATACCAGTTGCAGACCGTGGAAGGAGAGGCAGTTTTATACGGGAACGGC
ACCATCGAAACAGAGACCGTACACCTCTGGATGGAGAGCTATGGACGAAA
GGAACAAATCACCTTAGATATCACGGAGATAGGGGACAAAGACGTGATAT
TAGGAATCCCCTGGCTCAGAAGGAGCAACCCCCGGATAGATTGGACAACC
GGCCAAGTCCAATGGGAAGAGCCGTTAGCCTCTGAAGGAAAACCCGAGAA
ACGGATTTCACGCAACGAGCGTAGGGCACAGGAGCGAAATCAACAAAAAA
TTATGGCGCTATTAAAGAAAAGCGAGCCACGCCTGGAGCCAATATCGGAA
GGATCGCGACTATCCATGAGCGAAGAACGATCCGACCCTACCACATTAAT
CGACAACATCCCGGCCGAATACCGGATATACGGACGACTATTTANCCCCG
CAATTCGAAACCGAGAAGCTACCCGAACATAGTCCGTTCGACCACGANAT
ACCGTTNANAGAAGGAAAAACGCAGCCGTTCGANCTCCACAAAATATACG
GCTTGAACCCGGCGNAGAGCTGGAAGCACTAAACGAATACCTGACCGCAG
AGAACCTTGAAAAAAGGTTATATCAGACCCAATTAACGTCACCAGCAGNA
TACCCAATTTTNTTCGTACCGAAGAAGAACGGAAAAGGGTTACGATTATG
CGTGGATTACAGANAATTAAACGACATTACCGTAAAAGATCGCTACCCGC
TCCCGCTAATAGGAGAATTCCGAGATATGCTTTACCAAACACAGTGGTTT
ACGACATTAGACCTTAAAGGAGCATACAATTTAATCCGNATNAAGGAGGG
CGAAGAATGGAAAACGGCGTTCCGCACCAGACGAGGACNTATACGAGNGC
CTAGTNATGCCTTTCGGNCTNACCGGCGCCCCAGCGACNTTCCAGACACA
TAATNAACNACGCCCTNCGNGAATGCTTAGACGTATTTCGTACGTTGCCT
ACCTGGACGACATCCTTGNTTTNTCCAAGACGCACCCGGACAGAACACGA
ANAACATGTTGAAACTCGTACTGGAAGCCCCGAGGAAAGCCGGGCTATAC
GCCGACGCCGCGAAGTGCGAATTCTTCGTGACGGAAACCAAGTTCCTGGG
CCTGCCGGTCGGCGCCGGAGGCGTNAGGATGGACCCTGAAAAAATCNNCG
CNGTNNNGGANTGGCCAANCACCCAAAANGCTNAANGACGTNCGGGCATT
CCTCGGGTTCGTNAACTTTTACAGGAGNTTTATCAAGGGATNCGGCGCAA
AGATCGCCGCCCCNTTGACCAGNNTGACCAAGAAAGACNTAGAATTCCAG
TGGACGGAACAAACACAACAGGCCTTTAAACAGCTACGAAACGCAGTAGC
CAGAGAACCAATTCTCAAGATACCAGACCCAACGAAACCTTTCGAAGTCG
AGACCGACGCATCCGATTATGCGATCGGAGGACAATTCAGTCAGCGANAC
GGAGAAGGACGGAAATTGCGTCCCTGCGCCTTCTTTTCGCAAAAACTACA
CGGCTACCAGAATTCAATTACCAGATTTACGACAAAGAGTTTATGGCCAT
TATTCGATGTATTTGAAGAATGGAAACCGCAGTTATCCGGAACTCGAAAA
NACGAGGTCCCCGGTTAGTTTACACGGACCACAGGAACCTGACCCATTTC
ACCACTAGCAAAATGTTNAACAAACGACAAATCAGATGGTCAGAATTCCT
GTCAAAATTCCATTTTAGNATCATCTACCGAACCAAGAAACAGGGAGCGG
CAGGGCCGACGCNCTNANCCGGAGGCCAGATCACGAGAACATAGTGCCAG
AGGAAACGCGGGTTATCCTCACNACAGACGAAAACGGAAACCTTTTACCA
GCGCACCGAAGCCTTATAACAACAAATACGGTAACCACGCCAGAAGAAAT
ACGGAAGATCCACGGAAACAAAGCCCACGGACACCAAGGAATTTCCAAGA
TATGGAAACGGCTAAAACAACACCACAATTTCCAAAGAACACGACAAGAA
GTACGAGAAGCCATTAAGGATTGCGAACTTTGTGCCAAAAGCAAGTCCGC
AAGACATAGGCCTTACGGNCTCCTGCGACCCCTGCCCGCCCCCGGCAANG
CTCATGGCAACACCATNNCGATGGACTTCATCGTCACANTTGCCGCCTTC
AGAAGAGCNACTCACGAGGCCAAATACGACGNCATACTGGTTGTAGTGGA
CCGNCTNACCAAGATGCGCCTACTTCNTACCNTGTAAAGGGAGCNGCAAC
GCCGAGGAAACCGCCNACACGTNCCTACGCCACGTAATTGGNAACNATCA
CGGGTTGCCCCNGACGATATGTCNCGGACAGAGGCAAGCNNTTCGCGTCG
AAGTTTTGGAAACNCCTGACGGAACAGCTNGGAAATCGACCGCAAGCTAT
CCACAGCNTTCCACCCNCAGACNGACGGACAAACAGAGCGAGCCAACCAG
ACNCTGGAACAATACCTGAGATGCTTATGTGAACCACAAGCAAGACGATT
GGGTACGGTTGGCTTACCCACAGCANAATTCGCTTACAACCAGCTCANAN
AAGTCCGAGANTACCGAAACAACCCCGTTTTACGCCAATTACGGATTCAA
CCCTACGGCGTACGGAGAACCAAGAACCACGATTACGGCACCGCGAGCCG
ATAAACAAGCGAGCGAGTTACGACAATTATATAAAGAACTCCAGCAGGAA
TTAGAGTTCGTACGAGAAAGAATGATAAAATACGCCAATCAGCATCGGAT
GAAGGGACCATCCTTTAAGGAGGGAGATAGCGTTTATCTCATTCGACGCA
ATATTAAAACACAACGACCTAACAGCAAGTTCGATTTTAAGAAGCTTGGA
CCTTTTAAAATCAGCAAGAAAATCAGCGACACCAACTACAGACTGTCATT
ACCAGACACCATGAAAATTCACCCCACATTTCACGTATTACTACTGGAAC
CGGCACCACACGGCACCAGCACACAAGAAACGATCGAAATCGACGCAGAA
CAAACCTACGACGTTGAACGAATACTCGACCACAGACGAAACCACGGCAA
AACAGAGTACCTTGTTAAATGGGAAAACTATGGACACGAAGAAAACACTT
GGGAACCCCTTAACCACCTCCAGAATTGCCAGGAACCGCTCCGCCAATAT
TATCAGGAGTTGGATCTGCGAGCAAGTCAGCCAAGAAAAAGAGGACGACC
TAAGAAAGCACCACCTACCATTTCCAGAAGTTAAGGGCCGACCAGGACTC
GAAACCATACCACCAGACGAACCTACAAAGAAACGATCAGTATGCAACAC
AAAACAAAAACACCAGAAAAACGACGTACCAACGGAATATTGCGCAAGAA
TATTCATCTCATCCAACAACGAAGGATTTAGAGGACCCATCGGGAAAGTC
GAATCCCAGACAAAATTGGAATCCGGAAGAAGCGACTCCAAGGACACTTC
AGGCAGGACCTCGGCTGATCGTCGACGCTCCTCCTGTTCCGCCTCCTTAC
GCTCCACCCGATCCAATTCCTCCAAGTCATCAATTCCGCGAGACACAGCT
CGCATCATTTTTTCAAACCACAATTTCTTTTGTTTNCGCAGACGAAGCAA
CTTCGCCCGCCGCGCACGAATCTCCTCCGCAAGCGCCTCNANCTCCGCNT
CCAACTTTGAATGCTGACGACCAATNTNACGGANTTGAGCAGCCGANANA
CCCAATACATCACACCCCGAACGATTCGAACGAANATATTCNATATAACG
AAAAAAATCCTGAGGAAAAACCGNATATTTGGCCGTTCCGCGCGATTCGC
ACGGCAAAATAAAAAGGCATTTCAACGGTATCCGTCGACAACAAGGAAAA
AAGAAGGGCGTGGCGACGTTCTGTCGACGAACGACCAAATTTTGGTTTGG
TTACACGATTAAATATGGCGCAAGAGAATTAGCCAGAAAAGAAGGAAAAC
CAGAACAGGGATCAAGGGAATACGGATTATTTAAAGGCCAAAGGGACTTG
GCCAAAGGAAAGGAGACCTGATGTTACGACCAGACAGTTGGGCCGGTACC
AGGGAGGCCAGGTGGGGTTACACCCCTCCTGACGACACCCGCCCAGAGAA
ATCACCGACCGGCAGAACAAGGATTACATAAGGAGAAAATCACGTAACCT
CACGTGATTGCCAAGAAAGTGATCTCAGTGATCATCGAGGGATCATAACA
GATCAAGGGAAATGATCTCTGCGATCCGNGACANATTAGGAGAGATTACA
TTCGGAACATAATTTATATAAGGCACGTTCATTACCATATAAATAGATTC
GATTTTAGGATTGCTTAGCAGCAATCAAACTCTAGTTAACCTCAATATTT
ATTTGAAAACGATTATAATTTCACCCCCAATTATTAAGAACCCCAATTAC
CCAGTTAGACGCTCAGTTGCTTCAACCCACTGTACTTTACCNTAAGAACA
GGTTACCCCGATACCTTGATCGTA
>rnd-3_family-106#LTR/Gypsy ( Recon Family Size = 41, Final Multiple Alignment Size = 36 )
TTTAATTGCTCCTGTTCAATATTTTGCCTTAAAATATACCGAGCAATATC
CGACAATATATCTTCCCAAACGTCCAAAAACAACACCCCCAGCACCCCGG
CTACGAACAGCAAGGCGGCCCAAAAAGCCCCTGTTCGGCCCAAAGACGAT
AGCGATAGCGAGGACGAGGAAGACCAGTTCCGCAGGCAGGTTGCTAAGAC
CAACCAGGAATTCCACGAACAAACGTTCCGCGCAACCCAATTCCAAAAGG
AATTCCAGGTTTTCCGAACCAATGTTAACGTTATTTTAACCCTTTTTAAT
GGGCGCGAAAAATTCAAATTTAACCCCCCAACCACGTTCGATGGTATACC
TGGACAATTTAAAGGGTATTTTGTACAGGTACGCATTTACCAAATATTCC
ATTTGGAAATTTTCCGCAACGAAACAAAAAAGGTGGTATACGCGGCCACT
TTCCTCCGAGGACGAGCCTTGTTTTGGTTCGAGCCTCTGTTGCAGGAATG
GCTTAATATACCCCCCGAAAAACGACGCCAAAAAATCACCGACATTTTTT
CAATTTTCGCAGGGTATAAACGCACCCTCCGTTCCTTATTCCAGGAACCC
GATGAGAAACGACAGACCGAACGAGATTTGGCCAACCTACGACAAACCAA
ATCAGCCTCCGTTTATGCAGCCGAATTCAGAAAGCTAGCAACAAGGTTGG
ACATAACCGAAGAAACCAAAATCCTCCAGTTTTACCAGGGACTGAAGTCA
GAAATAAAAGACGAAGTATCCAAACTCGACCGACCCGAGGATTTCCTCGA
GTACGTCGAACTTGCCATCAAACTTGACAACCGGATTTACGAACGCCGAC
AGGAAAAACAAGGCGGACAGCGAATGTTCGTCACCTCAATTCGACAAACC
AACACGGGACGCAAATACCAACACCCCCAACCCATATACCACAAAAACAA
TGGTGGATGGCAGCAGCCCCGTTATATGGCACCCCAGACCTACAGTACAG
CTTATGGTACCCACAGTGGACCCATGGACCTCAGTGCCACACAACACAAA
AAGCCCCGTAAAGACCCCAAGAGCGGCAAATGTTTTAAGTGCGACAAGAC
AGGGCACATCGCCAGAAACTGCCCGAGAAACCAGGAAGATATCCCTGATT
TTAGGGGCAAGACCGAAAAACCACGAGGACTTAATGCCACCAATTACCAG
CAACTACGGCCTGA
>rnd-3_family-258#LTR/Copia ( Recon Family Size = 28, Final Multiple Alignment Size = 28 )
CAGGTTATGAGCCCGGAAAGGTTCTAGCTAGTGCACTAAAGCGCACTTTG
CATTATTGGAAAGCCCTGTTTTCAGGCTTTAATTTGGTTATTGTCGCATA
TCCGCAGCACGTATATTGACGAAGATATTGCTGTTTTTGTGCAAATTGTT
GGTTATAGGTGCTACGTTAGCACCTATCCCCCCTGTAATTACAGTGAGGG
GTCGCTATATTAGCGTTTGACTCAGGCCCAATTTTCAGGCACTGCAGCGC
TCGCTCGATTGCAAATCCCAAAATTTTTGGTGTGGTTTTTATGGGTTGTG
CATCGCTATTGCGATTGGTTCAAATTTTTAGTGCGTTAATTAGGGTTTGC
GCTAACGAGTCAGGGCCAAAACCCCTGTATTCGCCCGCTAATAGCCCAGT
GATCCACTAACCGAACGCTGCAAATTACCCTGCAGGTTACCCTGCACCCA
CCTAGCGAATTGAACTTTCGATCGCTAGTGCACCTGGATCGGTACAAATA
ATACCAGGGCACCCATTAATTGTGGATTTAGGGATTCCAACCCTGTATTT
TCAGTGGATTCGATCATTGAAAATAGCAATAAGCCCTATATTTGGCAAGT
ATAGGCCTGTAACCGTTAGAAGGCAAACGGCTATAGAAAATCCTAGATTG
GGGTATTTACCCTTAGGCGACTAGGTTAGTTTTTAACTATAATTCAGGCC
ACCCTACAATGGAAGACAGCCCTATGTCGGGCCTCCCAGGCCCAATTCCA
CCGGATAGGGGCCCTGAATCCAGCCCGAATGAAGTTCTAACCGCTAAATT
ACAGGCGCAAGACCTGCAATTAAAAGCGTTAACTACGCAATTGGATCAAC
TTCAGCACACAATTCAACAGTTAACATCTCTGTTGACGCTGAAAAATGGT
GAACCCACTAGTTTTAGTGGTATTGCGGGTATTAATACCCCCAATAGCGG
TAATCTGGAGGCCAACCCACAGATTTTTAGCGCTAATACCGCTACCGCAC
CACCTAATCCACCCGGTAACCTAATTCTAGGTGACGGGATAGGTAAAGAA
CTATCAAAACGGGTATTTTCCTTCCCCGAAAATTGCAAATTAGTAGGGGC
TAGCAATTACGACCTGTGGAAACAGGCACTTATAGTACAATTCAGGGCTA
TAAAAGCTGCGGAATTTATTTCCAACCCTGAAATTGGCTATAGCCTACCG
GAACATGAGCAATCAGTCCTATTATTGCTTATTAAAGACAGCCTAACCAA
GGAACCTTTAGAATCCATTGCATGGCATTCCAGCCCTGTAACGGCCTATA
AGACCCTGGAAGATAGCTATTCCGTTGCACCCGAAATTAGCAGAGACTCG
CTATATCGGGAATTTCACGCCCTAAATTTTTCGAAATTTAGAGGGTCAAT
ACCAGAATTTAACAGCCGTTTTAATTCCCTGGTAGCTAGATTAGCGAATG
CCAACGTGCAAATTAGCCCTATCGATGTACGAAATCAATACCTACGGGCC
CTGGAGGGGACGTTCCCTACCTGGACCGAACGCCAACGCAGTACCCAACG
GGCCCTGCAGGCTATAGGCCAAAATTCGGATCGATTAAATTTGCAATACC
TTATGGCGGACCTTATATCCGAAAATTCGATTTCAGGCTCTACAACTGCC
AAAGCCACTAATTACAGGGCTGAAGGTCGAAAATCAGGGAAAAAAGGCGC
TAAAAAGGACGCTAAAAAGGAAAATAATGGGCAGGACGGCACCTCCAAAT
CACGAAAAAAGGGCAAATCAACCCCTAATTCGGATTCGGCTATTGCAAAA
GATAATAAATCCTCCAATTCCAGCGAATCGAACGCTGGAACTTCCATGAT
TTCAATGGATTTCGAGTTATTTACGGGCTCGATTCCAGGTGACGTTAGCG
TTTGCGCAGCGTATAACGCCCTGGAACAGGCAGGCGATTCGGGCGGTAAT
TTACCGTACCGGGCACTGCAACAGGAGGTTAATTCCGCTATTAGCGGGGT
TATAGAATTATGTTCGGAATCGGATTCGGAACCCGATTATACCGGTAAAA
CGCTAAAACCACAGGTATTAGCAACTAATTCTAAGGCTAAGACGAAGCCT
GGAAGCGGCGTAAATAGGGACCCTAAGCCCCGACGGCTAGGCTACCCGGT
CCTGTACGATACAGGTAGCACGCACCATATCTTTGCAAATAAGCAATTTT
TTACCGATTATACCCCCGGCTCAACAGTCGAAATCGGTACCGGAGGTGGC
CCTGTTAGGCCTATTGGCACTGGAACTGTTAAAATACAGGTCCGGTATGG
CTCCAAAATTGACGAATTTAGAGAGGTTACGTTAAATAACGTGCTATATA
TCCCCTCGTTTGGAATAAATATCGTTAGTGGGCTAATACACTACAATACA
GGGGGCGTATTATTAAAAAATACCCTGTACGATCGGGATCGCAAGGCGTG
GGGACGCCTAAATACCGCCAAAAATTCGTTCTGTTTGGAGGTAAAAGGGT
GCGATATCCTTATTCGAAATACTACATCTACGGTTTCGAATTACGCCTGT
GTAATTGGTGAATATAGCACCGCCTCTAGCCTAACCTTACAGGGGGTTAC
AAAGGGCTACGCAGCCCCGTTGGAGGTAAAACTAAATAATATAGTCCCTG
AAGACCAAGACGACTATAAAATCTACACCGATTCGGAACCGGGAGAAAAT
ACGGTAACGGAAGTGTTAAATCCCAAACAAAATAAGGATATAACCGTAGA
TTTACCTGTAATGCAGAAATTTAGTGCAAAAACCCCTGAAAATCCACGTG
AGATTGGGCCCCGTAGGCCCGGTAAGCCGCTAGATGACCCTTTTAAGCAG
CCTAATACAAAAGGGGCTAATACCGAAAAAGAGGGGGTTTCCCACACAAG
AAATCCGTTGTTAGAACCTCCTTTAGTACCGGAATTAGTGCAGGCCCCTG
TAAATTACCTCCCTTTAAGCCTAAATCGAACTACCGATGGTTGGGTAACA
GCTGAAGGAGACGGAATTACAGGCGATTGTGACGAAATCCAGGCCCAAAA
AGCCCTGTTATGGCACAGGCGCTTAGGGCATATAGGGTTGTTATTGCTTA
AAAAGACCGCTAAAAACGCAGACGGTCTACCTAATTTCGACAAAATTAGG
GCTATTACCTGCATTACTTGCATTAAAGCCACCTCTGTTAGGCGTACAAA
TAAAGGGGCACTCCCTACACCCCCTAATATCCTCGATTCCATAGAGGGTG
ATACAGTAACCCTTAAACCTAACCCTCACAATAAAAAACCCGTATTTTTG
TTATTAGTGGATCGAAAATCACGTTTTCGGTGGTCGATCTCACTACGGAA
TAAAGCCGGACCTACGGTTTTAGTGGCTATTAAAGGCTTTTTTAAGGTTT
TAAAAGCTACGTACGGGCGCTACCCCACTAAATTTCATTTTGATGGGGGG
CACGAGGTAAATACAGAGCTTCAAGATTGGTTTGCAAGTAAAGGTGTTAA
TTTTAGCACCTCCAACCCCTACAACCATGGCCAAAACGGGCTAACGGAAC
GGTCCGTTAGGGTTATTTTGGATAGGCTAAGGTCTACCATTTTAGCGGCA
GGTCTACCACTATATTTATGGTGTTATTTACTGTCAGCCGTGGTTGATTT
AGTTAACCGTACAGCGGTAACTAACAGGGAGTTAACACCCTACGAGGAAT
TTTATTCCGAATTTCAACCTGGATTACCACACAGGCCTAATTTAGGCCAT
TATCGGGTTATTGGTACCGTATGCCAGGCTATTATACCGCTGGAAAAACG
CCAAAAATCCAACAAATTGGCTCCCCGAACGGAAACAGTAAGGCTTTTAG
CCCATTTATCCAATTCTACAGCGTTGGTTTACGCCCCCGCCAGACGGGCC
GTATATAAAACCTCTACCGTAAAAATTTTAGAGGGTATACCCGCTGAAAA
TTTGGCTATTCCAGGGGAAACGCTACAGATTTCAGAGGGGGAAAATCCAG
ATTTAGAGGGGGATTCTAATTCTGAACCTGAAGACGAAATCTACAGCGCC
AAAACTTTGGATCCAGTGGATAATAATCCCCTACCTCCCGCAATTACAGT
TCCTCCCTGGCCTGTACAGTCTACTGTTCGCCCCCCAGAGCTTATAACGG
TAGCGGTGCCTAATTCAGCACCTAAAATAACGGAAGTTCCGGTGTTTTCG
GCACCTAAAATACAGAATATGGAGTTAAATTCGCAGTTCGAAAACCCAGA
TCCTATGGATATCGATTACGTGCATTATCTTTGTTATCAAACCCAAAAGA
AAACAAAGAAAAAGCCCACTAAAGACGGCGAACCAAATAGCTACCAACAG
GCCCTAAAAAGCCCTGAAAGTGCTAAATGGTTAGCAGCTTTAGCGTCTGA
ATTCGACCAGATCGTTACTGCAAAAACCTTCCGTTTTATCCCTAAAATTA
AAATGCATACAGGCCGTAGACTAATCTCTACCCGGCCGGTGTTTAAATTA
AAAAAGGATGAAAATAATAAGCCTATAAAGTATAAAGCCAGGCTTGTTGT
TAGGGGGTTTTTACAGGTCGAAGGCCTAGATTATATCGAGACTTTTGCTA
GCACTAGTATACCGCCCACCTGGCGTATATTATTGGCTATAGCTAATGCA
CAAAATTGGGAAATAGAACAAATCGATTTTATCGGTGCGTTTTTAAATAG
TGACCTTACCGACGTAGATATTTATTTGCAAATTCCAGAGGGTTTTAGCG
ATTGGGCTAGATCTTGCAGCCCTACTACCGCTAAAATTTTAGTGCAAATG
GGCTATAATCCAAAGGAAATGCAAGTTATACTGTTGGAAAAGGCGCTATA
CGGTCTGAAACAGGGCCCAAGAGAATGGCAAACAAAGCTAAAAAGCCTAC
TTTTTACAGAAGGTTTTAAGCCGCTAATCTCTGATCCAGCTGTCTTTTAT
AATGCTAAATCCAAGCATTTCATTGTTACTTTTGTTGACGATTGCCTGCT
AATAGGTCCTAAATTGCAATATATTCAGGATTTAAAAGCCCGTTTTAACA
AAATATACGCATTGGAAGACAGGGGCCCTGCAGCCTATTTTCTAGGCGTT
CAGATTATAAGGGACAGGCCTAACCGCCTGCTTTGGCTCCATCAAAGTCA
GTATATAGAGGAAGCATTAGCAACGTTCGGATTAGCTGATTGCAAACCTA
TTTCTGTTCCCTTACAGCCGGGTGTGCTAAAATATAGTGGGGGCAAACCC
GTAAATGCGCTAGAAATCAAATTGTTACAGCGTATTATCGGCACCCTAAT
GTATTTAATGCTATTAACGCGCCCGGACATCGGTTTTGCGGTTCAATGGT
TATCTCGTTTTTTAACGAAAGCCACTACAATCCACTTAACGGCAGCTAAA
AACCTACTTCGCTACTTAGCAGGTACTAAATCCCTAGCAATCTGCTACGG
AAATAGGGTAATTAAAGCTAATTTACCACCTAACTCTTTGATTGGGGGTT
TTAAAGGCCTAAAATTACTTGGTTTTAGTGACAGCGATTTTGCCGGGGCT
AGGGAAGATTCAAAATCCACTTACGGATATTTGTATACCCTATCTGGGGG
CCCTATAACGTGGAAGTGCAAAAAGGCTAGTACTATAGCTTTAAGCACCC
CAGAAGCCGAAACCGACGCCTTAGCGGAAGCCCTGCGTGAAGCACAGTGG
CTTAAAAGCCTATTTACAGAGATTGGACTACCTGTAAAAGGCCCTATTGC
AATATTTGGAGATAATACAGGCTCTATAGCTAACGCACACAACCCTACGC
ACCACCAACGTACTAAACATACGTTATTAAAATTTCACTACGTAAGGGAG
TTAGTTACAGAAGGATTAGTGACCCTAAAATACCTGGAATCCAAACAAAT
GCCCGCTGACGGCCTTACAAAGCCCCTAACGCTTCCAATTCACAAGGTTT
TTTTAGAGCTTATAGGGTTAAAACCCCTGTAAACTTAGTTTTTACCTATT
GAATTGTAGGGCACCTAGTTAGTTCGTTAGCTAACTACCACCATTTTTCT
CCTTTGTTTGCAATTATTGGATTTTTGTTAGCCCGACACCAACCGATCTA
CCCAAACCTACCCTGCTCAGGTTGATTATTAAGCAACTTATACCGACCTT
ATACCCGAAGTCGAATCCGAATTTAATTAGCTCGCGTTTTGGGCGACCTA
GCGATTTTTAATCTACCCTATATATTAAACTTTTCTGGGATCCACAACAA
CGAACAGCCAGATTAGCTACCTGGCTTAGTAGTAAGTTCCGTTGGTTATA
ATCTGTAGGTCGTGGGTTCGAATCCGGGGGTTGTTACAATTCTGGGGGTC
TTTTTCAATTCGGGGGTTCAGTCAATCGGGGGTTTGGTACAAAGGGCTTA
TTCATCCAGGGGGTTCGCACCGGGGGTTCGAGTTGGGTTGGGACACAAGG
GGGAATTTCTTTTGTTTTTTTGTTTTGGGGGTTTTATTTTACGTACTTTT
CTTTTCCGACTTTATTTTTGGATTAAGTAGCAAAAGAGAGGGGGT
>rnd-3_family-25#Unknown ( Recon Family Size = 29, Final Multiple Alignment Size = 28 )
GTTACGGAGTGGCGTGCCTGGGCGACTGCCAACCGTGACTAGCTCCACCT
CACGTGACAAGGCGCCAGGGTGAGTTTGTTATTTGTTCGCTTAGGCGCGT
GTACGCGATTGGCACTGCGTGCCTTTCTTCTTCCTTTACACTTAGCTTTA
GATCTTCGAATAGAATCGCCCCTATATTGCAGCCTTGTCTCTTTGGGATC
GCTTTCGTGACA
>rnd-3_family-421#Unknown ( Recon Family Size = 27, Final Multiple Alignment Size = 27 )
GGGGGAATGGCGCAGTGGTTAAGCGCCATGGCTGTTACTTGAGTAACGTA
GGTTCGAATCCTGCTCCCTCCACCTCCTCCCCGCTTACCCGTGGCAAGGA
TAACCCGGCTGGCTATCGACAACAACCACCCGCCTGTGCCGTCGAGCCCA
CACTTGTTGGGAACTTCGTCTCCATGGCTACAAACGACCGACAGCTCCGC
TGTTTGGACACAGGCCCCTCTCGATGAAGAGCCGTCAACTGCCGTCAGAC
GAATCCTCCGTGCGCCTGAAGGCACGGGGTCGCGTCAGTGAACAAACCTG
TAAGCAGGACCGGGCACGAACCCGGTCAGGCTCGATTCGCTTCTATGCCC
TTGTTTTCCGCTGTGTAAATAGAGAAAATAGAAAGCGCGCCGAGATACCC
CTCGGGAGGTTGCTAACGGCCGGCTAATGAGCCGGGCCGAGCCCGGCGTT
AAATAATACTACTACTACTACTACT
>rnd-3_family-94#DNA/TcMar-Fot1 ( Recon Family Size = 26, Final Multiple Alignment Size = 26 )
ATTAACGTGGTTCATCAGGACCCCGGACATATCAGGACCCCGGACATTTT
TCAACCCAGTTTCATCCTTTATTTTCCACACGTGTTCTTTCCCCCAACAG
TAATGGAATCATCAAATTGCGAAGCGCGAATCATTCTTGCTCTAAATGAG
CTCCGATCAAGCAAAAAGAAAAGCATACGAAAGGTTGCATTAATATATAA
TGTCCCAAAATCGACACTACACGACAGAATAAACGGCATCGCTTCTTTGG
CCAATCGTCGGCCAGGCAACCAAAAGCTAACGGAAAGGGAAGAGGAAGTA
ATTGTCCAGTATATACTGGACCTGGATTCCCGAGGGTTTCCAGCCCAGAT
CGCTGATGTGGCCGCAATGGCCGATCATCTTCTCGCTGCGCGGGACGCGC
GACCGGTCGGCAAGCAATGGGCTTATCGCTTCGTACAACGACGCACAGAA
TTAAAAACGCGTTTTTCTCGCGCTTACGATTTCCAAAGAGCTCTTTGCGA
AGATCCTGACGCGTTAAACGCGTGGTTTCAATTGGTGGCCAATATGAGGG
CCAAATATGGCATCCAAGACTGCGACATGTACAACTTCGACGAAACCGGC
TTTATGATGGGCCAGATTTGCGCTGGAATGGTCGTAACTGGGTCCGAAAG
ACGCGGAAGAAGGAAAAAAGTACAGCCTGGCAATCGAGAATGGGCGACTG
CAATTTGTTGCATCAGTGGCGACGGTTACGATATACCCCCGTATATCATC
GTCAAAGGCTTTTACCATTTGTCCAATTGGTATACAGAAGGCGGTCTTCC
GGACACGTGGCGCCTCAAACCCACCGTTAATGGATGGACCGACAACGAGA
CTGGCCTCGACTGGGTTCAGCATTTCGACAACCATACAAAATCGCGGACA
AAAGGCGTATATCGGATGTTAGTGCTCGATGGGCACGGCAGTCATCGATC
CCCTGAATTCGAGGGCTATTGCAAAGATCACAATATTATTCCACTTTACC
TGCCTGCTCATTCATCTCATTTAACCCAGCCACTTGATGTCGGAGTGTTT
AACGTCCTTAAGCGGGCGTACGGTCAAAAAATTAACGACTTTATCCGGGC
CCACATCACTAACATCAGCAAAGTCGACTTCTTTTTGGCTTTTGCAGCGG
CTTACAAAAAGTCAATGACAAAAGAAAATATGGCCGGGGGTTTTCGAGGG
GCGGGAATTATCCCCCATAGCCCGGAAATGGTCATATCTAAGCTGGATGT
TAGGCTACGGACGCCGTCACCTAAAGAGCTTGATTTTTCCAGCACCGAAA
CCTGGGTCTCTCAAACACCGCACAACCCGACAGAAGCCGTTAATCAATCT
ACCCTTGTTAAAAGTCGAATCAACTGTCATCAGGGAAGCTCGCCAACGCC
TATTTTTAATGCTGTAAAGCAGCTAGCAAAAGGGTTGGAGTCGATTGCTC
ATCGAACCACACTTTTGGAAGCGGAGAACCACAGCCTTCGGAAGGCCAAC
GAAGCGCTTAGCAAGCGGCGCAGGGCTCAAAAAACACGTATCCGCGAAGG
AGGGTCATTTACCATACAAGAGGGTCAGAATTTGCTTCAATCAAATGGTG
CCGATGGTCTAATATACGAAAAGAAAGATGAAAATGGGGAGGGGAGTAGT
GCGCAGCCGGCGACTAAACGACGTTGCGGCAACTGCGGTAAACCTGGACA
TAATGCACGCACCTGTCAGGAGGATGCAGAAATGTCTGATGTACATATAT
CCGATTGCATTGAGGTAAATTGAACAACGCTGGCGTTGCAATTGAAATTG
GAAGTAGTATTGTGCAGGAAAAGTGTCCGGGGTCCTGATATGTCCGGGGT
CCTGATGAACCACGTTAT
>rnd-3_family-82#LTR/Gypsy ( Recon Family Size = 26, Final Multiple Alignment Size = 26 )
GGATATGCCTGAGGAGGGGGATGAACGACTTAAGCACCAAACACAAGTCG
TACTGAAAGAACACAATTTACCTGCCCGCCCCACCCGGTTACAACCCATA
ATCCGCCAAAACAAACCCCTATTGCCAAGACACCTGATAGAGCTACTAGA
CGCCGGATACGAATCCGACCCGATAACGCAATCTGCCCTAGAAGCGTTGA
GGACAGGCGCCGACCGCCACCCCAAGCTGCAATTGGCCGAATGCGAAGAA
CGATCCGGCTATTTGTATTACCGCAATAGACTGTACGTACCCGATTCGAA
TAATCTGAAAGCCGAGATCCTGCGCCGCTGCCACGACTCCCCCGTCGCCG
GTCACCCCGGCAAAGCAAAAACCTACGACCTGCTGTCCCGAGAATATTAC
TGGCCCGGAATGCTACATTACGTATCATTATGGGTAAAGAAATGCCAGAC
CTGCCGCCGAATCAACCCGTCCCGCGAAGGCCACCA
>rnd-3_family-40#LTR/Gypsy ( Recon Family Size = 27, Final Multiple Alignment Size = 25 )
AAAAGAAAAAAACGAGAAAAAGTATNATATATTGGCCAATATAAGTANTG
TCACGGCCAGGGTAAGCATAGCACGGAAGCTAGTCTATTGGCGCCTATCG
ACGAAGATTCTACTCTGAGGAGAGGAAAGGAAACAAACAAAGTTCTGAGC
TTGACGCGACGTCGATAAAGGTATCACCCTGGTGGGTCGTTGGTCCGGGG
TCAGGGTTAGGGTCTGGTGATCTCATGGTCCGAATGTCACACTACCCCCT
TCCAAACCTCGTATGTCGACGCAGGAGATCATGCGAGGCTCTTGTCAAGT
TAACCATGTCGTCGCTTTTTCCTTTTACCGTTTAACTCTCCATGCTCCGC
CACGTTATCCTCCTGATTCGGTTCGTCCAACTTATCCTCGGCAGCGGCTT
TTATCCAGATTGCCAATCGCTTCGGCGGTCCTGCGGCATCTTTGTACTTC
TTGTGGAAGTCGTCAAGGGCTGTCGCTGAATTCTTGAAGTTTTCAGCCGG
GTACCACGTGTCGTCTGGATCACATCCTTGCCATGCGACCTGGTATTGCA
ATATCTTACTCCGGCCAAATAATCGGGACGCTAAAACTTTATCGACCACA
AACTCTGGTTCTCCGTTGATCTCTTCTGGCGGAGGCGGCTCTCTTTTCTG
TTGTGGTAATGGGTCCATTGCGGCTTTGCGGAGGCGGTCTGCGTGGAACA
AGTTTTTTCCTTTAAACGATTCAGGTACGTCCAGAACATAGCTATATCCT
CGTTCTTCTAGAATCTGCCATGGTCCGGTCCACTGTGAATCCAGTCTGGT
CGTCGGTGCGGTCGTCGGAAACCCTTTTTTCTTGACGAAAACATAGTCGT
TAACCCCAAAATCTACTGGTCGCCGCTTTTTGTTGGCTTGTTCTTCCTGC
CTCGCCTGCGTTTTTAGCGCGTTTTGGCGAGCCAACTCTTGGACTTCTTT
AGTCTGGCGGACGATCTGCAGCGCTTTTCGTTTCTGGTCTGAATCAACGG
TCGTGGTTGGCAGGTCGGTGGACAGCGGGTTTCGGGGTTCGGTCCCGAGC
ACTACCTTTAACGGGCACATACCAAGGCTGGAATGCCACGCGGCGTTGTG
GGCAAAATCCAAAGCAGGCAAATGTACGCTCCAACTGGTCTGGTATTTGT
CGATATAAAACCGCAGCTTTTGGTCCAGTTCCTGGTTGGTTATCTCTACG
GCACCTTGTGTTTGAGGGTGCAGGGCGCTGCCGTGTCGGTGTTTAGTACC
CGTGAGTTCATTTATCGTCGCCATGAATTCGGAGATGAACGGCCCGGCGT
TGTCGCTAATCCAAACGAAAGGTAGTCCTAGGAAACGGTATAGGTATCGG
TAATATCGGGAGGCCAGGATTTCTGCTGTGTCGGTCTTCTGTCCTGGGAT
GGTGGCTATCAGGCGACTGAACTTGCAAACGAACACCCACACGTAGTCGT
ATCCGAACTTGTCTTTGGGCATGTCCTTTCCGTCAACTGCTACATGTTCC
CAAACGTAATTCGGTATCGGTAGCGGATGCAATAGGCCCGGGGTCTTGTC
GTGTCTGCCTTTATTTCGCTCGCAGTCGTGACAGTTTTTGATGTATTTCC
GAATGGTTTGACTCATGCCCTCCCAAAAATACCGTCTTTTGATCATTTGT
ATCGTCTTGTTCTGTCCTGCGTGGGCGAATATTTTGGGCTCGTGAGCTTC
ACGGATCAGAGCGGTCCTCAAAAAAATCTGTCCGTCTAAAGTCGTTTCCG
GGACGACTAGCTTTCCTTGGTGTTGGCCTAGCTTTTGCTTTTCGTTCTCT
TGTCGTATTAGGTCTACCAAATCTGCGCCGCTCACCACGTGGGCGTTTGG
GTCGGCAGTGCTGACGGCGGCCACCGTAGGTGTGATCTTCTCAGGTGGGA
TTAAAGTCATTGTTCGTTCTTCTTTTTCCCGAGCTTTAACTGTTGGAAGG
TCTGCCGTCTTGCGGGACAGGGCATCGGCGGCTATATTGTCTTTGCCGCG
GCGGTACTGAAACGTAATGTTGAAGTTGGCCAGGAAATCTGCCCAACGCA
CCTGTCGAGTCGAAAGGAGTCGTTTTGTGGAATAGTAAACTAAAGCTTGG
TGGTCTGTAACCACGAAAAAGCTTGTCCCCAACAATTCTGGTTCGTAATG
TTCCAGCGTTTGAACCACTGCCAGCAGCTCTCGGTCTTGGATCGGGTATG
CGCGTTCTGCTGGGGTCATCGTTTTTGAGAAATATCCCACAGGCTTCCAT
TCTCCACCCGGTTGCTGTTGCCAGATTGCTCCGCCGGTCGCGTTGCGTGA
GGCGTCGGTTTCTACCTTGGTCGGTCGGCCTGGGGTGAAAAATGCCATAA
CCGGTGCATCGCAGGCTAAACGTTTCATTTCCTCAAATGCTCGCCTCTGT
TCGGGGCCCATAGCGAATTTGGCGTCTTTCTTCAACAGTCGGTTCAACGG
CTCAGCGACGCTGCTGGCATGGTGGCAAAACATTCGAATGTAATTGCACA
ATCCCAAAAAGGAACGCACGGCTGTTTTGGACGTGAGGTCTTCGAACTTC
CAATCGCTAATTGCCTGCAGTTTGTCTGGATCGATACGGATGCCCAGACC
TGCGTCCATAACGATGCCAAGATAATCGACCGTGGTAACGTTGAATCGAG
ACTTTTTAATATCTCCCTGGAGGTCGACTCGGCTTAATCGGTAAATAACC
TCTTCTACTTGGTCCCAATGTTCTTCTTCGTTTCCGTCGGAATAAACCAA
AACATCGTCGGCGTATGCGCTGGCGAACAAGTCCAAAAGTTCATTTAGCT
GAGCGTTGATAAATGACTGCCACCAAGCTGGGCCGACCTTTAGCCCAAAG
GGAAGCACCTTCCATTGAAAGGTGCCTTGTCGGGTGCGAAAAGCAGTGAG
GTACTCTGAGCCAACCGCCATACGTAACCGGTTGAAAGCTCGAATAATGT
CGATTTTTGTAAACCTCTTTGCATTGCGACAATTAAAAATAGTTCCGTTG
ACATCCGGGGCTGGTACGAATCGATCTTTCAAAAACTGGTTGATCCATCG
GTAGTCGGTGCAAAAACGGCGTTCTTTGGAGTGTGGTTTAGGTACGAACA
GGACAGGCGCTGGGTCGGCCTGCATACAGGGTTCGATAAACCCAATGCGC
AGCAGCTCGTCGACTGTTTCCTTTTCGAGCGGCAGGAATTCCACAGGTGT
CCTGTACGTCGGAGGCGATCCTGTTTTCGGCTTGTCTAGCTCCAAAATTA
CATCGTGCCCTGGGCGATGTGGAGGCAGGTTGGTGGAAGCTGCTTTCGAA
AAGAATCCCTCCAGGTGAGCGAGTCGGGATGGCAGTTTGCTTCGGACCAG
TTCGACATGGTCGGGGTCTTCATCTTCCGGGAACGGGATTGGTTCTCCCT
TGTTGGTTTTCCATTGGTACGAACGGCCGACGGCAGATAGGCTGATGGCG
GGTTTTTCGGGTCCAATTTCTAACGTGATGGGCTGCGTGGGTAATGGGCA
CGATTTCCATCGCTTTTGTCGGGGGTCGGTGTCCAGCTTGTGTTGAAGGG
CGGCTATATTTACAACGGTTTGGTCCTCACTCAAAACGACCGGGGTCGTT
GGTCTGGGTTCTAAAAAGGTTGTTTGGCGCCACGGTCGTCGAAGTATTTG
CACCCTTTTGGTTTCCCGTTCGAATGCTCGGTCGCGCCGCTCTGCATCGG
CTTGCGCAGCCGGATCGGGCTTGTCCAACATGTTCGGAAGTCTGATGGCT
GGCGAGAATTTTGCCAGCGACGGTGTCGTTTCAGGCCATGCGAACGTTTG
CGTTTTCGGGTGGATCCAAACATCCTGTTCAACTAGCCAATCCTGCCCAA
TAAACATATCATGTCCACTTTCCGTCACGTAAAACATTTGGTTGCTGAAC
CGGCGTCCATCGATTTCCAAGGTCGCTTTTAGTTTGTGCGTAATGCGTCC
TGCGTCCTGTTTGCGGTAATCCGACAAAAGTAGCGGGGTTTTTAACCTTT
GAAGCCGGGCTCCTAGCCGTTCTGCGGCTTGTTCAGCGATTGCTGGGCTG
ATTAAAAGAGAAATGTCTGCTCCGGTGTCACAAAGAGCTTTAACTGATAG
TGCTACGCCATTAACCTGTATCTGAGTTCGAATGATGAAAGATTTAGGTC
GTGGGTTACTACCAATCTGAGCTATCGTAGACATCTGGACCACCGAGGAG
GCTTGCGGCGGTCTCACTCTTTTCCCGATTCGTCTGTGGTTTCCGAATCT
AAGCTACTCGTTTGTTGCTTCGGCTTCACTGCTTTGACATCCCTTATTCT
CTCTTTTTCGGGACAATCTTTGGAATTATGGCCACCCCTTCCGCACATGA
AACAGGTGTTGGCATCCCAATGCGCCTTTTTCTCCTCATAAGTCAGTGAG
CGACCGGCCTTAGCCATCGTGATTGGTTCCGTTCTATCCCCTTGATAATC
TTTGGGCTTGTAGCGCGAACGGACTTTCGTCGAAGCTGTTTTCTGCCTGC
TCCGGGTCTCGTTCTTCGTGCTGGTTTTGTCGGTGCTCTCTCGGTCTTTG
CGCCTTTCTTGTGCCAGTTGGTTGCTGTAGACGGCTTTGGTAACGTACTG
GCAAAACGTCTCGTAGTCTATGTCGATGTTCTCACTATCGTGCAGCAGAC
GGTGATCGAGGTCGGCGGGTATACATCCCCACAAGGTTTGCTTCCAGTCT
TCTTCCCGAACCTTTGCTTGCTGGGCTAGTGAATTAAACGTGGCAATAAA
CTCGTGGATATCTTGGCCCTTGCCTAGCTCAAACTCGTGTTTCTTAAGGG
CTTCTCTGGCAGCTATGGACTGGTTGGGGTCGTGGTACATGGATTCTAGG
ATTTGGATCATTTCGGCTGCTGATGAAAAGGGGCGTGTAACTGAAACGTA
ACGAGTAATCATTGCTTTCTCGGCTTTGTCCTCGAGCAAATTCATCAGGT
AACGCATCCGACTTTTCTCAGTCCTAAAAATGGCGACATCTTCTTCGAAT
TTGTCGGCCACCTTTATCAGCCAGCTATCAAATTGCGTCTTGTCTCCTGC
GAACTTTGGGGGTGAATCGGCTCTGGCTTTTGCTTTGTCATTGTAAGCAG
GGTTGATGCCGCCTGTTCCTTGGAACTCGGTAAAGGCTGGCCAAGCGGCC
ATCCCTTTTGCTTTGAAACTCGTTCCGCCGAATGCACTTTCCACTGATGG
CTCTCGGTGCCTTAATTCTCTGTAGGGCCTGGGGCTGGGTGTGTCGTTTC
TCAACGCGTTTCTTAGCCTAAGTATTTCCGCTTCTAGCCTAGCGATCTCG
CTGGCTGGGTCGTTTGCGTCGCTCATCATTCTGGGGTTGTTTTCTTGTGC
GTTCACGTTGAGCTCCGGGGACCGCGAAGAAGATGCAACTTCGATTTCGT
CCTCGACACTGGACTTGGTGCCTGGGCGAAAGTCTGTTTCGCTTTCTGAT
CGGGTCGGGTCGTCGATGGGGCGGTCTGTTTGCTCCGTCTGGTTCGTAAT
CAATCTTTGTGATTTCCTGCTCGCAGGTGGATGGTCCTTCAGCCTGGGCA
TAGGTCGGATCGGTCGTGGTCGGGGACTGGAATTGACGTTCCTGTCGAAC
TCCGGTCGGGTCGGGTCTGTCGGGTGCGGATTTATTTTCGTCGCTCGCCA
GCGGCGTAAAGATAGGTTGTTGCGCCTTATTTGTTAATCGCTAGGCCAGC
GATTCTTTAGAGAGTAGAATTGTGTCACGGCCGGGGTAAGCATAGCACGG
AAGCTAGTCTATTGGCGCCTATCGACGAAGATTCTACTCTGAGGAGAGGA
AAGGAAACAAACAAAGTTCTGAGCTTGACGCGACGTCGATAAAGGTATCA
CCCTGGTGGGTCGTTGGTCCGGGGTCAGGGTTAGGGTCTGGTGATCTCAT
GGTCCAAATGTCACA
>rnd-3_family-181#buffer ( Recon Family Size = 27, Final Multiple Alignment Size = 24 )
GTTCTTATCAAGCAGCCACTTTCAATAGTCGGCAGTCACTTTTACCATAC
ACAGTCCGCGTCCGCACCGAGTACTTCTTGTACCGTGAAAAGGTAAATTT
GGACAAACGGCATATAGGTAGGTAGGTACCTAGGTAGGTAAGCAGGTAGG
TAAGTACTACCTAGGTAGGTAGGTAGGTAGGTACCTAAG
>rnd-3_family-93#Unknown ( Recon Family Size = 26, Final Multiple Alignment Size = 23 )
TATGGTGGTAGGGGTAAAAATCCATCCCCCGGTACAGTGTCCGCTGGTGT
GGGCTTTGTGGGCNTTGCCGACTTTGGTAATAGTTTTGAACAAAAAAATA
ATTTAGGTACTTGGTGNTTCCCGCGAACAGTTAAATTAATAAAGGCCCAC
GCATACACGTACGGTGACAAGGGGTGGTTTTTTTCGCCCGCTACC
>rnd-3_family-182#Unknown ( Recon Family Size = 21, Final Multiple Alignment Size = 20 )
ACGNATGTTACACTNCAACCCGTGGCTTTCTTGGNTCCTCCANGCCAAGA
TACTCCGTAGGTACCTACCTAGGTAGGTAGGTAATGGTAAGGTAGGTACC
TACCTAGGTACCTACCTAGGTACCTA
>rnd-3_family-7#Unknown ( Recon Family Size = 16, Final Multiple Alignment Size = 16 )
TAGGGCTAGACTAACGAGCACTCACCTCCGGCTATCGAGCACCCATTNGT
ATCCACTGGCAGGTCCACACAGCGATNATCTGCACTGGGTACTTTTTGGG
TGGGATTTTCGGCCAAATCAGACACGAAGTATAGTAACAAATAAAGGCGC
CATACAAGAAAACANAATAGCGGTAACGGTAANAAAATCACGCAATTGAA
TTAGCGGTGCGTTCCGTNGTGCGTTGCGCGTTTGNAAGTTGGGAATAGTT
TCATACAAAATTCCGGTCACAAATCCAATATAAGGTGGGACAAATTTGGG
GGGGAATTTGGCTGGGGACAAGTCCCAAAACGTGTTTCCGCGATGTTGTT
ACTGGGTGGGTGGGGTACGGAATGGATACGAGTGGGTGCCCGNTAGCCGG
ANGTGAATGCTCGTTAGTCTAGCCCTT
>rnd-3_family-408#Unknown ( Recon Family Size = 16, Final Multiple Alignment Size = 16 )
GTTGGAATAGAGGGGATTGCGTTCAATTCATCAATTCAATCGATGACTCA
CGTGCGGTGCCCACGGACCCGCACGTGACTCACCCGGTCCTCGACCACGG
GTATAAGAAGGAAAAGACGNTTAGAAGCTCGAACNTAGACAGATTAGTCG
TTAGACAANAATATACTACCTTTTTACCCGTAACAACGTTTTGTTGATCG
ATCGATCTACGAAAGGCCTATCAACA
>rnd-3_family-17#Unknown ( Recon Family Size = 21, Final Multiple Alignment Size = 15 )
TTTTTACCAACTTTNATATATACTGATACCGNAACTCNTATATTAAGTTA
TATATAAATATNTACGTTAAATATAATTTACAAAAAATAAAANATTGAAT
ATTTTATTAATAAAAATAATAAAANTAATAAANTTTATATTTTTATAATA
AAATTTTAAATATTTATTTTAATAANAAAAGTAAAATAAATATTTTNACA
AATAAATATAAATATTATTTTTAAATAAAAATTGGAATTTTTACCGTATA
TATATTTGTAATATAATAAAAAATAAAAATACAAATAAAATAGGTAAAAC
GGTTAATAATCCGGCCGATATAAACGGTAAAATAAAANACAAAATACCGT
TAAAAAGCCCAAATTTCAGTTATATAACGGTATTTATCCTGCATTTTTAC
GATTTTTATTCGATTTATTATTCGACTTTTTATTCTAATATACAAAATGC
ACAGTAATTTAACTGTATCGCCTTTTGCCTATACGGTGCGCGCACAGTGC
ANATACTGTGCAGATTCGCCGGTTAACGACGAAAATCGACAAANTGTCCT
CAGACTAGAACGAGCGCTATCTTTTCGGCCGATNTAATTGGTCGAAAAGC
CATGTGGCTGGTAAGGTACATGGAGCGCTCGGTCCCCTGCGCAGCCGGGG
TCTAGTCTGAGCACTGAGACT
>rnd-4_family-243#LTR/Gypsy ( Recon Family Size = 114, Final Multiple Alignment Size = 114 )
CCGCATGGGATTCGAGCCGGTACCCCTGAACCAGCCTTTGCCCGCCCAGC
GGGATGCCGAAAAGCTAGCCGCCCGAATGGAAGCCATTCTGGAACAAGCC
CGCGCCGAAATGACCGCCGCCCAAGCCCGTTACGAAGAACAGGCGAACCG
ACACCGTACCCCGGCCCGCCGGCTTACCGTCGGCCAATATGTATGGTTAG
ACGCACGGAACATCCAGACCGCCCGCCCGCAGAAGAAACTGGATTGGAAG
AACTTGGGACCCTTCCGAATTTCTGAAGTGATTAGCCCGTACGCCTACCG
TTTGGACCTGCCGTCGTCTATGAGAGTACACCCTGTTTTCAATATAAACC
GACTAAAACCTGCTGACGTTGAGCCCCTGCCGGGCCAACAACCTGCACCG
CCACCCCATTTGGAAGTGGAAGGTGAGAGAGAATACGAAGTCGAAGAGAT
CCTCGACTCCTTTTGGGAAACCCGCGGCCGAGGAGGCCGCCGGCTGAAAT
ATATCGTCCGTTGGGCTGGATATAGCGAACCCACGACTGAACCTGCCGAT
TACCTGGAAAACGCTGCTCAATTGGTAAAGAATTTCCACCGTCGATACCC
CCATAAGC
>rnd-4_family-186#DNA/TcMar-Fot1 ( Recon Family Size = 71, Final Multiple Alignment Size = 66 )
ATNCCGNATATTGTTGCAAAAAATATAATTTAAATTCAAATTGTATTNCG
GAATTATTTTGTCTNTTTTATTTATTAAACTACTTGGGGGCTGTTCGTTG
TGGGCCCCCTCAAAGAGGGGGTTACAAAACCTTGATTTTCGAAAAAACCG
TGGGCCACCCCGCATCAGTTTTTTACCTAGAAAATCGTTAACAATTTAAC
TTATGCCGAGTGTAATCCCGTTCCATAACAACACAATTGCACTTACCGCA
AATATACCTATATCATGACGTCCCCAGAATCTCNAGCTATCTTAGGAGCC
CGCATGTATGCCCAATATGTCGAAACTCACCGCAGTAGGGCGGATACCGC
GCGGGAGGGCAGATCCAAGCCAGAATCGCTACGATCGTTCTGTAAAAGGA
ACGGTTACCCGTATTCGAGTACTCAGCGGCATGCTCGTAATCTCCTGATC
AATGGCATTCCTAAGATATCGATAAAGCGCAGCGGGCGGCCTTCATTGTT
GACTGATGCTGAAGATCAAGCTCTCGTTGCGTATATCATGCAGCTTGATA
AACTTGGTGCATATCCCGACTCACAACACGTAATATCTGCGGCCAATCTG
ATGCGTCAGTCACGTATACCGCCCTGTGGTCCAATTCAAATGAACTGGTA
CGGCCGTTGGCGTAAAAAACACCCGGAACTGCGACTTACCAAACAACAAC
CCGTCGAGATTACTCGCCTTAGTTGGGAGCAACAGATCGATCTTGTGGAG
GCCTGGTATCGCCGCACGGCGGCTCATGCGGTAGAGCTTGGGATCACGGC
TTCAGCGGCCTGGAACGCTGACGAATGTGGTACTAGAATCGGTGTGAGAG
ATGGCCGGATACCGGTATTGGTCGTGACGAAAAAGAGGCATGAAAAGCCA
CGCACCGCGGATCCGGCTAACCGTGAGAGTTGTACGTTGATAGGCGGTGG
CAACGCTGTTGGGCAGTCGCTACCGCCCTTCTGTATCTTCACAAAGTGGC
CAACGAGCGATTGGCTTGATCTGGATCTGCCTGAGGGTATCGTTTTTACG
CGGTCAGAAACGGGGTTTTCCAACGGAGATATCCAGCTCACCTGGATACA
GCATTTCAACCGGTATTCGTGGCCAGAAGTTGCTGCCGTGCAATCGATCG
GATCTCCCACGTTGAAAGAGTGGTTTGGTCATGACTTTGACGTCAGATTC
GACTTTGTGAACCGCACTGCGGCCAAAATCGATCCAAATTCACAGCGGGC
CAAAACACGTATTTGGAGGTGGCTTTTTCTCGACGGCTTTACCGGCCACT
TTGGCATGGAGATACTTGATTATTGCCTCAGATTTGATATCGAGATCGTT
ATTTTACCGCCTCATTCAACGCATTATATGCAGCCCATGGACGTATCCGT
GTTCACTCACCTGAAAAACGAGTTGCAGGCGGTCCTGCATGAGCATATAA
ACACCGGTATTCCGGTGTTCACCCGCTCAGATTTCGTTGCTGCGATTCGA
GTAAGTCGTTTTCGATCTACAGGTTAATTTAGCGGTAAACTGATATATCT
TCCCTTAACTTAGCGCTGCTGGCAAACGGCTTTCACAACTGGCCACGTAA
TAAGCGGTTTCCAAGATACAGGCTTGTTTCCTGTCGACGGCACCAAAGTG
CTCGCCAAACTGCGTGGCCACGCCACGGCAGCGAATACACCGCGATATCC
GGACTCCCTTCCTACCGCTGAACGATTTTCACGGGCCAAATATGCGGCAA
GCCGTATGGCGGCCAAGGCGCACCACTTTAGTTCAGATACCGTTGATGCT
ATCTCGGATTTACAAGCCGTTGCCAACGAGGCGATCATCCTACAGCAACG
CGTTGCCCAAGAGCAGACGAATAAGCAAAAACGCCTTCAACGCGCTTCAC
GTTACAAAGTCAAAATGACGTTGAAGTCAAAAGACAAGCAGTTCCAGACC
GCTAATACGTTAGAAGATATGCGGGTCGCTCACGAAGCCAAACAGGCGTT
GATCGAGGAAACAGCCCTATACCAACAAGAAAAGTTCGTCAGAGATGCGT
GGTATAGGGATAAGAATCAGGCTATTCAACGCTGGCGAGAAACAGAGGGC
ATGCCCAACGGGATTAAGATACAACAGAAGAGATATCTGGAGGACCTCGG
CTTCACGCCGGAGAACGTTCCGGCGGTCAGGGAACGCCCTGGAAAAAGGA
AGAAGACCGATTCACAGCCCTCACAGTCATGGTTCGTCGATAAAGGGCCA
ATTTCAGCTGGAAATACAAGTACCCAGATCAATATTACCGTGGATACCGA
CTCTGCCTGTTCTATCAGCATATGCGTATCACGATCCTCGCAATCAGCCT
CACCTCCCGCCCCAAACAGGCCTTCCAAACCGTTCCCACGGTATATACCA
TTGGCTACACCCTCTCCCCGTCAACTTCAGGATACGAGACCGCTTGAAGA
CCGTTCCTCGCCGCCAATACCGGGTGGTAGAAAGGATGAGTTGGAAGTAC
CCGGGTCGCCTTGTGACCGCTTGAGCGACCGGAAAAGGGCGATTGAGCCA
AAACTCCAGAAATAGATATCTACAGCGCAATTCACGGCTTCAATTTATCT
GCAAATTCTAACCTTTTTCGTGGGTGTAGTGTTTACGAACGTGAATCGAA
CTTTCATGAGCTACTTTGTTAGCGATCTGCTAACAAATTTGCTGGCCCAC
GGTTTTTTCGAAAATCAAGGTTTTGTAACCCCCTCTTTGAGGGGGCCCAC
AACGAACAGCCCCCAAGTAGTTGTTTTACGTACGTGCGATTGCACGCCCG
TAAATAAAACATGTCATTTCAGCAAGTCCGTAAAACCAAAGATGCCATAT
CGGTATTTATTTAACAGATTAAGCAAGAACTCGCCCTTAGGAAGCATAAA
TCTATATCACATTTGATATTCACATTCAAGTTCGACGCTGTCAGCATGAA
GAGTCTCCTCAAACATATGGGCCCCAGGCGGGTGACCAACGTCCCTACGG
ACGACGTCTTCCAACTCAATGCAATTGACCGAGTGGGCGCAATCAGCAAC
ATGATGGGCTGGACCATGCTGAAGTTCGACCAAGTCCTCGACCCAGTCAA
ACTGCAAGAGACACTCGTCAGCCTTATAAAGACGGGGGATTGGAGGAAGC
TTGGCGGACGGCTTCGCAGGAATGTAAGATCGAACAGCATTAGAAACAGA
TCAGGCAGGGCAAACTTTGTTAGCTAGCCTGAGCG
>rnd-4_family-109#LTR/Gypsy ( Recon Family Size = 102, Final Multiple Alignment Size = 65 )
TTTAATTGCTCCTGTTTAATATTTTGCTTTAAAATATACCGAGCAATATC
CGACAACATATTTTCCCAGACGTCCAAAAACAACACCCCCAGCACCCCGG
CTACGAGCAGCAAGGCGGCCCAGAAAGCCCCTGTTCGGCCCAAGGACGAT
AGCGATAGCGAGGACGAGGAAGACCAGCTCCGCAGGCAGGTTGCTNGGAC
CAACCAGGAGCTCCACGAACAGACGCTCCGCGCAACCCAACTCCAAGAGG
AACTCCAGGCTTTTCGAGCCAGTGCTAACGTTACCTCAACCCCTTTTGAT
GGGCGCGAGAGACTTAAATTTAACCCCCCAACCACATTCGATGGCATACC
TGGATAACTTAAAGGGTACCTCGTACAGGTACGCACTTACCAAATATTCC
ATTTGGAAACTTTCCGCAACGAAACAGAAAAGGTGGTACACGCGGCCACG
TTTTTCCGAGGACGACGCCTTGTCTTGGTTCGAACCTCTGTTGCAGGAAT
GGCTTAATGTACCCCCCGAAGAACGACGCCAAGAAGTCACCGACATTTTT
TCAACCTTCGCAGGGTATGAACGCACCCTCCGTTCCTTATTCCAGGAACC
CGATGAGAAACGACAGACCGAACGAGACTTGGCCAACCTACGACAAACCA
AATTAACCTCCGTTTATATAACCGAATTTAAAAGGTTAGCAACAAGGCTG
GATATAACCGAAAAAACCAAAATCCTCCAATTTTACCAAAGACTGAAGTT
AGAAATAAAAGACGAAATATCCAAATTCGACCGACCCGAGGATTTCCTCG
AGTACGTCGAACTTGCCATCAAATTCGACAACCGGATTTACGAACGCCGA
CAGGAAAAATAAGGCGGACAGCGAATGTTCGTCACCTCGACTCGACAAGC
CAACACGGGACGCAAGTACCAACACCCCCAACCCATATACCACAGAAACA
ATGGTGGATGGCAGCAGCCCCGTTATATGGCGCCCCAGACCTACAATACA
ACTTATGGTACCCACAGTGGACCCATGGACCTTAATGCCACACAACACAA
GAAGCCCCGTAAAGACCCCAAGAGCGGCAAATGTTTCAAATGCGACAAGA
CAGGGCACATCGCCAGAAACTGCCCGAGAAACCAGGAAAATATCCCTGAT
TTTAGGGGCAAGACCGAAAAACCACGAGGATTTAATGCCACCAATTACCA
GCAACTACGGCCTGACCAACACAGCGCGATAAACTGGACCACCTGCTATA
ATAACAATTGCATGATACACAACAGCTCCAAAATCGACGCAGGNTGGTAC
CCACAGAAACCCCGAGGCATTCGAACCCTAGCAGTAGGAAACCGAGTACC
CTTAGGGACAGGGCAACCAACGAANTTACACCGACGGGAGACCCAATTAC
CCGAATTTACGGACTCGGACGCCTCCGGAAAATCGGATGAGGAACCTTTG
GGACAAACCCACCACATTAGGACAACCAATCAGTCTTTAACACAAAAATT
AAGCGAGGATTCNGAGGAAGAATCCAGCGAGGAAGAGACCATACCCTCGA
ACCAGTACAACGCAACAAAGGAAAACAACCCCTATATATACGAAAAAAAG
CATATCGACTTATACCGAGACGACCAATTAGTACAGTTTCCCGGATTGCT
ATTTTAGGCACAAATCCGACATTTTACAGGACCAGTCAATGCAACTTTTG
GAGACCACCCGACCTTGGACACCAAATACCCTCAACACGCAGAAATCTTT
TGGGCAGAATGTTTCCGAGACAACTGTGGACTCCACTTAAACAGGAAAAT
AATCCACAACTTTTTCCCACGACGACGCAAAGCAACAGGCATTCACGAAA
TATATACCACAACCGACCTACCAAATTGGGAAATTAAAATAAGACTTAAC
ACTAAGCCAGCCGCAATTTTCACGCCTAACGACAACTACCCCATGGCGTA
TTGCAACCAGAAACAGTTCCCATAGTATAAATGCACCCGAAGCGTATACA
AAGTATATATGCTAGCCAAAACACAGGCCTGGCACGAACAGAAATTACGG
CAACCAGGACCTGCACCAATAACCAGAATTGTATGGAACCCCAACGTACG
AAACAACGAGATAACCACGAACGCACGCAAGACACCCGTACCAGCGAAAC
ACCCATTTAACCTAATCGAAACAAGAAATAGCCGCACACCCAGGGACAAG
AAAAACAAGGACCCACGACGCGAGTCCAGCAAGTCAAAAAACTAGGACAG
CCAGACGGCACAGGGCACCGAACGGCGACAACAGGAACGGAACAAAGAAC
CCTGAACGCTACACAAGACACNATAGCAGCACACGAACACATATTTCTCG
ACATACGACTCGATGGCAGACCCATACGAGCACTCCTCGACAGTGGAGCA
CAAGGCAACTACATCTCACCAAGGGTCGTAGCGAAACGACGGATACCTTG
GCAGCAAAAGAAGGAACCATACCAGTTGCAGACCGTGGAAGGAGAGGCAG
TTTTATACGGGAACGGCACCATCGAAACAGAGACCGTACACCTCTGGATG
GAGAGCTATGGACGAAAGGAACAAATCACCTTAGACATTACGGAGATAGG
GGACAAAGACGTAATATTAGGAATCCCCTGGCTCAGAAGGAGCAACCCCC
GGATAGATTGGACAACCGGCCAAGTCCAATGGGAAGAGCCGTTAGCCTCT
GAAGGAAAATCCGAGAAACGGACTTCACGCAACGAGCGTAGGGCACAGGA
GCGAAATCAACAAAAAATTATGGCGCTATTGAGGAAAAGCGAGCCACGCC
TGGAGCCAACATCGGAAGGATCGCGACTATCCATGAGCGAAGAACGATCG
AACCTTACCACATTAATCGACAACATCCCGGCCGAATACCGGATATATGG
ACGACTATTCAGCCCCGAACTCGAAACAGGATTACCCGAGCATAGTCCGT
TCGACCACGAGATACCATTGAAAGAAGGAACACAGCCCAAATTCCACAAG
ATATACGGCTTGAACCCAACACAGATGGAGGTATTAGATGAGTACCTCGC
AGAGAACCTCAAGAAAGGTTACATCAGACCATCAACATCACCAGCAGGAT
ACCCAATCCTCTTCGTACCAAAGAAGAACGGAAAATTACGACTATGCGTG
GACTACAGACAATTAAACGACATCACCATAAAGAATTGCTACCCACTCCC
ACTAATAGGAGAACTCCGAAACATATTCTATTAAACACAATGGTTTACAA
CATTAAACCTTAAAGGAGCATACAATTTGATCCGCATGAAGGAAGGCGAA
GAATGGAAAACAGCGTTCCGCACCCGACGAGGACATTACGAGTACCTAGT
AATGCCCTTCGGCCTTACCAACGCCCCAGCAACCTTCCAAACCATAATTA
ACCACGTTTTTAGGGAATGCCTAGACATTTTCGTCGTTGTCTACCTGGAC
GATATCCTTGTCTTTTCCAAGACGTTGGAAGAACACAAGCAACACGTTCA
CACCGTCCTACAAAAGCTACAAGACGCTAAGCTCTTAGTTGAGCCCGAGA
AGTGTCTTTTTCACAGCAAGCAAGTTAATTTCCTAGGATACACTATCGCT
CCTGGAGAAATTAGGATGGAGGAATCGAAAATCCAAGCAGTAAAGGAATG
GCCTCAACCACAGAACGTAAAAGACGTTCGGGCATTCCTCGGATTCGTGA
ACTTTTACAGAAGGTTCATCAAGGGATACGGCGCGATTGCCACCCCATTG
ACCAACATGACCAAGAAGGACCTAGAATTCCAGTGGACGGAACAAACACA
ACAGGCCTTTGAACAGCTACGAGACGCAGTAGCCAGAGAACCAATCCTCA
AGATACCAGACCCAACGAAACCTTTCGAAGTCGAGACCGACGCATCGGAT
TATGCGATCGGAGGACAACTCAGTCAGCGAGACGAAGAAGGACGGTTGCA
TCCTTGCGCCTTCTTTTCACAAAAACTACATGGACCAGAATTCAATTACC
AGATTTACGACAAAGAGTTTATGGCCATTATTCGAGCATTTGAAAAATGG
AAACCACAGTTATCCGGAACTAAACACGAGGTGTTAGTTTACACGGACCA
CAAAAACCTGACCCATTTCACCACTAGCAAAATGTTAAACAAACGACAAA
TCAGATGGTCAGAATTCCTGTCAGAATTCCATTTTAGGATCATTTACCGA
AAAGGAACAGAAAACGGCAGGGCCGACGCCCTCAGCCGAAGACCAGATCA
CGAGAACATAGTGCCAGAGGAAACACGGGTTATCCTCACNACAGACGGAA
ACGGAAACCTTCTACCAGCACACCGGAGCCTTATAATAACAAATACGGTA
ACCACACCAGAAGAAATACGGAAGATCCACGGAAGCAAAGCCCACGGACA
CCAAGGAATTTCCAAGACATGGAAACGGCTAAAACAACACCACAACTTCC
AAGGAACACGACAAGAAGTACGAGAAGCCATTAAGGATTGCGAACTTTGT
GCCAAAAGCAAGTCCGCAAGACACAGACCTTACGGGCTNTTACAACCCTT
ACCAGCCCCCGGCAAGGCATGGCAAACTATTACAATGGACTTCATCGTCA
AATTACCACCTTCAGAAGAACCACTCACTAAAACCAAATACGACAGCATA
TTGGTTATAGTGGACAAGCTCACCAAATACGCCTACTTCCTACCATATAA
AGAAAGCAGCAACGCCGAAGAAATCGCCTACACATTCCTACGAGTGATTG
TTAGCAATTACGGACTTCCAGAAAACATTATCACGGACAGAGACAAGCTT
TTCACATCAAGATTTTGGAAATCCCTGATGGAACAGCTAGGAACAAACCA
CAAGCTATCCACAGCATTCCACCCACAGACGGACGGACAAACAGAGCGAG
CCAACCAAACACTGGAACAATACCTAAGATGCTATGTGAACCACAAGCAA
GACAATTGGGTACGGCTGTTACCCACAGCACAATTCGCCTATAACAGCTC
AGAAAACGAAAGTACCAAGACAACCCCGTTCTACGCCAACTATGGATTCA
ACCCTACAGCGTACGGAGAACCAAGAACCACGACTACGGCACCGCGAGCC
GATAAACAAGCGAGCGAGTTACGACAATTACACAAAGAACTCCAGCAGGA
ACTAGAGTTCGTACGAGAAAGAATGATGAAATACGCCAATTAGCATCGGA
TAAAGGGACCATCCTTCAAGGAGGGAGATAACGTTTACCTTATTCGACGC
AATATTAAAACACAACGACCTAACAGCAAACTCGATTTTAAGAAGCTTGG
ACCTTTTAAAATTAGTAAGAAAATCAGCGACACCAACTACAGACTGTTAT
TACCAGATACCATGAAAATTCACCCCACATTTCACGTATTATTACTGGAA
CCGGCACTATACGGTACCAGTATATAAAAAACGATCGAAATCGACGCAAA
ACAAACCTACGACGTTAAACGAATATTCGACCACAGACGAAACCACGGCA
AAACAAAGTACCTTGTTAAATGGGAAAATTACGGATACGAAAAAAACATT
TGGGAACCCCTTAACCATTTCCAGAATTGCCAGGAACCGCTCCGCCAATA
CTATCAGGAATTGGATCTGCGAGCAAATTAGCCAAAAAAAAGAGGACGAC
CTAAGAAAACACCACCTACCATTTCCAAAAATTAAAGACCGACCAGGACT
CGAAACCATACCACCAGACGAACCTACAAAAAAACGATTAGTATGCAATA
CAAAACAAAAATACCAAAAAACGACGTACCAACGGAATATTGCGCAAAAA
TATTTATTTCATCCAACAACGAAGGATTTAAAAAACCTATCGGGAAAATC
GAATCCCAAACAAAATTGGAATCCGGAAAAAGCGATTCCAAGGATATTTT
AGGCAAGATTTCGGTTGATCGCCGACGTTCCTCCTATTCCGCCTCCTTAC
GTTCCACCCGATCCAATTCCTCCAAATTATTAATTCCGCGAAATATAATT
CGCATTATTTTTTTAAACCACAATTTTTTTTATTTTCGCAAACGAAATAA
TTTCGNTTGTTNCGCATAAATTTTGCTTTCCGCCAAACGTCCTCCTCCAA
AGCTTCGATTTCCGCATCCAATTTCGAATATTGNCGACCGATATNACGGA
TTTAAGCAGCGGACAAACCCAATACGTCGCACCCAGAACGATTGGAACGA
ANACATTCNATATAACGAANAAAATCCTGCGGAAATAACGCAACGNATAC
GCCGCGCGATTCACAATAAGAATTGCAAAAAAGCATTTCNACGGTATCGT
CGACAANAGGGAAAAAAAAAAGGGCGTGGCGACGTTCTGTCGACGAACGA
CCAGATTTTGGTTTGGCTACACGATTAAATATGGCGCAAGAAAATTAGCC
AAAAAGGAAGGAAAACCAAAACAGGGATTAAGGGAATACGGATTATTTAA
AGGCCAAAGGGATTTGGCCAAAAAAAAGGAAACCTAATGTTACGACCAGA
CAGTTGGGCCGGTACCAGGGAGGCCAGGTGGGGTCACACCCCTCCTGACG
ACACTCGCCCAAAAAAATCACCGACCGGCAGAAAAAGGATTACATAAGGA
AAAGAATCACGTGACCTCACGTGATTGCCAAAAAAGTGGATCTCAATGAT
CTNTAGGATCCCAATTGAGAATCACAGATCAAACAGATCAAGAGAGATCA
CATTCGGAACATAGTCTATATAAGGCACGCTCATTACCATGTAGATAGAT
TCGATTCTAGGATTGCTTAGCAGCAATCAAACTCTAGTTAACCTCAATAC
TTACTTGAGAACGATCATAACTTCACCCCCAGTTATTGAGAACCCCAGTT
ACCCAGTCAGACGCTCAGTTGCTTCAACCCACTGTACTTTACCNTAAGAA
CAGGTTACCCCGATACCTTGATCGTAAC
>rnd-4_family-992#Unknown ( Recon Family Size = 57, Final Multiple Alignment Size = 57 )
AACTCTCTCCCGTACACAAAATTTTCAGTATGGGCGCACGGACCATGCTG
TTAACGTTTGCGCGGGACTTCCGCCTGTAGCCCTAACAGGCGCGCACACA
CGAAAAACTCTTCAACCTGTCGCCCTAAGCACCGTCACTACACGGAACGC
CTTTCCTCGCAACACCCATGTATAATCGACAGATCTCCCCTTTGACGAGT
TTTCCACTGATCGCGGTGAAGGAAGAGTCCGATCGGCGGCTCGGCGCGCC
ACCCGCATAGAGGCGCACAAGACAAGGCCCAATCTCGCGATGCGAGCCAG
CGTGGCACAAAAAACTTTGCCAGCCGGAAAGGCAGGCGTCCTTCCCCGGA
AGGCTAGACAATACGGTTTAAAAGAAAGGGAAATTAGGCTGAGAACCACC
CGACGGTTCTTCGAATCGACAGGGCACCCTCTCACCCCCTCACACCTTCT
GGGATTGCCTGCAGCGAGGAGGTAGTGCCGTTACGGGGGTTGGTTAGTTG
TACGTGGACCGGAAGCACTGTGCCGGCGCGGCAGTCTCCAAAGGGTCCCG
ACAGCAAGACGTGGTCGGCCCATTGCTGGAGACGGCTTTGGGTAACGGGA
AGCAAGAAACGTGGGCACGGCCTTGGTTCGCACCCTTGGTACACCCCGTG
GACGGTGGGCCGTGGTGGAATAGTGTGACTGAGGCGCCCCATGCTTCTCA
CTCGCACTGGGAATCTGCGCCGGGTCTGGAGGACGGGAAGAACTCGATTG
CATTCATGTCCACATTGTGGCGCTGGGCTAGCCCAGGAACCAACGGGGGA
CTAAGCTGTGGATGGACATGTACGGGGTGTCGCCGGCTTTTCGAAGCTTT
CTACTCGCACTAGGGACGTACACCGGGGCAGATGATGTCGTCGGCATGTT
AGGCGGAAGAGACGCTATTTTAGCCGGAGAGGACGGATGCGCGCGTCGGT
CTACCAAGAGGCCTTTTTGTGGATGCGGTAGGCTTAAGGTGCAAACCTTG
TATTTACGTGGCAGGCTGGGTATCCAGCGACTAGGAGGGCTCTAGCTGGC
CTGTCCGTTAGAGGGTCTGGTCCAACCCTGTGACTATAGTTTACTGTAGG
AAATGCAAG
>rnd-4_family-2309#Unknown ( Recon Family Size = 56, Final Multiple Alignment Size = 54 )
ATGTTGGTTCATGGGCAGACATGCGTGTAAGNAGATCACGTGTTTAACCA
CGTGATCTCATAACACGTAAAAGAATCTTCAACCGATTCTGACGAGCATG
TAGATAGCTAGAAGACAGAGACTAGATTACGTTCAATTTGTTATATTGTT
TTTACCGATCGCAGCGATCATACGATTCCTATCAAC
>rnd-4_family-2053#DNA ( Recon Family Size = 44, Final Multiple Alignment Size = 44 )
TAACGTTGCGTACCCCCTGTCCGGCACCCCCCCTAAAGTCCGGCACCCTA
AAAATANCNACNCNTCCACGTCNACCCTCCGNCTTCTNTTATAAATATCT
CGACGAATCTGTCACTTTNGGACTTGCTTTTTTCNGATTCTAATTCTCCA
CTTTCCAATGAAGCAGTACACTGAAAANCAGCTTATNTCTGCNATTNACG
ACGTCAGNAATGGCAANCCAGTTGCACAAAACCTCCCGAAAATGGGGNAT
NCCTAGGNCTACACTTCACGGTCGACTTAAAGGGGGCCCAGTCAACCTTA
TAAAAAAGCGCAAAGCCCTTTTCAAAGGCTTTCACACGGAGCAGGAAAAG
CATTTGGCNGATTGGGTACTTGCCCAGGCAGCTTTAGGGCTTCCGCCAAC
GCATCAAGAACTACGCTNTTTTGCCGAACGAATTCTTCAGGCCGCCGGAG
AGACAAAAGGCCTTGGGAAACGTTGGGTNACCCGTTTTNTGGCCCGNTAT
CCAATCCTTAAAACCCAAAGGCCCCGTCGAATAGANAACGCCCGGGTTAA
TGGCGCTACNACGGAGGTAATTAAATCTTGGTGGCTTTATATTACGAACC
CGGTTATCGACGCTATNAAACCGGAAAACCGTTGGAATATGGACGAAACC
GGTATAATGGAAGGCAAAGGATCTAATGGCCTGGTGTTAGGGCTTAACGG
GATCCGGCCGTTGCAGCGAAAAGAGCCCGGAACGCGTGGTTGGACGACCA
TAATCGAATGTGTATCGGCTACGGGCGCTGCCCTCCCTCCCCTCGTTATA
TTTAAGGGGAAAAACGTACAGCAACAATGGTTTCCCGCGGATTTAAGCCC
TTTCGATAACTGGCAATTTCATGCAACCGAAAACGGGTGGACAAATAACC
AAACGGCTATCGAATGGTTAAAAAAGGTGTTTATTCCGTATACCCAACCT
TTAACCCCTGAAAAGCGGTTATTAGTTCTGGATGGCCATGGATCACATAT
AACGGACGAATTTATGCTTCTTTGCTTGCAAAACAATATTCAACTCCTAT
ATTTACCCCCTCATTCGTCACACGTTCTTCAACCGTTGGATCTATCGGTT
TTTGGGCCGTTAAAAGAAGCTTATCGACGTCAACTTGGATTTGTTAGCCA
ATTTTGCTGTTCAACGGTTATTGGAAAACGAAACTTCCTACTTTGCTATC
GAAAAGCCAGATTAAAAGCATTTATAGCAAAAACCATTCAATCTGGTTGG
CGTACGACGGGGTTATGGCCGGTAAACTTGGTTAAACCACTTTTAAGCCC
TTTTTTGTTAGAAAATAGCAACGCCAACGTCGTAAAAGATAAAAACAACG
GTTTGCAAAGGGATAAAACACCGGAAAGCCCAGCCCAAAAAATTAACGAC
CCGTCTTTACTTATTTGGAAAACCCCTAAAACGACCCGAGATATCCGACT
TCAACTGCAGGAACTTTCCCGGTCCGACAAAACCAACGCCACTTCACGTC
TTTTGTTTGCAAAAGTCCAAAAAAGCTTCGAAGCCAAGGATACCCTNTTG
GCTGGCGCCCAGCAAAAAATCAGCTTGTTGGAAGCACAACTGGAGGCGAT
ACGGCCGGTCAAAAGGAGGAGGGTGGTTCCGGATCCAAACGAGCTTTTGG
TTAGCAAACAGAACGTTNTTGGATCGCAGGAAAATGATATGGAAAATTTG
GAACCTTTAGCCGATGGAGAAGAGGTTAACGAACCGGAGAAGCGTGAAAA
CGATTGTATTTTTGTCCGTTGATAGTTTTATATTTAAATCGGTTTATAAA
AGTAGGCATTTCGTCGTTAGATTTTCCAAGGGTGCCGGACTTTAGGGGGG
GTGCCGGACAGGGGGTACGCAACGTTA
>rnd-4_family-32#Unknown ( Recon Family Size = 51, Final Multiple Alignment Size = 41 )
ATATACGNTAAANATTCTAATCTTTGNNTNAAAATAATATTTGCATTNTT
TGTANATAAATATATTTATTCGANTTTTTTNNTATAAATAATTATTTNAA
ATCTTATTATAAAANATATAAAATTTATTAAATTTAAATTTTATTTTTAT
AAATAATAGGTTTGATATTTNAATATTTTATATAATAACATTACATATTT
TAAACGTATAATATTTNTTTTATTTTATTTTTATANATTTTATTTATTTA
AATAAAAATAAAAATAATAATAATTGCAAATATTGNTATTTTTATTAATA
AAATAGCCAATTTTGGGTTTTTTGCAAAACGGATTTAACGTGGACGTTTG
TNTATATATAAAGTCCAATCGTTAAAATTTTGGTNTTGGTATCGTTAAAA
TTGGTTAAAATACAAACCCGTTTCGATTGCAAATTTTGGATTATTTTTAT
TTATTTTACCTTTTCGGTTTTTTAATACGTTATATTACGTAATATTAATA
CCAAAACTTATATATATAAAATTTATACCNATATTACCCCCCACGTGCAA
AAATTNTNAAATTTTATTNAAAAATAAAATAATAATAAAATAAAATCGAA
AAANTACAAAATTTTAACAAAATCCAACCTCCACGAAAAAATNAATGAAG
GCCTATATCCAATTCGGCCAATTTGCGTATTAAAAATANAAATTAAATCG
TTGTTAAAAATTCGGCTGACTATTATATCCAACGTGCAAACCGTATATTT
TTACGATTTTTATTTAATTTATTATAAAGGAGCGAAATTTTGTTAATTAA
TTGCGATATTACCCCCGCGAACGGCGAAAATCGACAAANTGTCCTCAGAC
CTGAACCGAAGCGATCTTTGTTTGGACCCACAGGTACAAGCAAAGCCGCA
ATTGAGCCACGGGTTCAATTGCGGAGCTCCGGGCTTCAGGGATGAGCCCT
GAGACTA
>rnd-4_family-239#Unknown ( Recon Family Size = 38, Final Multiple Alignment Size = 38 )
TGTTGCATTAGATAATCAGTAGAATCTTGGTGTCACATGACGACAGGAGC
TTAGTCAGCGCTAGGAGCACGATAAAAGCGCTGCCACGCTCGTTAGCCTA
GATAGCACCACCTACANCAATACATGGCTCTCCTACCCAATNAATCTGCC
TGCACGTGNACGTTGGTGTGCGTCAA
>rnd-4_family-1075#Unknown ( Recon Family Size = 40, Final Multiple Alignment Size = 37 )
TACCCCTGAATGAATGTGCCCGTGGGCCTAGAATGGAGAGGTACTCGAAT
TTACCCTGCACCTACACGTAAATTNNAAAGCCCCATCAAGTACCTNCCTC
GTCCTTGTCCCTGGTAATAGCACCTTATCAGGTAATTCACATATTTTTGT
CCCCCGGACTACGGAATTTCAATTCGTTCAAAAAAACAAGGCCAATCCTC
GCCGGTACGTTCATTCAGGGTAG
>rnd-4_family-918#LTR/Gypsy ( Recon Family Size = 35, Final Multiple Alignment Size = 34 )
CCCCCCTCTAAGGCCTGATCGACGTAGGCGGTCAGAGTCTTGAGTTTGTC
ACGTGTGTCTCCTCGGGGCCTTCCTCCGCTCTCGTGTCTTTTTCGCATCG
TGCTCGGCAACATTGTCCTCGGGTCCGTCCTCCGCAAAAACATCCTCTGC
TGCGCTCCTGATCCACTGTTGCAAATTTACCGGAGGTCCTGCTGCGTCCG
GGTACTCCCTGTGAAAGGTATCCAGCAGTACTGGTGAATTTTTCAAGTCG
CGGGCCTCATACCATGTCTCATCAGGGTCGAGTCCGACCCACGATACCTG
ATATTGCAACGTCTTCTTTCGTCCGAATAGACGCGAGGCCAACACTTGCT
CCACCTCCCACTCCGGTTCTCCGTTAATTTCGACCGGTGGTTCCGGCTTT
TGATACTGCTGAGGTAATGGATCCGTTGCTGCTTTGCGCAGTCGGCTGGC
GTGGAACAGCTTACTACCTTTATACCAGGCAGGGGTGTCGAGAATGAAGC
TGTGGCCCTTTTCCTCGAGAATCGTCCATGGTCCTGCATTTTGCGAGTCC
AACTTGGTCGTAGGAGCTTCGGTGGAAAAACCCTTTTTGCTAACGTAAAC
CGCATCTCCCACCGTAAAGTCGACCGGTCGCCGCTTCTTATTAGCCTGCC
TCTGTTGCTCTATCTGCGCTCCGAGTCCGTTGTTGCGGGCCAGTTCCTGA
GCTTGCCGGGCTTGGCGGACCATTTCCAGCGCCTTTTGTTGCTGACCGGT
CTCCAGGTCTTCTTCGGGTAAAGGTAAAGAGAGCGGGTCTCTAGGGCGAG
CTCCGGTTTCTGCTTCGATCGGTGCCATGCCGATAGAGGCGTGGACGGAC
GAATTGTGGCCGAAGTCGAAGGCGGGAATATGCCGTCGCCAATTCGTTTG
GTATTTGTCTACATAAAAGCGCATTTTCTGATCCAATTCAGCGTTGGTAA
TTTCGACGCTGCCCTGACTTTGAGGGTGGCGGGCGCTTCCATGTTTATGC
TTTGTTCCTGTCAACTCGTTTAAAGTGTTTAGGAACTCGGATATAAACGG
TCCGGCGTTGTCGGAAAGCCATAAATCGGGGACGCCTTTCCAACGGTACA
CGGTCTGATAATACCGCATGGCCAAGGTCTCCGCGGTGTCCGTCTTTTTT
CCCGGTAGGGTGGCCAAAAGTTTGGTCAATCGGCAGATGAAGACCCAGAC
GTAATCGTAGCCTTCTTTATCCTTGGGCATATCTTTGCCGTCTACCATTA
CGTGCTGCCAACACCGTCTAGGGATCTCCAGTGGGTGCAACAGCCCAGGC
GTCTTATCATGTCGTACCTTGTTGCGTTGACATTCGCGACAATTCTTAAT
GTAGCGTTTGACGTCTCGATTTCGGTCGGGCCACCAATAGTCCTTTTTCA
GGCGGCTGAGGGTTTTATTCTGGCCTCCATGGCCGAAGATCTTGGGCTCA
TGAGCTTCGCGGATGAGAGCCGTTCTTAAGAAGATCTTGCCATCCTGGGT
AGTCTCGGGTACCGTTAACAGACTGTCGTGGCGACCTAGGTTCTGTTTTA
GGTTCTCTTCCAGGATAAGGGCCACCAGGTCAGCTCCTTGCGGTGCGGAG
GGTTCCAAGTTGCTAATGGTTGGAAGAGGTTCGCCGGGTCGGGAGTCGAT
CTTTTCCGGAGGGATTAATGCAATGGTGCGGTCTAACACAGCTCGGGCCT
TGACCGTAGGGTTGTCGACGGTTTTGCGCGAAAGGGCATCGGCTGCCACA
TTATCCTTGCCGGGACGGTATTTAAAAGTGATGTCGAAGTTGGCCAGGTA
GTCAGCCCATCGTATCTGGCGAGCGGACAAAAGTTTCTTGGTCGACCAAT
AAATTAAGGCCTGGTGATCGGTAAAAACACAGAACTTGGTACCCAACAGG
GCTGGTTCGAAGTCCTTTAGCGTATTAATCACAGCTAATAGCTCCTGGTC
CTGAATCGGATAGTTTTGTTCAGCAGGGGACATGGTTTTGGACGAATAGC
CGATTGGCTTCCAGCTGCCATCGTCCTGTTGCTGCCACACGACACCGGCG
GTGGCCCTGCCACTGGCGTCGGTGTCCATCCTGACAGGCATACCGGGTTT
GAAGAAACTCATCACGGGGGCGGTGATCACCAGCTGTTTCAGCGCTTCAA
AAGCGGATTTCTGCTCGGGGCCTCTTTCGAACGGGACTCCCTTTTTCAAT
AATCGGGTCAGAGGTTCTGCTTGTTCGCTGGCGTGATGGCAGAACGTCCG
AACGAAATTGCATAAGCCTAGGAAGGATCGTACTGCGGAAACGGAGGTGA
CGTCGTCCCATCGCCAGCTGGTGATGGCTTCGACCTTTTTGGGGTCGATG
CGGATACCTTTACCGATTTCTAGAAGTAAACCCAGGTACTCGATTTCGAA
AACGCCGAAACTTGACTTTTTAATATCGCCTTGGAGTCCGGCTTTGTGCA
GCCTGTAAATAACCTCCTCGGTTTGCTCAAAATGGACTTGCTCCGATTTA
TCCTCGGTATAAATCAACACGTCGTCTGCGTAGGCGCTCGCGAAAGCGTC
CAGCAGTTCATTAAGCTGAGCGTTAATAAAAGCTTGGAACCAGGCGGGTC
CGACCTTCAGTCCAAAGGGTAGGACCTTCCACTGAAACGTGCCTTGTCGC
GTTTTGAACGCCGTTAAATACCGTGANTTCGGATCCATTAGCAATCTGTT
AAAAGCTCGAATAATGTCGATCTTGGTCATCCTCCGGGCTTTTCCACATT
TGCTCAACGTCCCGGCCACGTCGGGGGCAAGTACTTGTCGTCCTTTGATA
AATTTGTTTACCCATCGGTAATCCACACAAAAACGCTGCTCCTTCGATTG
CGGTTTAGGAACGAACAGAGTCGAAGCTGCGGTCTCCTCCATTGTCCGTT
CAATGAAATCGATCCTCAGAAGTTCGTCGATGGTTTCTTTTTCCAACTCC
ATCATCGCGAAAGGGGTCGAATAGCGGGCTGGCCTCCCCTCCAAAGGTTT
CTCGAGTTCCAAAACCACGTCGAAGCCGGGTCGGCTAGGCGGGAGAATCG
TCGACGCCTTTTTGGAAAAGAAACCCTCAAGGTGGGCAAGTGCTTTGGGT
AACTTGGCTCGTACTTGCGCGATGTGCTCCGGGTCTTCGCCTGCAGGAAA
TGGAATGGGACGTCCATCGTGAGTCTTGTTCCATTGCAGGGCTGATACCG
CATTNAGGCTGGTCGTAGGCGTATCGTTTACTGGTACCAGCGGTATAGGC
TCCGTGGGTAACGGGGATCGCTTCCATCGATCTTGACGTGGGTCGTTAAG
AAGGGCACAAATATTTGCTGGCAGGGCTTTGTTGGAAACGGTCTTTGGGA
TAGTCGGAAAGGCGCTAATTTCTGCGATCTGAGCCTGGTTTCCGTGTTGG
CGTTTAGGGCCTTGAAGTATCTTGCGGACCTGGATGCGACGGTCTTCTTG
TTCCATCTTGCGGTCCCGGCGGACTGCGTCAGCTTGGGCCTCGAGGTCCA
GAGGCGGATTTGAACGTTGTACGACGATTGCCGGTGAGTATTGGGCCATG
GCGGGCAGGTCGTTGGGCCAAACGAAGCTGCGGGTAGCTGGGAATAAGCC
TACTCGATGCTTCGTCCACCATTCTTGTCCGATAAACACATCGTGTGCCG
TTTCGAGGAGGATGAATTTCTGCCGTGGGAATTGTCGTCCGTCGATTTGC
AAGGTGAGCCGAAGGTATTCGGTGGCTCTTGCGGTGACCTTCCTGTTAAA
ATCTCCAAAGTCCAAAGGTTTGGGGAGCTTTTTGACGGGTAGCTCTAAAC
GTTGGGCGACCTTTTTCGCGAGGCTCGGTCGGATGGATAAGTACACATCT
GCTCCGGTGTCACAGAGAGCTTGGGCGTTAAGACCACGACCTTTGTCTTG
CAATCGAATGGGAGCAAGAAAGGTGTTTAATTTAGGTGATCTATCGATTT
TAGCTATCTGAGGCACGCAGACTGCCGAGGAGACTTCCGGCAGCCTTAGC
AGTTTTCCGAATCCGACGAAGATAAGCTGTGGCCGGATCGTTCACAAGCC
TCTCGATCGCCTTCGTGTTGAAGGGCGAGAACGGCGGCGATGTGAGCGGC
CTTTTCGGGGCAATTGCGTGCCAGGTGCCCGGCTTCTTTGCAAAGGAAGC
ATCTACCCTCAGTGACCAATTTGGCGTTTTCTCTGCTGGGCGACTTCGGG
GCGTCAATGGTCTGTGTGCGGGTTTGGTTCTTGGCTTCCTGGCTGTGCCG
GCGATTCTCGCGTCGACGCTGTTTGCGTTCGGCGCTGGCTGAACGCTCAC
GGCGCTCTTCCCTCTTTTTGCGGTTCTCGCGGAGCTCCTCCCAAGCGCGT
TGTTGGGCCAGCGCCGAGTTCGCAACTTCTCCGGCAAAGGTCTCGTACGA
GATATTTGGGTCTTTGGATAGGCTGAGAAGCTGGGGGTTCAGGTTGGCAG
GAATGTGCTCATAGAGAACCAACTTGCGTTCCGTTTTGGCAACGTTGGCT
TTATCGGCTAGGCTGTTAACCTTGCCAATAAACTGGTGGATGTCTGTTGA
CTTGTCCGACAGACTAAACTTCAGGTGACGAAGCTCCTCACGGGCTTTGG
AGGCTTGATTATCATCGTGGTAAACAGCGGCTAGGGTCGCGACCATTTCG
GCCGCGCTGCTGAAAGGCATAATGGTGGATTCATAGCGGCCTTGGATAAG
GTCGTTGGCAAGCCCTTCAGTGAGGGAATTGATCACCGCCATGCGGCTTC
TTTCTGTTTTGTAAGTTTCGTCGTCCTCTACAAATTTATCTGCGATTTTA
GTGATCCATTTATCAAAACGATCCTTATCACCATCAAACATGCCGGGGTC
GATGCCGGCTTTACGTGCCGTCCTGTCGTAGGCAGGGTTTTTAGCATTTT
GGTTACTTCCGTAAGGCTTAAATGCTGTCCGGGCAGCGATACCATGGGGC
TTAAACTCAGCCCCTCCGAAGGCGCTGTTNAAGGGCGTAACNCCGCGGGC
TCCATNACNGGTGGCGTTGTTACTCCGGGTGGCGAGCTGGTCCTTNAGTT
GGGCAATGGTGGCCAAGAGGTCTTGCAGNTGCGATTGAGTGATGGTGGCC
TGGCCGGTTGTGTTTTCGCTTTCGTCTGCCATTTCGCTTCTCATTTGGGC
GGCAGGCGAGGGCGCTCTGCTTGGAAATTTCGGAATTTCGTTCCTGCCGT
CTGACGTCTTGGCAGAAGGTTGGTGGGGAGGGCTTCGCGCCTCTCCTGGG
TGCTCGGAAACTGACTCGTACTCGTACGATCCGTCAACTTCGATGCTGTC
GACTGGCTGATCTTGCTCTGTGTCGNATTGGGGCTCAACGGGCTCTTCAG
GCTCTGTGTTGGCGCTGGTAGGAGCGGGCTCTACTGGCTCTGGGCTCACT
GGGGCAACTGTAATCTCTCCGTTTTGATCCGAGCCTTCGGTGTTGGGAGT
AGCAGTGCCNGAAGCCAAATTATCTGGCTTTGCTGAGTTTGCGTTTGTCA
CGCGTTGGGATTGGCGAATCGGTGGGCCGTAATTCTTACGCGGCGACATT
GATTTCGCGAATGGTGTCTTCTGTGGCCTAGTTTACCGTCGTGCACAGCC
GACGTGGTGAACGATTGAATAAAGGGATTGAACGATATATTTTAATTGCT
TCACCAGCAAATCATAGTGAGTTTAGAATTATGTCACGGCCAGGCATACA
TTGGAGAACCTCAGTGTATTAGGCGCTATCGACGAAAATTCTAAACTGAA
GAGAAGAGAGAAATTACAATCGACGACGCGCTCAAGAGACGCGCTTAAAT
CCGGAGGTAGTGGATCCTTGTCCGATCCCTGGCTCGGTGTGGAGCCGAGT
CGTGATTCTGAGGGTAGGTCTAGGGGCCTGATCCTCAC
>rnd-4_family-123#LINE/Tad1 ( Recon Family Size = 34, Final Multiple Alignment Size = 33 )
AAGCATCCTCCACCATTCATGGGTCAGACCCACCTTTGTTAGCGATTCAC
ACCCAAACACACCAATAAGCTTAACAGCTGAAGAATTTTCGCCCTCCGGG
CGCCGGTCGTCATGGCCTCACCAGAGGTCTCAAACCGCCGCGCGCGCCCG
CAGAGCACGCCGCAGGCTTTGCCGCAGGGCCAGGCCGAGTCGGGACACGT
ATCTCTCGACACGCGCACCGCTAACGCGCCTCAGCCGGCTGGCCGCGGAA
GGTACTCCAGCCTCCCGGCCCTGGCCATCAAAACACTGCAGCAGGAGTTG
GAAAACGTGGAAACAGTCGGCAGCTGGCTCGAAGAGGTCTTTGCAGCCAA
GCTCGAAAGTTTACAGGCCCCGGAGGACGCCGCGCTTAGGAGAATTGTTC
TTGAACTTGACGACGTGATCAGCGGCTGGTTCCTCAGTCGCACCCTCCCT
GAAAAAGAGCGTTCGCGCTCCCCGTCGCGTTCGCCGACCAGTTCCAGCGA
AAGGCGCAGCATTTTAATTACGAGGACGGGCACGGCGTCGTCGGCCTCTA
AAGGCAGAGGCACGCCCACTAACAAATCGGTCACATGGGCCGAGCGAGCC
GCCACGCCACCAGCGGCGGCCCCAACGCGAATTTTAACCCCGGCCACGCG
CTCGTACCCGATACGTACGACGCCCGGCAATGCACCTGACAGCTCCGCAA
CTCCCTCCCAATCGGGCCGGGACCGCTCCCAAGCCCCGAAACGTTTGACA
GAACAGCCGTCCAACCGCATCCTGATCCGCGTAAATGACAAATTGCGGAT
GGTGACGAGGGAGCCATACGCGGTAACGACCAAACTGGCCGAATTGGTCT
CGGTGCCACACAGTGAAATCCCAAACGCCAAGCGTACCCCCACGGGCTGG
GGTGTTACGGTGGCCTCTGAGGAAACACGGCAAAAACTCCTCAACCCCAG
CGCGGTCAAGGCCATTATGGACGCATTGGACGCGCGGGAAGTCACTGTCC
CGACAACCTGGCACACATACGCCGTCTCTGGAGTGCCCCGAACGCTCAAT
TGCCTGGACGGAAGAAAGGACGTACATGAGGTAATCCAGGAGGAGATTAC
CGTGGCAGCAGGCCAGCAGCCAGTCAACTGGCATATTTCCAAACATGGTT
ACGACCCACATACGGCTGAGGGCACGTGGATAGTGTCCTTCCTTCAACCC
GTAAAGCCCTTTCAGCTTTTTGGAGTGTCGAGACGTGCGCGGAAGGTTGA
AAAATCACGCAAAATTACACACCACCACGACGGTTGCCAGGGATATTGCG
AAATACGTCGCTGCGTACGGCAAGCGCGTTGCGGCATATGTGGTGAAGCA
AAACATGCGACAGAGGAAGAGCCGTGCAAGGCAGCCCCCAAATGCGTTAA
TTGCCACGGCCATTTCCCATCCGGACATGAGAATTGCCCTGCCCGACCTT
TGGTGGTAAATGGGAAGCTTGAACGACCTTCACAGCGTAAACTTAAGGGG
ATTCGCAGAATCGGACGTGCCAACCGTGCCGCGATTATCAACGACCGGGC
CGAAACGGCCCGCCGAGAGCCAGCACCTGCAATCCCGGTCCTAAGCACCT
CATCGCAGCATTCGCAAACCTCGAGCTCCCGATCGAGCATTTCAAACAAA
AGAGCGCGGCCATGCGAGGCGGCAGGGGCGGACATCCGTAACTTCCTGCA
GGTTGAACAGGAACGCGTGCACGACGAAATCGTTTGGGCAGCCGAAATGG
AGGAGGACGCAGCGGCTGCCGAACCTTGCCCCGCTGATGGGATAGACTTG
GAAGCAACCCGTCGATTAATATGACGAAATACTCGCTCGGCAATATGCAG
CGGGAATGCCTCGACGTAGTTTGGGCCAACGTAGGTAAAAGGATGGGTGT
GCATCTGAGCCTATTGGAGTTGTGCCACCAGAGAAAGGTGGACCTGGTTA
ACGTTCAAGAGCCATGGTGCGGGCTAAATACGACTACACAAACGCACCCG
GGCTATGATGTTTTTGCGCCAGTGGACGAATGGCACGCCAACACTTACGA
AGCCATGACTGGGCTCCGGCCCCGGGTGCTCACCTACGTCAAGAAGGGGG
CAGCCCTAAGGGCCGCACAACGACGGCTACCGCAGGGCCAAAATACGCGG
GACATACTCTGGCTCGAAATTAACGGAATACTGTTTGTTAACGTATATAG
GGCTCCGGGCACTGAAGCCGCGCTGGAAATGGTATGCAATACCGTGCCAA
ATGGACCCACGGTGCTAGGCGGCGATTTTAACGTAGCGGCTGCTGCATAC
CAGCCGGGCCGCGCAAACGCACGCGGAGGGGACCAACTGACGGCATGGGC
GCAAGCCCAGGGGATGAGTTTTACAGGAAATATCGGCGTGCCCACCCACC
GCGACGGGGGTTTACTGGATATGGTCTTTTCCAACCTCCCCAGCACAATA
ACTGTGGTTGACAGCAGTCTTTACACAGGCTCCGACCACGAATCCCTTTA
TACCACGCTGCGGACGCGCGGCGCCCCCCGCCCGGAGGCGATCAACGTTT
CGGTTAGGGACGACCGGTTACCAAAGTTCGCGGAGCTACTTGCTTTTGGC
ATGCAAGACATGCCGGACCCGGGATCCGCGGCCGATGGCTACGCATTGGA
CGCGTGGGTAGCTGAATTTACAACTTTATGGGAGCAAGTGACGTGGGTCG
TGGGTACGCCGGCGGGAAAAAGGGACAGCTCGGCTCCCTGGTGGACCGAA
AACTGCCAGCGGCTCTGGTCCGAATTCCAGCGGGTTAAACGGAGCGCTGT
AAATAGGGCAGACGCCTCTGCCGAGGAAAAAGCCTATACGAAAGGGGTGC
GGGCCGCGAAGCGGGAGTACTGGAGGCACCGGATCGACCAACTGCGCGAC
GATAAGGATTTGTGGAACATGGTGGGCTGGCTGGGAGCCGGACCACGCCT
CCGGTCCCCGCCGCTGGTTATTAACGGCGAGCAAGTGAGCGAGCCTTTAG
CAAAAGCGGAAGCACTGCAACGGGAGGTGCTTGGCCGATTTTCGGCGGAG
GATGACCTGCAGGGAGACCCCTTGGAGGCCTGGTCGCCGGACGAGGCTAA
AATCCCTTGGGACACCCAGGTTAGTGCGGAAGAGGCGGAGCGCTCCTGCA
TTGGGGTTACGAGCACGTCCCCGGGCATCGACGGAATGACCGTCCGGCTA
CTAAAAGCCGGATGGGCTTCGTTGGCCGAGCCGGTGCGCAGGCTCTACCA
ACGTTGCCTGGAACTCGGACATTTCCCAGCGCCTTGGAAGAAGGCCGAAG
TCGCGATGCTACCGAAAACGGGGAAGAAAGACCGGAGCAGCGTTCGATCC
TGGCGGCCTATAGCCCTCCTCTCCTGCATCGGAAAAGGCCTCGAGAGGCT
CGTTGCACGCCGGATAGCTTGGGCCATACACGACAACGGGCTCCTTAGCT
GCACCCACGGCGGTGCCCTACCCAAACGATCGGCGACGGATCTGGTTTGT
GCCCTCGCCCACGATATCGAGCAGGCTCTAGCTCGCGGGGAGGAAGTCAC
CCTTGTCGCATGCGACGTCCAAGGCGCCTTCGACGCCCTCCTCCATGGGC
GATTAATACGGAAAATGCGGAGCCTCGGGTTTAGTAAAATGCTCCTCAGG
TTCGTGATTAACTTTTTAAGCGGCCGCCAGGCCCGAGTCCGGCTGGAGGG
TACGACCACGGGCTTTAGGCGGCTTGGGTGCGGCACCCCGCAAGGGTCTC
CCCTTTCCCCGATCCTATATATGCTATATTTGGCGTATCTCGTCAAAAAC
GGTACGAAGTGGCGGTTGGCATACGCAGACGACGTGCTTACATGGAAATC
GTCACCCTCGTTGGAGGAAAACGTACGTTGGCTGGAAGATAAACTCCGGG
ATATGCACGAAATTGCGGCGGAAGAGAAGATCCATTTTGCAGCGGAAAAG
ACAGAGGTGATCCATATCACTAAGAAAAGGCACGGTCGCAACCCGGAAAT
CCGGATTAATGGTAGAACGGTTACCCCGGTCCAACTACCGGGCGGTCGAC
GCGGACAAAGCGCCTCCGGGGCCGAGCGCTACCCGGGCATGCGTTGGCTT
GGTTTTTGGTTCAGCCGACGGCTAGACGGGCGCCGCCACGTGGCCGAAAG
GGCTGCCAAAGCAATGGCGGTCGCTGCCCACCTCAAGAGCTTTGGGGCAG
TAAGATACGGACCGCCTGCGGCTGCACTTCGCAAGGCAGCGGTGGCATGC
GTGGGTTCCTCGGCCACCTACGCAGCCGAGGCATGGTACAACCCAGCGCA
CAAGCAAAGAGGACTCCTCAAAGCATTGAACAAACCGCTGGTTTTAGCGG
CACGGGCAATCCTCCCGGCGTATAAAACCACCCCCTCGTCCACTGTTCTC
AGGGACGCAGGACTACCCTCGGCCCGCGTCGCGCTGGCCTACACCCGCCT
GAAATACGGCGCCCGACTAAGGCTCGCGGACAAGGGGCACCCCCTTGTCA
GCCGCCTGCGTGAAACACCTCGTGCCCGCAACTCGGGCCATTCGGCCACG
ACCCTGCAAACGGCTGCACAACTTCTCCCGCGGATCCGGAGACTAGAGTT
GCGCGCACCTCGCAATGCCCCGGATTCTCGCACTGACCCCACCGGAGGAG
TCCCGAAAGAGGAAGCGGCCCGCCGCTTTATCGAATGGCTGGACATGGTA
TCACCTGACGATATCGTGGTATATACGGATGGTTCGGAAAAACACGAAAA
CAACTGCGTCCAAATAGGGTACGGATGGGCCGCTTTTAGGGCGGGCCTGG
AATTTGCCGCAGGCTCCGCATCTATTACGCCGGAAAGCCACGTTTTCGAC
GCCGAGGCGATTGGCGCCCTAAAAGGGCTACAGGCGGCAGCCAAGGCCCA
GCCAGGCGCCCGGATCTGGATTTGTGTGGACAGCACCTCGGTTATTTGGG
GTCTTAGAGGCGACGCGCCGCGTTCGTCCCAATGGGCCTTTCTGGAGTTC
CATAACCTTGTCGATCTACTCCGAAAACAAGGTACCGAGGTTCGGGTCCG
TTGGTGCCCTGGGCACCAGGGAATCCCGGGAAACGACCGGGCTGACGAGC
TGGCCAAGGCCGGCTCCGCCGGACCGCCGGACCCAGACCCGAGGGCTCAG
CAAACCACGTATAGCGGTGCCGGCACGGTCCTCAGAGCCATTCTTTCGAA
TATAGAGAAGGACTGGTGGCGTAAAGAACTCTGTGAACGGTCCCCCGCAT
ATAGGGAATGGAAATTCCAATACACACCGAGAAAGGAGCCCGAGGAACTG
CGTTTGCCAAGACCCCTACTGGGCCATTATTTGGCCATGAGGACCGGCCA
CGGCGATTTCAAGGCCTACCATGACCGTTTCAACCACCAGGATGCAAACA
CCTCGTGTGCCTGGTGCTGGAAGCGGACCTCCCCTGAGCACCCGGTGCAC
TGCCGCTATTCGCGGGCGGTGTGGAGAAACTGGCCGTGGCCTAATAACGA
CCGGCCGGCCGGGCCGCCAAACCGCGCCCAACGCCGCAAATTCTTCCAGA
CAAGCCTCGGGCAACCGAAAAGCTTTGAGGCGTTTTCGATAGCCACCAAC
TACTTCAGCGCCCGCCCCAGAGCGGCCCGCCAGCGCCCCGCGCGCCACGA
ACGCACTTTACGCCTAGGGACACCGATCGTAAACGACTCGAACTCTGACG
AGGAATAGACTTACTGCCTTTTCACCCACACTTCACGGCACAAGCCGTCA
GACGAACCCTCCGTGCACCTTAGGCACGGGGTCGCGTCAGTGAACTAACC
CCCTAAGCAGGACCGGGCCCGAACCCGGTCAGGCACGATCCGCCTCTGCC
CTCCTTGTTTTCCCCCTGTGTAAATAAAGAAGATAGAACGCGCGCCGAGA
TACCCCTCGGGAGGTTGCTAACGGCCGGCTAACAAGCCGGGCCGAGCCCG
GCGTTAACTA
>rnd-4_family-2148#Unknown ( Recon Family Size = 33, Final Multiple Alignment Size = 32 )
CGGGCCCCGGCCGTGACGGAGCTCGGCCTGGAAGGGGGGAATACTGTCAC
AGACCTGAAGGACAGCCACTGGGCTGTCGCTTAGTCATGACCCCTGTCAC
GTGAAGGCGCGAGGGCCGAGCGCCTCGCGCGCGTATATCTACGCGAAATC
TCTGCAGTCTCCGATATGTAGCTCCTCGAGCTACGTCTTCGTCAACAACC
ACCTGCTACCCTGTACCTGGAAGACTAGATAGCCAATATACTCTGTCCTG
TTACCTGATCGCCCGCACCTACCTGTCCGCCCTGCCTGCCCGTGACAC
>rnd-4_family-849#LTR/Copia ( Recon Family Size = 30, Final Multiple Alignment Size = 30 )
GTTAATTATATGCATTATTTTGCATGTAATAAGCCCACTTTTATTTGTAT
ATAGCCAATTTTATTTAGTGCCGAAGTGGAGTGGGGAATGGTGGAATTCC
GTTACTTTGTTAATGCAGGAATGCAATTTAAAGGTCAGCGAGTGGGGTTA
GCTACCCTGTACCGGGTTTAATACCCACCCTGCACCTGCGAGTCAGCTAC
CCTGTACCGGGTTGAAAATTTCACCAAGTCAACGTTTAAATGCAAACCCA
GAGATGGTTTGTATGCAAATGAGGGTGTTTTTTCAAAAACCCATACAAAT
TAGTTTTTCGGAAATTCATTCGCGGCACCGGAACCTTTTCTGGCGTGCGG
ACCCCCACTTCGATGTCGGAGAGTATGTAAGGGAAATAAAGCAAAATCTC
CCCCAACCAATTATTTATCAGTACCAAAATTATAGTGCATTTCTACCTAT
TATTCAGCGCTTTTAGCACTGGTTATTTACCACGCCGCACCTAGGGTTTA
CCCCTATATCCCCTGTTAGCACCATTGTTATTAACAGGTTATGAGCCCGG
AAAGGTTCTAGCTAGTGCACTAAAGCGCACTTTGCATTATTGGAAAGCCC
TGTTTTCAGGCTTTAATTTGGTTATTGTCGCATATCCGCAGCACGTATAT
TGACGAAGATATTGCTGTTTTTGTGCAAATTGTTGGTTATAGGTGCTACG
TTAGCACCTATCCCCCCTGTAATTACAGTGAGGGGTCGCTATATTAGCGT
TTGACTCAGGCCCAATTTTCAGGCACTGCAGCGCTCGCTCGATTGCAAAT
CCCAAAATTTTTGGTGTGGTTTTTATGGGTTGTGCATCGCTATTGCGATT
GGTTCAAATTTTTAGTGCGTTAATTAGGGTTTGCGCTAACGAGTCAGGGC
CAAAACCCCTGTATTCGCCCGCTAATAGCCCAGTGATCCACTAACCGAAC
GCTGCAAATTACCCTGCAGGTTACCCTGCACCCACCTAGCGAATTGAACT
TTCGATCGCTAGTGCACCTGGATCGGTACAAATAATACCAGGGCACCCAT
TAATTGTGGATTTAGGGATTCCAACCCTGTATTTTCAGTGGATTCGATCA
TTGAAAATAGCAATAAGCCCTATATTTGGCAAGTATAGGCCTGTAACCGT
TAGAAGGCAAACGGCTATAGAAAATCCTAGATTGGGGTATTTACCCTTAG
GCGACTAGGTTAGTTTTTAACTATAATTCAGGCCACCCTACAATGGAAGA
CAGCCCTATGTCGGGCCTCCCAGGCCCAATTCCACCGGATAGGGGCCCTG
AATCCAGCCCGAATGAAGTTCTAACCGCTAAATTACAGGCGCAAGACCTG
CAATTAAAAGCGTTAACTACGCAATTGGATCAACTTCAGCACACAATTCA
ACAGTTAACATCTCTGTTGACGCTGAAAAATGGTGAACCCACTAGTTTTA
GTGGTATTGCGGGTATTAATACCCCCAATAGCGGTAAATCTGGAGGCCAA
CCCACAGATTTTTAGCGCTAATACCGCTACCGCACCACCTAATCCACCCG
GTAACCTAATTCTAGGTGACGGGATAGGTAAAGAACTATCAAAACGGGTA
TTTTCCTTCCCCGAAAATTGCAAATTAGTAGGGGCTAGCAATTACGACCT
GTGGAAACAGGCACTTATAGTACAATTCAGGGCTATAAAAGCTGCGGAAT
TTATTTCCAACCCTGAAATTGGCTATAGCCTACCGGAACATGAGCAATCA
GTCCTATTATTGCTTATTAAAGACAGCCTAACCAAGGAACCTTTAGAATC
CATTGCATGGCATTCCAGCCCTGTAACGGCCTATAAGACCCTGGAAGATA
GCTATTCCGTTGCACCCGAGATTAGCAGAGACTCGCTATATCGGGAATTT
CACGCCCTAAATTTTTCGAAATTTAGAGGGTCAATACCAGAATTTAACAG
CCGTTTTAATTCCCTGGTAGCTAGATTAGCGAATGCCAACGTGCAAATTA
GCCCTATCGATGTACGAAATCAATACCTACGGGCCCTGGAGGGGACGTTC
CCTACCTGGACCGAACGCCAACGCAGTACCCAACGGGCCCTGCAGGCTAT
AGGCCAAAATTCGGATCGATTAAATTTGCAATACCTTATGGCGGACCTTA
TATCCGAAAATTCGATTTCAGGCTCTACAACTGCCAAAGCCACTAATTAC
AGGGCTGAAGGTCGAAAATCAGGGAAAAAAGGCGCTAAAAAGGACGCTAA
AAAGGAAAATAATGGGCAGGACGGCACCTCCAAATCACGAAAAAAGGGCA
AATCAACCCCTAATTCGGATTCGGCTATTGCAAAAGATAATAAATCCTCC
AATTCCAGCGAATCGAACGCTGGAACTTCCATGATTTCAATGGATTTCGA
GTTATTTACGGGCTCGATTCCAGGTGACGTTAGCGTTTGCGCAGCGTATA
ACGCCCTGGAACAGGCAGGCGATTCGGGCGGTAATTTACCGTACCGGGCA
CTGCAACAGGAGGTTAATTCCGCTATTAGCGGGGTTATAGAATTATGTTC
GGAATCGGATTCGGAACCCGATTATACCGGTAAAACGCTAAAACCACAGG
TATTAGCAACTAATTCTAAGGCTAAGACGAAGCCTGGAAGCGGCGTAAAT
AGGGACCCTAAGCCCCGACGGCTAGGCTACCCGGTCCTGTACGATACAGG
TAGCACGCACCATATCTTTGCAAATAAGCAATTTTTTACCGATTATACCC
CCGGCTCAACAGTCGAAATCGGTACCGGAGGTGGCCCTGTTAGGCCTATT
GGCACTGGAACTGTTAAAATACAGGTCCGGTATGGCTCCAAAATTGACGA
ATTTAGAGAGGTTACGTTAAATAACGTGCTATATATCCCCTCGTTTGGAA
TAAATATCGTTAGTGGGCTAATACACTACAATACAGGGGGCGTATTATTA
AAAAATACCCTGTACGATCGGGATCGCAAGGCGTGGGGACGCCTAAATAC
CGCCAAAAATTCGTTCTGTTTGGAGGTAAAAGGGTGCGATATCCTTATTC
GAAATACTACATCTACGGTTTCGAATTACGCCTGTGTAATTGGTGAATAT
AGCACCGCCTCTAGCCTAACCTTACAGGGGGTTACAAAGGGCTACGCAGC
CCCGTTGGAGGTAAAACTAAATAATATAGTCCCTGAAGACCAAGACGACT
ATAAAATCTACACCGATTCGGAACCGGGAGAAAATACGGTAACGGAAGTG
TTAAATCCCAAACAAAATAAGGATATAACCGTAGATTTACCTGTAATGCA
GAAATTTAGTGCAAAAACCCCTGAAAATCCACGTGAGATTGGGCCCCGTA
GGCCCGGTAAGCCGCTAGATGACCCTTTTAAGCAGCCTAATACAAAAGGG
GCTAATACCGAAAAAGAGGGGGTTTCCCACACAAGAAATCCGTTGTTAGA
ACCTCCTTTAGTACCGGAATTAGTGCAGGCCCCTGTAAATTACCTCCCTT
TAAGCCTAAATCGAACTACCGATGGTTGGGTAACAGCTGAAGGAGACGGA
ATTACAGGCGATTGTGACGAAATCCAGGCCCAAAAAGCCCTGTTATGGCA
CAGGCGCTTAGGGCATATAGGGTTGTTATTGCTTAAAAAGACCGCTAAAA
ACGCAGACGGTCTACCTAATTTCGACAAAATTAGGGCTATTACCTGCATT
ACTTGCATTAAAGCCACCTCTGTTAGGCGTACAAATAAAGGGGCACTCCC
TACACCCCCTAATATCCTCGATTCCATAGAGGGTGATACAGTAACCCTTA
AACCTAACCCTCACAATAAAAAACCCGTATTTTTGTTATTAGTGGATCGA
AAATCACGTTTTCGGTGGTCGATCTCACTACGGAATAAAGCCGGACCTAC
GGTTTTAGTGGCTATTAAAGGCTTTTTTAAGGTTTTAAAAGCTACGTACG
GGCGCTACCCCACTAAATTTCATTTTGATGGGGGGCACGAGGTAAATACA
GAGCTTCAAGATTGGTTTGCAAGTAAAGGTGTTAATTTTAGCACCTCCAA
CCCCTACAACCATGGCCAAAACGGGCTAACGGAACGGTCCGTTAGGGTTA
TTTTGGATAGGCTAAGGTCTACCATTTTAGCGGCAGGTCTACCACTATAT
TTATGGTGTTATTTACTGTCAGCCGTGGTTGATTTAGTTAACCGTACAGC
GGTAACTAACAGGGAGTTAACACCCTACGAGGAATTTTATTCCGAATTTC
AACCTGGATTACCACACAGGCCTAATTTAGGCCATTATCGGGTTATTGGT
ACCGTATGCCAGGCTATTATACCGCTGGAAAAACGCCAAAAATCCAACAA
ATTGGCTCCCCGAACGGAAACAGTAAGGCTTTTAGCCCATTTATCCAATT
CTACAGCGTTGGTTTACGCCCCCGCCAGACGGGCCGTATATAAAACCTCT
ACCGTAAAAATTTTAGAGGGTATACCCGCTGAAAATTTGGCTATTCCAGG
GGAAACGCTACAGATTTCAGAGGGGGAAAATCCAGATTTAGAGGGGGATT
CTAATTCTGAACCTGAAGACGAAATCTACAGCGCCAAAACTTTGGATCCA
GTGGATAATAATCCCCTACCTCCCGCAATTACAGTTCCTCCCTGGCCTGT
ACAGTCTACTGTTCGCCCCCCAGAGCTTATAACGGTAGCGGTGCCTAATT
CAGCACCTAAAATAACGGAAGTTCCGGTGTTTTCGGCACCTAAAATACAG
AATATGGAGTTAAATTCGCAGTTCGAAAACCCAGATCCTATGGATATCGA
TTACGTGCATTATCTTTGTTATCAAACCCAAAAGAAAACAAAGAAAAAGC
CCACTAAAGACGGCGAACCAAATAGCTACCAACAGGCCCTAAAAAGCCCT
GAAAGTGCTAAATGGTTAGCAGCTTTAGCGTCTGAATTCGACCAGATCGT
TACTGCAAAAACCTTCCGTTTTATCCCTAAAATTAAAATGCATACAGGCC
GTAGACTAATCTCTACCCGGCCGGTGTTTAAATTAAAAAAGGATGAAAAT
AATAAGCCTATAAAGTATAAAGCCAGGCTTGTTGTTAGGGGGTTTTTACA
GGTCGAAGGCCTAGATTATATCGAGACTTTTGCTAGCACTAGTATACCGC
CCACCTGGCGTATATTATTGGCTATAGCTAATGCACAAAATTGGGAAATA
GAACAAATCGATTTTATCGGTGCGTTTTTAAATAGTGACCTTACCGACGT
AGATATTTATTTGCAAATTCCAGAGGGTTTTAGCGATTGGGCTAGATCTT
GCAGCCCTACTACCGCTAAAATTTTAGTGCAAATGGGCTATAATCCAAAG
GAAATGCAAGTTATACTGTTGGAAAAGGCGCTATACGGTCTGAAACAGGG
CCCAAGAGAATGGCAAACAAAGCTAAAAAGCCTACTTTTTACAGAAGGTT
TTAAGCCGCTAATCTCTGATCCAGCTGTCTTTTATAATGCTAAATCCAAG
CATTTCATTGTTACTTTTGTTGACGATTGCCTGCTAATAGGTCCTAAATT
GCAATATATTCAGGATTTAAAAGCCCGTTTTAACAAAATATACGCATTGG
AAGACAGGGGCCCTGCAGCCTATTTTCTAGGCGTTCAGATTATAAGGGAC
AGGCCTAACCGCCTGCTTTGGCTCCATCAAAGTCAGTATATAGAGGAAGC
ATTAGCAACGTTCGGATTAGCTGATTGCAAACCTATTTCTGTTCCCTTAC
AGCCGGGTGTGCTAAAATATAGTGGGGGCAAACCCGTAAATGCGCTAGAA
ATCAAATTGTTACAGCGTATTATCGGCACCCTAATGTATTTAATGCTATT
AACGCGCCCGGACATCGGTTTTGCGGTTCAATGGTTATCTCGTTTTTTAA
CGAAAGCCACTACAATCCACTTAACGGCAGCTAAAAACCTACTTCGCTAC
TTAGCAGGTACTAAATCCCTAGCAATCTGCTACGGAAATAGGGTAATTAA
AGCTAATTTACCACCTAACTCTTTGATTGGGGGTTTTAAAGGCCTAAAAT
TACTTGGTTTTAGTGACAGCGATTTTGCCGGGGCTAGGGAAGATTCAAAA
TCCACTTACGGATATTTGTATACCCTATCTGGGGGCCCTATAACGTGGAA
GTGCAAAAAGGCTAGTACTATAGCTTTAAGCACCCCAGAAGCCGAAACCG
ACGCCTTAGCGGAAGCCCTGCGTGAAGCACAGTGGCTTAAAAGCCTATTT
ACAGAGATTGGACTACCTGTAAAAGGCCCTATTGCAATATTTGGAGATAA
TACAGGCTCTATAGCTAACGCACACAACCCTACGCACCACCAACGTACTA
AACATACGTTATTAAAATTTCACTACGTAAGGGAGTTAGTTACAGAAGGA
TTAGTGACCCTAAAATACCTGGAATCCAAACAAATGCCCGCTGACGGCCT
TACAAAGCCCCTAACGCTTCCAATTCACAAGGTTTTTTTAGAGCTTATAG
GGTTAAAACCCCTGTAAACTTAGTTTTTACCTATTGAATTGTAGGGCACC
TAGTTAGTTCGTTAGCTAACTACCACCATTTTTCTCCTTTGTTTGCAATT
ATTGGATTTTTGTTAGCCCGACACCAACCGATCTACCCAAACCTACCCTG
CTCAGGTTGATTATTAAGCAACTTATACCGACCTTATACCCGAAGTCGAA
TCCGAATTTAATTAGCTCGCGTTTTGGGCGACCTAGCGATTTTTAATCTA
CCCTATATATTAAACTTTTCTGGGATCCACAACAACGAACAGCCAGATTA
GCTACCTGGCTTAGTAGTAAGTTCCGTTGGTTATAATCTGTAGGTCGTGG
GTTCGAATCCGGGGGTTGTTACAATTCTGGGGGTCTTTTTCAATTCGGGG
GTTCGGTCAATCGGGGGTTTGGTACAAAGGGCTTATTCATCCAGGGGGTT
CGCACCGGGGGTTCGAGTTGGGTTGGGACACAAGGGGGAATTTCTTTTGT
TTTTTTGTTTTGGGGGTTTTATTTTACGTACTTTTCTTTTCCGACTTTAT
TTTTGGATTAAGTAGCAAAAGAGA
>rnd-4_family-410#Unknown ( Recon Family Size = 30, Final Multiple Alignment Size = 28 )
AGCGGAGTGAGGAGTGCGTGGTGAGCGAAGCGAACCACGTGCTCCGAACG
TAGCGTTCTTTACTTTACCTCGTCGTGCAGGGAAAGTTTCTCGGCCTCTC
ATTGGTTTAACCTGCTTTNCTCCTATTGGAGGATCCGGCAAACTCGAAGC
GCAATTGGNCGAGAGCTTTAGCGTCGATTTTAGCGTGAAAAGTGAAGTTA
TTCGGAAGGAAATCACCACGCCACTCCTCGCTCCGCTGACGCCTTCCGAA
ACAATCGATTGTTACGGTCAGGTTATTT
>rnd-4_family-1108#LTR/Copia ( Recon Family Size = 30, Final Multiple Alignment Size = 26 )
AGGCTATTTTTTATATTAATTGCAAATATACCCTCCCATAAAACCGTAAA
TAATTGCTAATAAAATAACAAAGGAAAAATAACCGCATTTGGGAAATCGT
GTAATTTCCTAACGTTGCAAACGAATGCGTTAAAATAACCGTTCCCGGCT
TTTTTTAAATAATTCTATTATTTTCCAATTATAATGGAAAAACCTTTTAT
TATACGTAAACGGTTAATTTGTTATTAATAACCACTATAATAAAAATATT
TAATAGGAATTTTATATTATAATAATTACCGATCCCGTTTTAATCCGTTT
ATATAATACCTTTTTTTTTGGGTTTATAAATTTTTTTTTTATTTTTCCGA
CCCATATTTTACCACGTTACCGTAAATGCGCCGTTTATTTCCAACGATTA
CTAGATGGGTATATTATTATTAATATAATTTAAAAAATGTCCGATTTTAT
ATTTTCCGGTTTGGCGGATCGCGCCGCCAAAAATTCCCAATTTCGAAACG
TTGGCGTTTTAAAATCGTCGTTTGCGGCTGGTCCGCGTTTTACCGGCCGA
ATCCGGACTTTTTTACCCGATAAAAATAAACTACGTTTTGTTTCCGGGCC
CGTTTCGCGGGTTAATAAAACCAAAAACAAAAATACGTGATTTTTTATTC
CATTTTTCGTTTGATTTTTTGGAATTAATAATAGCGTGTAAAACGTGCTT
TTATTATTACCGCCCCTCGCCCCCGCCCCGCCGCCGGCGTAATCCGGCCA
AAATTTTATTTGGATTGCCTGCGTTTTGTTTTCGCGGGCAAATAAAATTC
CGGCGATTTCGCGGTTTGCCGTAAAACGAACCCGTTTTTTGGACGGTATT
ACAAATGCGTTTCCGGGTATTTTTGCGAAAAGATCCCCGCCCCCGCCCGT
CCCCCTGCCGTCCGTTTTTTGGCGGTTGTCGCCAAAAACGACAAAATTAT
ACGTTATAATATTTGCTGTTTCTTTTCCTTTTTTTTAATATTAACGTATA
CTCCAGGCGATTACCAAATGGCGCCCCGTTGTTAAGGGGGTGTTGGAGAT
CTGGGAGGAGGAGAAGGAGGGTGGTGGTGTTGCCGTGGCGGCCATATCGG
CCGAGGAAAAAAAGGAGGAGGCCAAACGGGCCGTTTTGCGGCTCGTAAAA
ATTTTGTTTTAATATATTGGCCGTTCCCTGCGTGTCCCCTTCGGGGGTTG
AAAGATCGTTGTTTTTGTCTTCCGGGTCCCCCTTAGGGGGTGAATGTCAA
TTTGTGCGTTATATTTTATTCGTATTTTGGATTTTTTCGTAATTCTCCCT
GGCAATTTTTTATTTATTACGTTAAACCCAATTTTTTATACGTACCCGGA
ATTTGTTCGTGGAAATTAGTTTTTCCAAAACGTTATTNGGGTGCTTTTTC
GTTATTATATCCGCGGGATTATTAAATCCGCTAATCTATTTAATTTCCTA
AATTTCACGGTTTTCGTACAATTGCCTAATCGCCAAAATATCGATTATTA
ATTTCTTTTCCAAAATAGTACCTAACCGTACCAAATATTCGTACAGTGAT
TTCGAATCCGTGCAAATTACCAATTCTGGGCTCGGTAGGTTAATTTGCTA
ACAAATCGTTCCGAGCGTTCGTGCGAATATATAATTTAAATCCAGNCTAT
TTGTTATCCCGTATATTTCGTTAACCAAATTGCTGCGAGTAATACGGCTG
CATTTGACGGAGGACCAGTGTACGATATTGCCTTGAACTTCAAAGCCGGC
GTTATCCTCGGCATTGGTTTCGGTGCCGAATACGATTAAATAACCGATTT
GGGAACTTATATTTACCAAATTGGCCAATAACCCGTTAACGAACACGTAC
AATTTGGCTTTCTCCATGTCCAACGGTATGTATGTCAAACCCCGTAGTTT
GTTGTCGANCTGCCATTGTATGCGTTTGTTGAGCGTCTCGATCTCTGTAT
CCGTGGGCTCCTTGGCTTGTGCAGCCACGGATAGATCGAAGGCTGCCTCT
GGCTGGCAGATCGTTGCGATGTATGCACCTCTGGCACGTTGAGCTACGTA
TTGTTGTTNGCGATCAGCTGCCCCGATCTTTACCTGCTCCAAACGATCTG
CTTGTCCCTTCTGTCGTATTACAACAGTGCCGTTCTTCAGCGTTATCTTG
CAGCCGTTGAAGTCCTCTGTATTACCCTCCTGCAGGACCCTCTGGGGTTT
TGCAAGGAGCCCTGCTCGTTGGAGCTCTGCTTCCTCCGCTGCAATGAAGT
CTGGATCGCCCAAATTCAGTGTGTCATCCGTTTGGAGTCCAACGAGCCCA
AACGGGCTGCTTTTTGTCATCAGCAAGCAGGTGTCGTANATCGAAGTCTT
GCAGTTCAACCGTTCTTTGTGATGGCGTTGGTACGTGTCAAACCAGTGCA
ANCCTGACTCGGCTAGGCCGTACAGTGGCTTGTGAACCTTCAAGTACGTG
CCCCGTGGGTATCTGTGTTGCAGTTCCCTTGGTATCCGTACCAAAACGTC
CCTCATCAGTTGGCTCTTCGACTGGGTGTACGCCTGACTTATATCCCGGA
TCATGAGTTTGTACCCGTAGCGCTCCATCAGGCTTGGTGCGATCGAAAGG
ATCAGACGTTGGCTGCATCTCATGATCGTTGGCGCCTGCGTCAGGAGGGT
CTTCTTTTCCTGATCACTGTGACCCTGAACCACTAGCCTCGACTTCTCGT
ACGGCCGTTCCGGCGTTCCCTTGACCTCTCGCACCATCCTAGCGCCGAAT
ATCCGGCCACGTGCGTTGTCTCCTGACACCGGCTGCAGGACCCCCGCACC
TAACAGTGCCTCGATCTCGGCGGCGTCTGACTGTTCGAACGGAGCCCCTG
GTGCCGTGATCTTGCCTTCTGCCCTGTATTTGACAGCCAGTTCGTAGGCG
CGGTTCTCCTTGTCCGAGATTAGCGTGTCGAACTGCACCTTAGGCTTCCT
GCTTCGTCCACTGCGTCGGTGCTCCTCGGGCTCAGTTGCCACTTCGATCG
TCCGATCGTTTGGCGTAGTATCCGCCTCAGGGGCGATTACCCCTGAGTCA
GGGGGCGGCTTTTGCGTTGGATCAGCTGCCACTGTTGTTGACAGCTCCTT
GGGCGCTTTTGGTACCGCTTTTGGCCTCCCCCTAGGCCGTGGCTGGTTTT
CTTCGGGGTAAATAAAATCGTCCTTCCCTTGTGCCTCCCCTTCCTGATCC
TAATACCTGTGGTATGGCTTCACGTGGGTGCTTCTGAAGTCCGAATCCCC
GTTGGGGAGGGCAACCCTAACGTTGTTTTCCGTCACTGAAACGACCTTGT
ATGGGCCACTCCAGTTACCTTTTTCTCGGTATACCAGCACTTCTGCACCT
AGTTCCAGCGTACGTGGACGTCGGTCCGACAACTCTGGGCCGTTTCTTGC
GGCTAACGCGTCGTTCAGCTTTCTTTTGGCGGTGAGCTTCCGTAACTCCG
TCATGGCCTTGTTAACTGCCGCCGCGCGTTTTGTCTGGCTGGGTGTCGGA
GGTGAATCCATCGTGATTCTAGGCATTGCCCCAAACACCAGCAGTGTTGG
TACCAAACNGTTCGGCCCTGCGGTGTCGTTGACCGCTTTTACCGCTGCCT
GCAGGGCAGCTCCTTGCGAGCACTCCGTACCGCACTCGGCACGGATAATC
TCGTAAGCTCGCCTCAACGGTGCATGAAACCTCTCGATCTTACCCACTGC
CCAATGAGCCTCCACCGGTATCTGGTTGCATGAAATACCTAACAACCGTG
CTTCCGCGTGGAATTCGGTTGCACGGAAGTTGGGTCCCGGGTCGAAAGTT
AACACGTCCGGTGGTCCTAGATATGTATCGTTCGGAAAAAATTCTTAGAT
TCATTTGCCCTCACTTGCTCTACTTCAAGAGTAGGAGGAGATACAGCCTC
AGCAGTTTGTTTGGAACAAGGCCATCCGAGTGGGAACGTTTTGCGTCTCG
CGCGGAATCTTGGCGTCCCTCCCGACCTTGTTGATCAGCTTCAGCTAATT
CTCCATGATCTGACCGCTGTCGCTTCAAAAGGTGAACAATCACAAGTATC
TTGTGGCTCATGAACCGCTGACATTAACATGTTTGTAGAAAAGTCAGTGA
AGGACGGGGAATTTGAGATCTTGCTCAAGATCATCAAGTTGACTGGTGAC
AAGATTTGGTCCCTTTTAGAGCAGCTTCGTGATCCAGAAATCCACGCTAC
TATCCGATGAAAAATCTCTGCTCTAAGGACGGACGAAGCGTACCTGGATG
ACGGCGAGAAAGCAGATTTTCAGCAGTGGATTGCTATTTTTCCTTCTATG
ATATCACTAAGCTTTGATGCAATGCCTGTTCAGCTTATTCCGCATATAAT
ATGGGCGACCCAAGCGCGATGGAAATATTCAGAGCGGATAGAATCATTGT
TTTGTTCCGAAGAGGAAGAGATGCCCCTGTGGATCAAACACATACACAAG
CTCGCGCGATACCATTCAGCAACGAAAGCTATGGTTAAGCTCGCCACCAG
ACAGCCTGATATTTTCACATCCATTCACGTTGAGGCTGTGGAAGCTCCAG
GACAGGAGCGCTTTTCTTTGGCGAACGACATTACGGCCCTCAAGACAACG
CTTAAAAGGCTGACTAAGACAGACCCTGGATCACTCGTCGAAAAACTTGG
CCAGACTTGGCTCACGGATGATCCGGAGGCTCGATTTCACAGAGCGTGCC
GTCTTAATCTTACAGTCCATGCAGAATGCAGCTTCTCACCTTCTACGATC
ATCACCCAGACCTTACACCACGCCTCTTGTTTATGGGCACAAGCAAGAAG
GTTTGCTTCCTCTGTCACAATTTCTTATCCCGGCACCCACTGGCGATCGG
GGTGTCAGCCAGTCATCAAAAGCTTTATCCGACTTGGATGCCAGCTCCAT
GCTCGTCTTCGGTGCGAAAGAAGCATAAAACCCTGCTTTGGGACCTTAAT
CGTCATCTGGAAGAAACGGTTCTCCGTGACCTGGAGACTAGACCTGGCGT
TCGGAGACCGGTTCACATGGATTCGACTGCAGGACCCTCCTTGACGACTA
CTGGCACGTTTTCATCATTGTCATCAGCCATGGAGCTGCCTATTCGATCT
GAATTTGTGGAAGATCAGGGGCCCTCCTCAGATGCCGGAATAATTACAGA
ATAGCTCAAAGGTGCAAAGAGTAATCAAAGGTTAGGTAAGGCGGTGCTGG
AGCTGTTACGGATGTTCTGATGATTTTGGCGCTGGTTTGTGGGTCATTAA
AGATCTTTCAGGTCTCCAAATGGTTTTGTTTAAACAAAACTGCCTCACAT
CACTTTGTCTCCGATGGTGGGAGGGTATTCACATGGTCACCAATAATGCG
ATGGACGTACCTTTCGGGATGTCGCAAAGAAAATACAATTGAGATGTGAA
CGATATCTTCTAAGGTATACTTTATGTTTGCTCCTGCTTAGCTTCATAAT
TTATGCCCTCTGATTATTTCTTGGGCCAAAAAAACCTGCAAGGTTCGTCA
CGTCGCCTCAGGTGGTTGAAGAATTGTCAGTAACAACGGCAGCGATGGGG
AGCGGAATGTCTGAACTGAGGAAGTCTTTCGCGATACCTACTCCATCCCT
TTAG
>rnd-4_family-428#LTR/Gypsy ( Recon Family Size = 24, Final Multiple Alignment Size = 24 )
ACGTAGCTCCTTCATTAGGTGCCCGCGATGCCTGCGTCACTGCAACCCCC
GATCTTAACCGATTCGACCGAGGAACTGATCGAACACCTACAAGGACACC
CTGAACAATGGGTGTCTTACATCTCCGATTCCTACCAAAAGCTGCAACTA
TTGCACGATAGCAACGTCCGCCTGAACTCCTGCCTAGAAATGCAGGAAGC
CGAGACCCAACGCGCCCGCGCCGAAACGGACCGTGTCCGCGACAAGGCGC
AGGCCGACATTCTGGCCATGGCCATGGAAAAGGCCTCCGCCATAACCTCC
CGGGATGCCGCTTTCGCCGAATTAGAGAAAACACGGTCCGAACTGAAGGA
AGTTCGGACCGTAACGCTACCCACGGTACACATAACCACCCCCGCCCCAA
CTACCAACACGCCTGTTGAACCCCTTATGGTTACTCCTATGGGAACGACT
CCGCCGCCTGCTTCCGAACATCCCGCCTCCGCCCGCCTTTCTGAACGACT
TCCAGACCCCGATAAATTTACGGGCGCCCGCTCCGACCTCCGCCGCTTCG
CCACCCAAATCCGGGGGAAAATGACCTCAAACAAAGACCGCTTCCCCAAC
CCCGAATCACGCCTGATTTATGTAGCCGGTCGACTGTCCGGTAAAGCGTA
CAACCTGATCCTGCCCAAAATGGTCGGAGGCACACCCCAATTCGGAGATT
ATACGGATCTCCTCCAATACCTAGAGGAGGCATTCGGGGACCCCGACCAC
GTCCAAAACGCACAAAACAAACTATACGCCCTGAAGCAGCGGAACGTAGA
TTTCGCCGAGTATCTGTCGGAGTTCCAACGCCTGTCTTTGGAAGGAGAAA
TGCCGGAGGATGCCCTCCCCCCTCTTTTATTCCAGGGAATATCGGAAGAG
CTCCAGGACATGCTCCTCCACAACCCCGCCCCATCTCGCCAATACCACGA
ATTCACCCGACACCTGCAAAGCTTGGATAACCGCTACCGCCAGCACCAGC
AGTATAAAAATAGACAGACACGTACCCCTCGGGCCGCAGCGCCCCCCGCG
CGCGCGGCTCCCCGAACCCAACCCGACATACCGCGGGCCGCCCCCAAGCC
AAACGCGGAGCTCCCGCTTAACGACCCTATGGACCTGAGCAGCCAACGCC
GCCACAACCGCAAGGAAAACATGCTATGTTACCGTTGTGGATCCCAAGAA
CATTTCGTTGCCAAATGCCCGGAACCGGATACCCGCCGCACGCGGCTGCA
CCAGGCCGGAATCGAACGATCCAGGTCCAGGTCCAGGTCCCCGCGCCAAA
TACAAACCAAACTCCCTAAAAACCCCCGCCGCGGCTCGGACGCCAGCCGC
TCCAGCAGCCGAAGTTCGAAAAACGGAGCCCGCCTGGGATAAGTCGCCCC
CAGGCCGCCAAGGCCGCGCATAGACCGCCGGCGATCCGCATCTCTGCCGC
CGCCGTTCACGGGTTCCCCGTTGAAGAGGAATATAACCAACGATCCGACC
TGATGATCCTGCCTGCCGAACTGACAGTGGGGGGCCAAAACCTCCCAACC
TATGCCCTCACCGATTGCGGTGCGGAAGGAAAATGCTTCCTCGACCAAGG
ATGGGCCGAAGAACGCCAACTACAAATGTATCCGCTGCGAAACCCATTCG
ACATCGAAGTATTCGACGGAAGGACCGCCGAAAGTGGGAAGTGCACCCAT
TATGTCCGAGGACAATTGAGAATCAAGGACCACATCCAGAAAAACGCGCT
GTTCTTCGTCACACAGCTAGCCCACTACCCCATTGTGCTAGGAATGCCTT
GGCTAAAGCAGCACGATCCAACGATTGGATTCGCGTCACACGTTATTACG
TTTGACAGCGACTATTGCCGCCGACACTGCAATATGCCCGACAAACCGGA
GAAGGTTAAAGCTTTACACGCCGTACCAAAAAAAAGCCGCCCCCAGTACC
AGGCTGACCGACCGCCGTCCCTCCGCGAAATGGATATCGCCCCTATCTCC
CTGCAAGCCGCGAGCATGTACGCCCGCCGCCGATCCTGCCGACTGTACGC
CGTAACCTTGAAACAGATTGATGAGGTCCTAGCCGCCGACCCCCAAAATA
GGAACGGGCCGACCCTGCCCGAAACAATCCGGGAATTCGCGGACGTATTT
TCCCCGCAAGAAGCCGAGAAGCTGCCCCCACACCGACCGTCCGACCACCA
TATCCCGCTTATAGAAGGAAAAACGCCGCCGTTCGGCCCCCTGTACGCCA
TGTCCCGCGAAGAGCTGATAGCCCTTAAGGAATGGCTGACCGCAGAGTTG
AAAAAAGGGTTTATCAGACCCAGTTCGTCATCCGTCGCCTCGCCCGTTTT
GTTCGTGAAGAAGCAGGGAGGAGGGTTGAGGTTTTGCGTGGATTACCGCG
CGCTGAATAACATTACCGTAAAAGACCGTTACCCGCTGCCGCTAGTCCGA
GAGACCCTGAACAACCTGGCCGGCATGAAATTCTTCTCGAAAATCGATAT
CGTTTCCGCTTTTAACAATATTCGGATTAAAAAGGGGGAAGAATACCTGA
CGGCATTCCGCACGAGATTCGGCTTATACGAGAGCCTAGTCATGCCTTTC
GGGCTAACGGGAGCCCCCGCGACGTTCCAGAGATATATAAACGACTCCCT
GCGCGAATACTTAGACGTATTTTGTACAGCCTACCTGGACGACATTTTGA
TTTATAGCCGCACCCGAACAGAACACGAAGAACATTTGAAACTCGTACTG
GAAGCCCTGAGGAAAGCCGGGCTATACGCCAACGCCGCGAAGTGCGAATT
CTTCGTGACGGAAACCAAGTTCCTGGGCCTGCTGGTCGGCGTCGAAGGCG
TAAAAATGGACCCTGAAAAAATCACCGCTGTCCTGGACTGGCAAACACCC
AAAAAGCTTACTGACGTACAAGCATTTTTGGGGTTTGGCAACTTTTACCG
GCGCTTTATCCGAGATTTCTCAAAGATCGTAGCCCCTTTGACGAGATTGA
CCAAGAAAGACGTCGCATTCGAATGGAATAGCGCCTGCGAAACCGCCTTC
CGACTGCTGAAGAGAAAGTTTACCGAAGCCCCCGTACTGGCGCACTTCGA
TTGGGAAAAGGATGTGATCCTGGAGACCGACGCTTCCGATTATGTTTCTG
CGGGAATATTGTCACAATACGGCGACGACGGAATACTCCGCCCCGTCGCG
TTCTTTTCGAAAAAACACACAGCTACCGAATGCAATTACGAGATTTACGA
CAAAGAATTGCTAGCCATTATCCGCTGTTTTGAAGAATGGCGCCCGGAAC
TCGAAGGGACGTCGTCCCCGGTCCAAGTAATTACGGACCACCGCAACCTG
GAATATTTCACGACGACGAAAATGCTCAACCGCCGACAAGCCCGATGGGC
CGAATTCCTGTCAAGATTTAATTTCCGTATCACCTACCGACCCGGGAAAC
AAGGAGCGAAGCCCGACGCACTAACCAGGAGGTCAGAGGATATGCCTGAG
GAGGGGGATGAACGACTTAAGCACCAAACACAAGTCGTACTGAAAGAACA
CAATTTACCTGCCCGCCCCACCCGGTTACAACCCATAATCCGCCAAAACA
AACCCCTATTGCCAAGACACCTGATAGAGCTACTAGACGCCGGATACGAA
TCCGACCCGATAACGCAATCTGCCCTAGAAGCGTTGAGGACAGGCGCCGA
CCGCCACCCCAAGCTGCAATTGGCCGAATGCGAAGAACGATCCGGCTATT
TGTATTACCGCAATAGACTGTACGTACCCGATTCGAATAATCTGAAAGCC
GAGATCCTGCGCCGCTGCCACGACTCCCCCGTCGCCGGTCACCCCGGCAA
AGCAAAAACCTACGACCTGCTGTCCCGAGAATATTACTGGCCCGGAATGC
TACATTACGTATCATTATGGGTAAAGAAATGCCAGACCTGCCGCCGAATC
AACCCGTCCCGCGAAGGCCACCAGGGCCTCCTGCGACCCCTGCCCACTCC
TGAACGCTCATGGCAACACCTGTCGATGGATTTTATCACACATTTGCCGC
AAAGCAACGGCCACGACGCCATCCTAGTGGTCGTAGACCGCCTGACTAAG
ATGAGACACTTCGTCCCTTGTAAAGGGACCTGCAATGCCGAGGACACCGC
CAACCTGTACCTACACCACGTATGGAAACTACACGGGTTGCCCCTGACGA
TAGTTTCGGATAGAGGCACCCAATTCGTGTCGAAGTTTTGGAAACACCTG
ACAACCCGTTTGAAAATCGACAGCCTGCTATCCACTGCTCACCACCCCGA
GACTGACGGACAGACCGAGCGTTTTAACGCGTCCCTGGAACAATATTTGA
GAGCTTATGTGGCCTACCTGCAAGATGATTGGGAAAGTTGGCTTCCCCTC
GCCGAATTCACAGCCAACTCCCACAAGTCCGAGACCACCGGAACCTCCCC
GTTTTACGCGACTTACGGATTC
>rnd-4_family-1529#Unknown ( Recon Family Size = 23, Final Multiple Alignment Size = 23 )
TGTTGCAGGCTATATTTACCGAAGTCACTGGCATTAGTCATTGACGGGAG
CTCTCGTTTTTGACGGTGTTTTTAGTGCAACA
>rnd-4_family-1173#Unknown ( Recon Family Size = 22, Final Multiple Alignment Size = 22 )
TCATCGAGACACATATAATTTTTGCTATTACTGCATTATCAATAGTCCTA
GCGGTTATATGCATATTGGTCTCGTGTATCGCACGTCTTTGTTCGTGATC
TTTCGGGTTAAGCCCCGAGATGTCGTGAATTGTGGCCAATACATCTTTTG
AGGCCACATTGAGGGACTCTTCAACTCGTGTATATACTTTCCTACAGCAA
TTGATGCAGAATCTAAAGCAGCATGTCTAGTTGTAGAGCCGGTACGGGTA
AGTAAGATGTTAATTGGGCTATGGACATATTATAGTTTATGNGATTTCTA
CCGCCCTTTACATNTGAAACGGGCATATTTGCCCCAAGTCGTCCGCTTTG
TCAAGGATCCTGTTGTCACTTTGTAGATCCATCCAAGAGCTGGGCTCTAT
TTCTGCCAAGTCCTACCGCTTCAAGGTGATGCCACTAGACAAGTACGTAG
CCCGACGGCTGGACAACGGTTTCACTGCCACAGCCGAAAAACAGGCACTT
GCCGAGGCAAATGAGGAAAAAGACAGGTACATCTTTTCGGACGCGCTGGC
CGAAAACTTCCCCGACACTGTCGAGCTTCGGTACCAAATTCTGGGCGTGC
TGTTCGCCGGCCGCGACACCACGGCCTCGCTCATTAGTTGGGTGTTTTAC
AACCTCGCGCGCGACCCGGCCCGGTACCTAAAGCTGAGGGCAAAAGGCAC
GGGTGGGAGTTTATACCGGTAGGTTTGCTTTTTATTCTTGTGTTTTTCTT
TCGTCCTTGTTTCGCGTTTGTAAATGATGATTTAACACGTTTCTGCCCCG
CTTGTTTAGTTTGGTGGAGGACCTCGAATTTGCCCCGGCCAACAGTCGGC
ACTGACCAAACCTGCGTACGTGGTCGTGAGGCTGTTGCAACGATTCGACC
GGATAGAAAGCTGGGATTCAGAGCAGAATGCGAAGCACAATGCGACGGCC
ACAATGTGCTCTGGAACGGGAGTCAAGGTCAAATTGCACGCGGGGGGTGC
CTGGGAATAGGTTTTTGAGGTTCAGCGCCACTACTCCGTTTGTCAATCTT
GAAGCTTTATCTACAAGCCAAAGAAAAAGGTTTTAATGCCACAGAGTCGG
GTTTTGAGACTCTTGGAGTTAGTTATCCAAAAACCCTATTGCAGCGATAC
AGCTCCTGTCATTTGGGTGTGCCAGACCATGTTGCTTAAGCGTTTGAAGT
TCAAAGGCTCCTGGCAGGTTGTAAACAATTGGAATTTTCGACTGCTCGAC
AGAGCTGACGGTCTTTTGAGGCGGACATGTCTGTCTGAGATCTAAGGCGT
GGTACCAGCGGCTGATATGAAAAACCGTTTTACCAAAGCATCGTGCCGAG
TTTGCTGGATCGCCTCAAGCTGCGAATCTCCTTACAACTGTTCTCTCTCT
CAACGTCCACCTTTGGATTCAGCAGACGAGTGGCCATAGCGGTTGCTATC
ACTGCGGTTTGTCCGGGAGGACGAAAAGGACGAGGNGCCTTCCTTAGGCT
GTCCAAAACAGTGTGTCAGACGGGTATCTGGACTGTGGTCATCTTGTGAG
TTTGAAACTTGAAATATTGGGCAGCATAAAGCTCTTACCGGAGAGTTTTG
ATAGACTATGCCGATAGCGGAGGCCTGAGACAGGATTTGGTCCCATCCAG
ATGAGCTCCCGCCAGATCCGCCGTGGTCCCGGCCATTTGATCCGCTCGAA
GACATCTTTTGTCGTGTGTGGTTTGTGGTAGCTATTTGGTATGATTTGAA
TGGTGAGTGAACTTGGGTTCGATGGTGATTAAAAGACTGGGCAGGACGTG
GAATAATATAGGAAGCCTCGCGTGATGTAGCAGAAAATGTAGTTTCGGGG
ACCAGATATGCGAGCGGGCTCTTTGACTGCAATTGTCGCCTCGCTCATAT
TTATAGAAAACGGGTAGACTTTGGAGCTAAGCCGCAACACCCGTCACACG
CCACATTCTGCAGAACTAGTAATAGAGGTAAACGTTATGACGTTATCCAC
CGTAGCTTGCTAAGGCACTAAAATGCGGCTACTGCCCTCTGTTCAAATGC
CTGCAAATTGCAGTTAGGCGAGCTCCATTCAACCCCTTTCCGACTGGAGG
TCATCCGCACGTTAGCCGGCGGGATGTTTCTTCATCTTCATCAACATCCA
TCATTACAGCGCAAATAACGTATTCCATATCAACAATGCCTATATAAAAA
CTAAAGCCCACAATTAGATTTGACCAAAAAAGTATCAGTCGTATGAAAAC
CAAGGTTGAGATACCAACAGAGCTTATCTGCCCTCCGTCCATGCTTCGGA
TACATCCTCCCAACTTATTTGAATGACATGTTATTAGGCTTGGTAGCTCA
TTTCCTATTTTCGTTCCTTTATGACCCGTACCAATAGCACTACGAAACAC
GAAAGACCTTATCACGAACGAGAACAGTGTCTTAACGGGGCTTCGGCGGC
GGCGGTTTGGGCACCCCGGTCGTGTCGTACGCGTCGCGCATCAAACTCGG
TTGGATGATTTGCATGATCATTTTGGAGAAATAGCACGTGTATGCTGGTG
TGACTNATAAAAGAGTTAGGCTCTATCCTTAAATCCTAAAGGGAGGTCCA
GGTTGAAACTTACCGTTTCTTTTGGCAGCTTTCCCTAATTCGAGGGGTTC
AAGATGTCCGGCTTTCGTGTAGAGGTGTTGAGCGAAGGCAGAGGATAAAA
TGGGAGGGCAGAGGTTCAGGACGAGATTTTGGGACAGACAGTCCCGACAA
GTGGGAGACGTATGAAATTTATACAATTAAGAAGTGCGATGTGTAGAAAA
AAGGGGGACGATTCCGGATCTTACCGTAATGAGATCTCGCTGGGCATCTT
GGCGTACTGCAAGGTTTGTTTTGAGGGTTTTGAGGGTCTGATACGCAACT
GCTGTGCTTATTTCGTGACAAAGGGAAGTCTCAATTGGGAATCTAAAGTC
AAGTNAAAATGGTAGCAAGGTCGTTTCTGGTTACATATCGTACCTACTAG
CGAATAACATCTCTATTATAGACGCCTTCCGGGCCCAGGCTACGACTTCA
AAAACCAAGCGAGAGAAATCACTCGGGAGCAGATGCTGCGCGACCCTGTT
AGGTTAAAATATGCAGGGACTAGGGAGGATCTTGGCAATGTCGAACGATG
TGGCAAAACCACTCCAACGCAGGCATTTAAATTTTTCAAGAATTTCTGTC
ATTCTCGAACCCTTTCTATGTATCCATGATCTAGGTTTGAAACCGGGTTG
GTAAACCGTAAGCTTCTTAGGGAAAACTTCTTCAGCAGGCATTGTAGGTA
GTACCTTCGTCTTTTTTATAATCGTTGTTGGTGTGCAAAAAGGTGGGAAA
ATGGGCATGTAGCTGGCTTGGCTATTTCTGTGTATTTTGCTCGAGCTTAT
TGTCGAGTCCTTTGCACTCGACGAGCGATTGTCTCACGAGATGGCACATC
TGAAGAGGATCTGAGATGGACCGACGAAGGGTGACTATGGGTTTAAAATG
AGTAGTTCGATTTGTCGTTAAAGGGCCGTTATCATACATCGCACCGGGCT
GGACCATTTTCTACCTCAATGCTACAGTATCGGAAATGATTGCACACCAC
CATTGGATGAGATGAATTTCCCAGGATTTCGGTCAACAACAATGTCATTA
TATTGTTAGTGTGTGTGTGTTTAATCTCAGGGGAGCTGACATCCGGATCG
TATTTTCTATTTTTATCTGATTAGTCAGGGCGTGCATTGATACTAGGCTC
CAAAGCACATTTTCCATTGTCCACAGGTGGCAACATGGCAGTCTCAGCGA
ACGGGTACTCGCAGTTTTATCGCTCCGGCTGAATTTGATACGTATCGCGT
TGCCATGCAAGTTGCCGTCGGCTCTGCCTAACCTGTGACGCCCGACAGAC
AAAGGCCTTTGGTAACTGCTGCTTTGTTTGCCGCTGACGTAGTTGATAAT
TCCGGTTGCACAATGGGATGACGGTGCGCTTTCTAGTACCGAAACGCACA
AATTTCGGTCTTCCCGCAAAATCAGCAAGGTGGCTGGAAGGGGTCTTTGA
GTTGGCCTAAACAGGTCTTAAAACCACAAGAACAAAAACGAAATGTTCAG
TTCTATCGGGGATCTTCTGAGAGAGGATTTGCCCAGCGCTTCCTTTTTTA
GAATGCCTGGAAAGGACCCGAAGATTTCCAAGAAAGACTGGGTACAAGAG
TTCCCTGAAGTAAAAGCAGGACTTCGAGACGCAACCTTGAGCTGCATCGA
AGAACGGCCCGGTCAAAAATATGGTCATCTTCAAAATCTAGCAGAAGATC
GTATAAAGCGACTTACATCTAGCACGAACGTATTTCATAAGCTCATCGAA
CAAGAAGCAGACGTTACCCGAGACTTTCAAAGACACTTGTCTCTTCCATG
TCGTCAGGCTTGGGACGGGCTCAACGTATTCGAGCGCTCGCAATCAGGAC
CACCAGGGGCTACCACTGATTCCAAAACCATCGACCATTATTTTTCGTTG
ATGGTCGAGAGTCATGAGTACTGCTTGTGCGCNGGCGAGCTGAAGCCATG
GGGTGTCATTCAGAAGGACGAATGGTCCGGGGCCAAGACTATGGGAACAG
TCACCAAAAGGCTAGGGCAAGAGATGAGAGGGTTAGTAAACATACATCAC
GATTGCGGAGCGTTCTCGGTCACTAACAGATTTGGTACTCTTAAGATACG
CCTACAAGTACGACTGCCCGCAGGTTTTTGTCTATGACTCCCGACACCTC
TTGATTTTTCAGTTTCACGCGACCACTCGAGAAGACATCAGAAGTCAAGA
CTGTTTGATTGACACATGGGTTATTCCGCGCTCAAGTCAGTCTCACGGGG
TCAACATTACGATGCGGGAAGCGCTGGATACATTGATTCGGTGTGGATGG
ATGCGTGTCGTTGGCCAATTAACTAAGTCGTCGTTCAAACATTCAAATCG
GGGAATGGATGCAAGAGTTTGAGTATTGGTCTGGGAGGCCCCGATGGAGG
CATTGCAGTCTAAACAGCATCAGGCTGTCGCATCCAGACGGATACCGGCG
TAAATATGATGCTGGGGCAGGGAGGTGGTATTGGCATGCCAATGGTCAAT
TTGTCAGCTGGTCCAGTCCTCAGCTTAGGAGCAGCACGTGATATGGAGCG
CAAGAAACGTTTACCGACCTGATATTTAGAGTTTTAGAGCTGGAAACAAC
CATAGCTGGCGTCAATACAAACAACAGAGAAATAAAGCTTCACACTGCCT
CGGGTCCGAAAGCAGGAGAAAAAGTCTCGGGTTCCTGAGACTGAATTGAA
AATGTGGGCCCGCGAAATCTCAAGTGCCAAATCTCAGCTGTGAAATTTGT
ATTGACTGTGAAAACTCGGTGCTGAGTTTGTCTTCAGCTAACTTACAATC
AAATAAGTGGAGGGTGACCATTGTCTCAGCCTATCGCGGAGTCGCCACGG
CCCATCTTTGGGCCTTTGGTTAAAATTGCCCCAACCAAAATCGGCATGTC
CAGAACTGGGCAAGCCCTGGCCTAATTTCAGTCTCTCCATGTTCCAGGTT
ACTTTCGTCGGAATCCTAACTTCTTTTGGGCATCCCAGAACTTGACCACT
TTATCAATGCAAGTCCAAATTAACGGTGAATTGTTTTTGGAATTACAGTA
TGGAGTTCAATAACGAGCTTTTCGTTTTAATTGCCTAGCCATCTTTTCGG
CTTTGTACCGTTTTGAAGTCTGTAGACTTTACCTGAAAGATGCGACAATT
GTGTTCAATTTTTCCCGCACTCTCAAAATAGCTAAGCGACATTAGAGGCT
CAAAAGGCTGATTGAAAAGGCATGTTCTCTCACTAGATTTGGATTCTAAG
ACTTATCTCTTGAATGTGCCGGCGTACTGTAACGGATTGTTGGTATACAT
AGTCCTTTTCCTTACCTGGCTGCCGTCCTTGGAAGATCGGCTCATGGTGC
TTTTCTGAGCTATCCTACACATTCCGAGA
>rnd-4_family-169#Unknown ( Recon Family Size = 21, Final Multiple Alignment Size = 21 )
TGTTGAATTACACAAAAATTGCCCTCTCCGGCCCCCAAGGGCCCACACTG
CTATTGACCCACACATTCAGGCTGCGATCAGGTTGGGTTCAGTTGTGATC
AGTCTCGTTCAGTTACGATCAGTCAATTGACCCAAAAGGGCCTGAAACTG
TGGCGGTGCGATGAGGATTTCTTTAGTGATGCAACTTTTCGCGAAAGAAC
ACTTTTGGTCCAACAGGGCCCGAAATGGGACTTTTAGGTCCACAAACTTA
CCCAACCAAGGCCCAAATCAATTCCCGCGCCATTTGAAATAAAACCCAGT
TTCTGTCCTGAGCCCAGTTTTGTTCCTTCTCTTTTCCGAGTGTCTTCCCA
GTTTTACATCTCTCACACAAAGAAACAACCAAATTTTTCGCCACTTGTAT
CTTACACCCGTCTCTTTTCTACATCCTGCCCAAGGCAGATGCCTCACTTT
ACGTGTATTTGAGATAACATCCATCAAAATGGGTAAAAAGAGGACGGCGG
AGGACAGAAGAAAACAAGCTGAGGAAAGCGGCTTCAACTTCGACGACGAG
GACGTTGACGATAAACCTGTCCCACGATTTGTTCTGGGATATACCGAAAG
AGTGTGCAATGTACAGGTAGAGCTCTGGCAGGAGTAAGTCACATTTTCGT
CGCCTATGAGCAGCAATCACTGACATCTTGAAGGTACCAACAAAAGCGCC
CGGATGCCAATCATAGCGATTTGAGAACTCTGAAGAGATTCGCCGAATTT
ATAGCCAGCTGTACTTCGGGGATTCTTGACCCGGAAGGCAAAGCTACTGT
TCAGACTGTGCGCAATCACTTCCGTCGCTTTGTGTCAGGCTGGAATCGCA
ACAACCCTAAATCATTGATCACGAGAGATCATACGGATTCCATCACCAAT
GTAAGTCTCCGAATCTTTTGTCACTGGGTAAAACACTTATACTTACTAAA
CACAGTATATTAAAGGGCCACTAAAGAAGAAGATCGGGTTGTCAGACCTT
AAAAGACCGAAAACGTACATGACAATCGAAAATTTCATGTACATGGAAAG
ACAGCTTTGGCAGAGTGATGGGCATGAATACCTTCACGATGGATATCGTG
TCTTGATTAGTGCCAAACTGAAATGTCATGTGTTCACCTCAGCTAGAGTG
GGTGAGATAAGTGAGAGCTCTAGTCGAGCGGGCACTGGGAATGGGCTGCT
TTACAAGGTGCGTAAATGCCATGCCCACCCGCTCCAAATGCAAGCTAACA
TTTATGCGCCCAACAGCATACGGAGATGTTAGTCGCATGGAAGAATGGAG
AGCCAGAGCTGCGCTACAGTCTTAAACGGGAGTTTGCGAAAGGGATGCAC
GACAAGGAAGATCAGCGGTAAGTGAACTATACTCCATGAGAACGGTACGG
CGATTCGTTTCTCCTCAAAGTTACTGGGGTATACCACAGCTACTCTTCTA
ATCATGAAATTATTGAAAAACAGACCAACGCACATTTTATATGAGCACTT
ACCCGGCCAGCCTCTCATTCTGAGCCCGATCGTCTTTCTGCTGGCCATAT
TCCTCGCACGAGGAGCTTTCAAAAGCTACAGCGACATTCAGCAGATTTTG
GACGTGAAACCACCATCTGATCAAGGATACTGGGTTTTGGACTGGGCAGA
TCATGTTAAGGATCTCCCAGTGTTTCCAACAATGACTGCAAAGGGTATGA
CCCAGAAGATTCAAACGGCTGGTGCGTTTGCCAATCAGATCAGGGGTCTA
TCAATACGTGCAGGAATGGAACGACCCGTGACACCACATGGAATCCGCCG
AGAATGCCTGATCCAAGCTACAAGTAAGAATTTTGGCTTTTAGTTTCACA
GTGCTTTGCTAACAAAACCCTAGGTAACGGTTACTCCAAGGATGAGTTGA
TGAAGTTCGCTGCTCATACAAACCAAATGACACTAACCAGGGACTATTTG
AGCTCCATTACGCATGTGGATGGTCAAGGAAGTTTTCTCAAGATGCCCCT
GCGGAGCGATCAAGCCGAGGACTTCCGTTCAATGACTGTCAAAAGAAATC
CAGATCTTTTTCTCTCTTTGCCTGCAAAGGCACAGGATGAACTAAGACAG
CAACCTGATTATGTTGTCATTTCCGAGCAGCTCAAGGATCTAGCTTCCAA
GACGGATGCTCAAAGCAGAAAAGACAAAAGCCGACTTATCTCACGCAGAC
GCAAGCTTGAGAAAGCGGAGCTAGACAAAGCTCGCAGTTCCCAGTCCCGG
GTGCACCCAAAAGATCGCGAAGAGCTAGAGAGGCATCATGTAGACCAGGA
CCGTTCCCGGTTTGGGCGCCTGAAACACATGATGCTGGAGCGCAGACGTC
TCTCCAACGCACTATTTCAGGTGGCTGATCTAAGGAGCGAGATTGGAATT
TCGGCCATAAAAGATCTTTATGGTCTTTTAAAGAACGATTGCCAAGTTGC
GTATCAGCCATCTCTGCGGCCAATTGATGGCAGATGCCCCAGGAAGGAAT
GCAACGTCGAAATCGACTCGTAAGTAAAATTAAAATTCGATTCGATTGAA
GTGCTACTTACGTATCTATTTATTAGGATCGATGCCGATGATAGATGGGA
TCATGTTTTCAAATGCGTCAAGGCACAGCAACAAGGAGAGCACAAGTTCG
TTGAATTTTGCTTCATATGCAATCAAGCAGTCGGAGGATCCGAACGATGG
GAAATTCATTGTCAGGAACACGTCAGGAAATGTGAAATCCGTACACGATG
TGACTTCGTGAAGTTCCGCCGAGCCATCGCCTACGCTGGCAACTGCATAA
CATGCCTACATAACGAACAACTGCCTGCTGCAAGACGGCTTTACGGGTTC
ATGAAGCAGTCGAGCTGGAAGAAACACATTCACGAATGTTTCTTTTCTTA
CATAAACAAATCTGGTTCCCAAACGGAGCTCCATTGTCCAGATCCTCTTT
GCTCAACAGAGTACGACTCAACAGAGGACTTATGGTACCACCTACAGGAC
GCCCACAGCTATCCCTCTCCAAAGGCTGGTTGCCGGTTGAAAACTGAAAA
GGATCCATTCATGAGGGATTATGCGGCGCCAAATCCTCACCAGCCAAAGC
GTCGTCGAATTCGTGAAATCAGCACCGATGTGATTAAGGAAGACCCTTTT
GAAACTCAGTCTGAAACGATTTGCACCACGCCGTCTACTCTTAGCATTCT
TTCAACAAGTTGCGATTCTTTTGATGCGAGCACCCCTGTGCCCCCAATTT
CCGAAGATGGTTCACACTACGCGGTAAGTGTATCGAATTAAACCCCAATC
ACTCCCTCGATATAAACTAATTTGCATCCAACAAAAAGGCAAAACAAAAA
TTTCTGCAACTGGAAACAAGCGCCCTTACTGCTCTCGCAGAGTCTAACAG
TATTTCTGGGAACTTCAAAGTTGTCAACACCGGATTGAACATTAACTCCA
TCACTTCTATGGAGGAAACAGGGTGCTCGTCAAGCAACAATAATACATCG
CACCTCGATCCTTCTTCAAACTCTAAGATCTGCGAGCCTGTCAAGATTCT
CGGATTCGCTGTAGAATTGGCGGATCCAGATCTTCTTGGGGTGACGACGA
GCCATAACCTATTTCCAGATAAGGTACCTTTGCAAACAAAGAGCCAGCCA
ATNGCAATCGATGAAGAACAAGACATATGGGAGGCCGAGAAACTGCTTGC
AAAACGTCGTCGTGGCCGGGAGATTCAATATCTTGTCAAGTGGAAAGGTT
TCCCAGATGATGACAATACTTGGGAACCAACGAAGAACATTTTTGACAAG
CATCTCATCAAGAGCTTCAATTCTAGCAGGAGATGACATTGGAGGCCGAT
AGCTTAAAATCAGACCACAGAAGTCGATCTTTGCATCAGATTAAGCAATA
GCTTGATGCAAAAAAACGGCAATCCTTTGGGGGTACGGCATTTATGTAGC
CGGCTAAACAGCACGGCTCTGCAGGATTAGGTCTCTTTCGATGGCTCTAG
GACACGGGAAAACACCGTCTGCCTTGTTATATGCTCGGAGTGTATTAGGA
ATTTAAAGATCGTTTTACGTAGTATGACTGCTGTCGGATCTGCCATGGTG
AATGTCGCTTTAATCGGTGCTAGGCTCTACGGACATTGCTAGTTGCTGCT
GGTGACTTAGCGGTACACCGATTTTCTCTGTTACTGTCTCGACAGGCGCT
GTTTGATATCAAAACACANNNNNNNNNNNNNNNNNNNNNNNNNNNNNNNN
NNNNNNNNNNNNNNNNNNNNNNNCTAGACGGCAGGCAGCTCGGGAGCTGC
GTGACGCCTCATCTCAGCCACCAGCCAACACCTACATATACCTGGCTAAT
TCGGCCATGGTCTTGCCCGCTTACTGCAGCCCAGCTACGTTGCAATTTCA
AAGTTGGCTTCGTCCGAGGCCAGGGGACTGTGCGGTGAATAATTCTACTT
CTATTTGGAAATAAAAAGGTGTGAGAAGAGAAAGGTGGGAGAAGATAAAG
TGGGGTATAGAAGGTCTCTTTTAAGACAGGGGGGATTTATCATCAGTTGG
GGGCTAGTCCATGGGCTGGGCCAAGAGTGATCCTTCTACGCCTGCGATTC
TTATTTGCTCGTTTGAAGAACCCTTGTGTACGTTATTAATAGCTTAAGCG
GAGATTGGTCACTAATAATCCAGTTTTCGAACAAGTTATGCACGCAGCAT
ACCATTTTATTTATGTTCAGCTCTTTTACTTGGTACCACAGGCTTAAACG
GTGGGTCAGGGGCTGAAAATGCATTTTTGTGGTGGATGACTTTGCTAAAC
AATTGAAAGGGGTTGCTTTTGGTGCCACTCAAAACATCCATCCCACCACT
ATTTTCCTTTTGCACTATTTTCCGTTCACACCTATTTGCTCAAAATTTTA
ATTTCCATTGGCATTCAAACTTCGTTATGGTAATTAAACCCCTTTTATCC
ATTATTATAACTGACGCCGAATACACTGCCGCGATTATACTGTCGGTTGG
ATATCCATCATCGCGACGGAGGTCGCCGCTTCGAAAGGCTTTTTTTCGAC
AAACAGCATCAGCAAATCACCACCGAGGAGAATGATAATAACGCATATGT
GCTGGGCTCGATGGGCGCGCACAACGTGGTAATGGCGGCTCCGGGTGAAG
GTCGCATGGGCATTGCAACTGCAGCGAGTGTTATCGGCAATATGGTGCGC
AGCTTCTCGAATTTGCGCTTCATTTTGCTCGTNGGTATCGCGGGTGGAGT
TCCGACCGTGAGAGACGTCCGGCTAGGTGATGTTGTGGTCGGCGTCCCCG
CGGAGTCGGAGGGCGGTGTTAGTTAGTCAGTATGATTTTGGCGTATCGGC
GCAAGACGCCGAGTTTAAACAGAAAGGTTATCTGAATGCACCGCATAAAA
AAATACTCGCAGCTGTGAGGCGCCTCAAAGCAACGCATATCACGGCCGGG
AACGGTCTCGAGGATCGCATTGCCACGGCCATTGCAGGATTTCGGCGAGG
CAAGAAGATCTTCTCTCGCCCGACTACTGACATGCTGTACAAGGCGAGCT
ACACGCATCCTCGAGGACACGGAGCAGTAGGACCGATTGTATCTCTTGTT
CGGAGGATCAAATTGTGCCAAGAAAGCCTCGTGACGAAGACGAAGAGGAT
CTGGTCAC
>rnd-4_family-704#Unknown ( Recon Family Size = 22, Final Multiple Alignment Size = 21 )
AATAATACGCATTTAGACGAACGATTTAGCTAATTAATTTATATGGTATT
TTCCTACTAAACTATATACCTCTGCTACAACGAATCGCACGTNGCCCATT
ACAGGTCGCTAACCCTCGCTAATTTTACCAAAGGTCAAAGTTTGCAGGGC
GATTTTAGCCCTCGCGTGT
>rnd-4_family-1471#Unknown ( Recon Family Size = 22, Final Multiple Alignment Size = 19 )
ATCAAGTGGGGGACAAAANAACCGGGACCGCCAAATTTGGCGGGCTACAC
CAAAAAGCACGAAAACCTGCCTCAACTCNCTATTTTCAACGTCGCGTAGC
TANTTCGATTTCGGAGACATTTGGAAGCTTTTAACTCTCGCCTGTTTATC
AGAAGCTTTTCAACCACCTTGATAAATTTCAGTGCATTTCCTTTGTTTGC
TGTTGTTTTAGAAGTTGTTATCGTTTGCGGTCCCGGTTATTTTGCAACCC
ACTT
>rnd-4_family-136#Unknown ( Recon Family Size = 21, Final Multiple Alignment Size = 18 )
TGTTGGAATAATAATAACTATCGCACTTGAAGGGATATCCCGACATGGAG
TAACACGTGCGGCCCCGGGATGCCTTACNNGTAAGGCATCCACGGGCCCG
CGCGAACCCCTTTTTTGTGTCCCAGAACAGATTGCAAATAGCTTCCTTCG
TTATTTAGAAGGTAGACAGGAATAATTAGATATAGCGANTCGCACTACTT
ATTTGTCTCAACCCGAATCCCTACGCGTAGACGAG
>rnd-4_family-124#Unknown ( Recon Family Size = 18, Final Multiple Alignment Size = 18 )
GTGCGAAAAAAATCNCTCCCCTGCCACCGTACGTGTATGCGTGGGCCTTT
ACCAACTTAACTGTTCGCGGGGAGCTTCAAATACCTGAATTTATTTTTTC
GCAAAAACTATTACCAAAGTCGGNAACGCCCACAAGGCCCACACCACTGG
GCGACTGTGCCAGGGGAGGGATTTTTACCCCTACCACC
>rnd-4_family-1328#Unknown ( Recon Family Size = 20, Final Multiple Alignment Size = 17 )
TGTGGTTATTCAACCCGTACAGNTCGCTTAAATAGCCCGGAAATGGATAC
GTTTACAGTGCTATTATCGAAAGTACAAACTGCCACCAAATTGCGCGCGC
GAATTGCGACCTTTTGCCACTGCGCACCATTTGCACCGCGCTATATATAT
TGCACCATTTGCATTGCAAAAAAAAATACGCGAACGCGAAATTCGATCGG
ATTTTTTATTGTATTGCAAATGCGTGCGTTCGTTGCAAATGGCGCGTATG
TAAATGGTGCAATGTAAATTGAGGTATTTGCCGGTGGTTTGGTTGTACTT
TCGATAATAGCACTGTAANCGTATCCACTTACGGGCTNTTTAAGCGAACT
GTACGGGTGGAATAA
>rnd-4_family-861#Unknown ( Recon Family Size = 16, Final Multiple Alignment Size = 16 )
AGGTACCTACCTACCTAGGTACCTACCTACCTAGGTAGGTAGGTAA
>rnd-4_family-141#DNA/TcMar-Fot1 ( Recon Family Size = 17, Final Multiple Alignment Size = 16 )
ATAACGTGGTTCATCAGGACCCCGGACATATCAGGACCCCGGACATTTTT
CAACCCAGTTTCATCCTTTATTTTCCACACGTGTTCTTTCCCCCAACAGT
AATGGAATCATCAAATTGCGAAGCGCGAATCATTCTTGCTCTAAATGAGC
TCCGATCAAGCAAAAAGAAAAGCATACGAAAGGTTGCATTAATATATAAT
GTCCCAAAATCGACACTACACGACAGAATAAACGGCATCGCTTCTTTGGC
CAATCGTCGGCCAGGCAACCAAAAGCTAACGGAAAGGGAAGAGGAAGTAA
TTGTCCAGTATATACTGGACCTGGATTCCCGAGGGTTTCCGGCCCAGATC
GCTGATGTGGCCGCAATGGCCGATCATCTTCTCGCTGCGCGGGACGCGCG
ACCGGTCGGCAAGCAATGGGCTTATCGCTTCGTACAACGACGCACAGAAT
TAAAAACGCGTTTTTCTCGCGCTTACGATTTCCAAAGAGCTCTTTGCGAA
GATCCTGACGCGTTAAACGCGTGGTTTCAATTGGTGGCCAATATGAGGGC
CAAATACGGCATCCAAGACTGCGACATGTACAACTTCGACGAAACCGGCT
TTATGATGGGCCAGATTTGCGCTGGAATGGTCGTAACTGGGTCCGAAAGA
CGCGGAAGAAGGAAAAAAGTACAGCCTGGCAATCGAGAATGGGCGACTGC
AATTTGTTGCATCAGTGGCGACGGTTACGATATACCCCCGTATATCATCG
TCAAAGGCTTTTACCATTTGTCCAATTGGTATACAGAAGGCGGTCTTCCG
GACACGTGGCGCCTCAAACCCACCGTTAATGGATGGACCGACAACGAGAC
TGGCCTCGACTGGGTTCAGCATTTCGACAACCATACAAAATCGCGGACAA
AAGGCGTATATCGGATGTTAGTGCTCGATGGGCACGGCAGTCATCGATCC
CCTGAATTCGAGGGCTATTGCAAAGATCACAATATTATTCCACTTTACCT
GCCTGCTCATTCATCTCATTTAACCCAGCCACTTGATGTCGGAGTGTTTA
ACGTCCTTAAGCGGGCGTACGGTCAAAAAATTAACGACTTTATCCGGGCC
CACATCACTAACATCAGCAAAGTCGACTTCTTTTTGGCTTTTGCAGCGGC
TTACAAAAAGTCAATGACAAAAGAAAATATGGCCGGGGGTTTTCGAGGGG
CGGGAATTATCCCCCATAGCCCGGAAATGGTCATATCTAAGCTGGATGTT
AGGCTACGGACGCCGCCACCTAAAGAGCTTGATTTTTCCAGCACCGAAAC
CTGGGTCTCTCAAACACCGCACAACCCGACAGAAGCCGTTAATCAATCTA
CCCTTGTTAAAAGTCGAATCAACTGTCATCAGGGAAGCTCGCCAACGCCT
ATTTTTAATGCTGTAAAGCAGCTAGCAAAAGGGTTGGAGTCGATTGCTCA
TCGAACCACACTTTTGGAAGCGGAGAACCACAGCCTTCGGAAGGCCAACG
AAGCGCTTAGCAAGCGGCGCAGGGCTCAAAAAACACGTATCCGCGAAGGA
GGGTCATTTACCATACAAGAGGGTCAGAATTTGCTTCAATCAAATGGTGC
CGATGGTCTAATATACGAAAAGAAAGATGAAAATGGGGAGGGGAGTAGTG
CGCAGCCGGCGACTAAACGACGTTGCGGCAACTGCGGTAAACCTGGACAT
AATGCACGCACCTGTCAGGAGGATGCAGAAATGTCTGATGTACATATATC
CGATTGCATTGAGGTAAATTGAACAACGCTGGCGTTGCAATTGAAATTGG
AAGTAGTATTGTGCAGGAAAAGTGTCCGGGGTCCTGATATGTCCGGGGTC
CTGATGAACCACGTTA
>rnd-4_family-469#Unknown ( Recon Family Size = 18, Final Multiple Alignment Size = 15 )
CTAGGTACCTACCTACCTAGGTAAGGTACCTACGTAGGTAGGTAGGTA
>rnd-4_family-639#Unknown ( Recon Family Size = 22, Final Multiple Alignment Size = 15 )
GGGTGTGGCTATTTCACAGCAACGTTTTGTTAAATCACAACCATGTGGGC
CCTATTACAGTGCGTTTATTTTTGCGGCGCAAAGCGCCTACCAACCGCGA
AGCCACGTATNTTATTTACATNGATCCATACANAAGGCCGCACGCCCAAA
TTAGCACGAAATCTTTCGCATATACAATATNTATAAAATCGTTGTATAAA
GGCGCTGCGTTTTGCAATAATAAATAGCCCGGCGTTGGGTTTGTGCATAT
TACGTGTATCCGGATCGTNACGTCGGAGATCTTNGTGGCTGAATTTCGCG
GTTGTTAGGCACTTTGTACTGTTAGACGAAACGCACTGTAGAAGGTACCC
ACATGGTTGTGATTTAGCGATTCGTTGTTGTGAAATAGCCACACCCT
>rnd-4_family-662#Unknown ( Recon Family Size = 16, Final Multiple Alignment Size = 15 )
CGGTAATTTGTAATTTNTTTTGGACCTAAAAANATATATATATATTCGCA
CGCGTTTTTTGGGTTCCAAAAACGGTTATATTATATACGGTTAATTTTTA
AAATATAAACGTGGAANTTTTATTTACGTTTAATATAAATTAATCGATAA
TTTTTGGATTAACGGTGGAATATTATTATATATTGCGGAATTGTTTTTGT
TTTAATTTAATTATCGGTATTATTTGAATTATAATAACGTTATTNCGGAT
AATAAATATTATTTGCAATATTAGGTTTTTACCGTAACCCGTTTTCGCGA
ATAAAATTATATCCCCTANATTATAAAAAACGCGGCGGATATAATATATT
TAATTACGGTGCGGAATTAATACCGGAACCGTAAAAAATTTATAAATATT
TAAAAAATATATAACGACGGTTAAAACGAATTTATATTATAATATTATAT
CGTTTAATATTTTGNTTTGGTTATATATATTCGGAAATATATATAAATTG
GATCGACGGTTGGTAAAACGGGGGGCGAATTTGGAATTGTTTNAAATTAT
TTCGATTTGTTAAAAAAAAATATATAAATAAATCGTTATTTAGGTATAAT
ATATATATAATTTGGTGGAAATAATAAAAAGTTTGAAAAAATAATAAATT
TTTTATGGTCGATANGATACCGTTATTATATTATATNGACGTTTCGCGCG
TTAAAAATCCCGTTATTCCCCGTTATTAATTNTATATTTGGTATATAAAA
ATTTGTTTCGTTTTTGCGATTTTTTATATATTAAATTTAGCAGTTTTTAT
TTACGTATAGTGGAATAATAATTTAATATCGATAATAATAACGAATAAAA
TATATTCGAAAAAACCAAAGGTAAAAGAAAACCNATNTCGTATTTCGGTT
TGCGCGCGTGGAAAACAANTTTTTTTTATTTTGTATTAATTATATACCAA
TTTAATATTAATTATATATTNGTTTATTAATTTTAGCGCGGTTTTAAACG
CGGCGGGAATAAATTTGGAATAAGGTTTTCGATTTTACAATAATTTTGCG
ACGAACGGCGAAAANCGACAAANTGTCCTTAGACCTGAACCGAAACAATT
TTTGCGTGGACCCACAGGTATAACGCAAAGCCGCGAATTGAGCCACAGGT
TTAATTGTGGAGCTTCGGGCTTCAGGGATGAGCCCTGAGACTA
