# Supplementary material for: Genome Sequences of Three Phytopathogenic Species of the Magnaporthaceae Family of Fungi
Source: G3 (Bethesda). 2015 Sep 28;5(12):2539–45. doi: 10.1534/g3.115.020057 (PMC4683626; doi:10.1534/g3.115.020057)
Supplement: Supporting Information [file supp_g3.115.020057_FileS2.txt]

>rnd-3_family-302#Unknown ( Recon Family Size = 46, Final Multiple Alignment Size = 41 )
TTGGTAGGAGTCTGTACTCCTGTTAGACGGCNCGGAGATCTCCAAAGGTG
ACGAACAACGATCTCTGTGATCNGGGGAANGGTCCTGTTATATTGTGCGT
GAAGAGGAAAAGATCTATCTGCCTAAAGGAGAGCCTAGGACTGGCCCTTA
TATGCGCGGAGGCGATCGCCCAAAGGGCGTTCCTCCGCTCTAGCCTAGGC
GGCCTGGTTGGCCCGTGCAGGGATCCGGAGGATCCCGNGGCCNCACGGGG
GAACCCCCTTTCCCGAGCGCGCGCGCATAGAAATGCCATTCCAACA
>rnd-3_family-550#Unknown ( Recon Family Size = 25, Final Multiple Alignment Size = 25 )
TTGCAAAGTAGAGGCGCATGCAGTAGACCTAATAGNTTGATCTATCTCCC
TGTCTCTTAAATAAAGGAGAGGGTGAGAGTAGGAGACCCTCTGGCTCTAT
ATATACAGGTGCGCTGCAAGGGTACCGAGCACTCGTCGGCCTCGGCCGGT
GCGCGNGGCGCACCGGCCGAGGCCGGGCGAGGCTCTGTAACGCGCACCGG
GGGTCCTGATACCGTAGATCCCCCGCGTGGGNCCCGTTCCTTTGCG
>rnd-3_family-246#Unknown ( Recon Family Size = 24, Final Multiple Alignment Size = 24 )
CCCTTCCAGGATCATAAACGTTGGATCTCCCGCTTTTCATCCGAACACTT
CCCATACCGGAATAAGTTTTTTCCTTACAANACCGGATNTTGAGTTCGCC
CGGATCTAACGTTTATGATCCTGGAAGGGT
>rnd-3_family-64#Unknown ( Recon Family Size = 19, Final Multiple Alignment Size = 19 )
CATCCCCTTGAGTGCCGTTAGGTGCCCGNCGCCGAAATAGGAANAGGTCT
CCAGAATTTATCCCTGGTGAGAATATCTGGTTGGCCGAGAGGGGGGATCG
GCGGGTCGGGCACCTAACGGCACTCGAGGGGAT
>rnd-3_family-791#Unknown ( Recon Family Size = 18, Final Multiple Alignment Size = 18 )
TGTTGGAAGGGCAGCCGCGGGTCGCACGAGGCCAAGCAGGAGATGCTTGA
TGCCGAGTATCGGAGCCTCCGGACGGAAGCCAAGGACTTCCCGGCACGGA
GGATCCGCCGCGGNAATCGCCGGCATGCCAAGGACAATGCACGGAGGCTC
GGCATTGCCACCGGCATGCCAAGGNCAATGCACGGAGGTTCGGCATTGAT
TCGGAGCAAGTACCGCAGGGACTTGCTTCGTACGATGCGCCGAACAGCCG
CGGCCAGATGATTATATCTAGGAGAGGTTCGCACGAAGGAACCTCCCTTT
GGTTTTTGTTTTTTAGACCAGATTTACCTAGATACCCAGACAATAAGAGT
ATCTACTGTTCTCACCCATAACGTTGATCAACGCAG
>rnd-3_family-384#Unknown ( Recon Family Size = 18, Final Multiple Alignment Size = 17 )
TTGTTAAAAATAACTATTGCATGTAACAGGGTCCTACCCTGTAACCCTTA
CCTGTTAGGGTTAGTTTATGTAATTAGCTTAAGGTTAAGGCACGCACCTA
ACCTACCCTGCACTTTCTACTGCTTTGTAAGGGGTTGGGCCACCTACCCT
GTAAGGGTTGGCACCACGAGTCACCTACCCTGCAGGGCGGCCACGCAAGT
GAATCGCTCCCACGACTAAGTCAGATTTGTCGGCCCAACGCGGAGATGAC
TTTGGTGGCCGTGGGTCGATTTTTTGCAAATCCCATACAAAATAATTTTT
CGGAAATTAGCTTAGGTCACCGGAACCCCCGCCCGCGCAAATCCCGCGGT
ACCGATGTCGGTGGGTATATGAGGGAGTAGAGTTGGCTGCCCCTCCCAAG
AATAACAAGTCTGTAACCCACAACTTACTTGGGGGCCCTGCACTGTAATT
TAGTGCATTGCAGGGCCCAAACCCAACTAAACGTCAGTCCCTGTGATAGC
GCTGCATCCCCTGCGCACCCGCTATATAATTTAACA
>rnd-4_family-557#Unknown ( Recon Family Size = 55, Final Multiple Alignment Size = 52 )
GCCCAGAAAAAAACCGATACACCAAAAAAGTAACCCCGGCCAAATAAAAC
TCCTTCGCCAGGTTAAACATTTAAAAAAAAAAGAAATAAGAAAGGAAATA
GGAAAGGAAATAGGAAAGGAAATAGGAAAGGAAATGCTTTTTTAAAAAAG
GAGGTTGTTTATTGCTGCCCATGTACCTAATGAGTGGCCTTTTGGTGTAT
CGCTTTTTTTCTGGTCTGCGTG
>rnd-4_family-1173#Unknown ( Recon Family Size = 40, Final Multiple Alignment Size = 34 )
AAAAAAAAAAAAAAAAAAAAAAAAAAAAAAAAAAACGGGACAAGACCAGC
GTTGTACCCGTTACACCAAGGCAAAAGAGGAACGTTGTTGTAGCTGGGAC
TACAACCTGCGCGTGGTCCTTATAAGGGATCGTACCGTGACTTTATTAAA
TAAAACATTAAATGGTAATTTATACGGATTATAAANATTTTACGCATTTT
ATTATTAGCTAAATATTAAATAAACGATAAATTCGATAAAATTAATTATT
TTAAAATTATAATATACGATCGANTATTAAAAAAGATTATAAAACGGTAA
AATAAACTTTTAATTAAAAATTAAATTATATAATGGAAANGCCGCCTAGG
AGGCGCACATNATTTTAACGTAAAAAGCNGAAGGATCCTTAATACCCGCA
TAACAGGTACTGGCCAAAATTACCTCTTTAAAAAGAACGAATTTNTAACT
AATTGGCCCATAAATATTAACGAANCGNCGNAAGCCTGGAAAAAATTACG
CGCAGCNNGACGGNCTTATTAAAATTAAGNCCATAANTTANCACCGGAAT
CGAAATCGCCGCCCCCGAAGTAGTTTAAAACCAATACCGTATTTTAACCG
CGCTAAAAGCGTGGAGTTAAAACCGATAACGATCGATTTTAAATTTATAG
CTAACCGGCACGCTAAAACCATAAGCCCTTTTAACGCGTTCCAAAATGCG
TAAAAAAACCCCGATATTAATGTAAATCTGGTATGCGAAAATTTTTAATG
TTTAAAACGAGTAATTAATACATATAAAATTATTTTATTCGCGCATTTAA
AAATAAAAATTTATATNATTTTATTTAATTTAATATTTAAATAAATAAAT
AATTATTATAAAAATAAGATAAAATATTACCGAAATAACGTAATTTATTA
ATAAAATTTCTAGAAAAATAATAAATTATTTTTATTATTCAAAATTTAAA
AAACGTAAAAATANACCGTTATTTTTAAAACGGAAAAGCTAAACGCGAAT
NGGTAAAAAGATAAAATTACCCGATACCGTATTAAAACCACGCGAAACGC
TAATTTTAAACCAAATAATAAATAAAAATTAAAATATATATACATAAAAA
TATACAAACCCAAATTATAATGGTAANAAAANAAGCTTTTAATTAAAANT
TACNCGCGTANTTTGANTAANACGGCTAATAAATTAATNTCGAACCGTAT
ACCCCGCCAATTCGGAATTTTANTTACCGAAAAAGTGTTTAAGTACCNTA
ATAATTTTTTAACCGGAACGTTATTATNACATTTTATAATAACACAATTA
AATTTAAAAAAAGCAATTAGGNGAAAATAANATTTANACGTTTTTTTATA
TAATAANAACATTTTAAANACGGATCTATAATATTACGGTGNAAAGTATG
TGAAAATAAANAANAATTTCAAAANANGTACCATTTATTATTTATATTAT
TTATATTATTGCTATATTTATTTAAAAACCTTAATGCTTTTTTTATGGTA
TATGTAAAAACCCTCGAATTTTGTGGCGATAACGTGTTATTACCGTTCCG
GGGCCTGGGCGGAAAAACCATATCTGCCGTCCGTCCCCCGTTCCGTGTTA
AATAACGGGATTTATTTATTATCAATTTACGGTTGCGTTTAAAGGTTTCG
TTATAAAAGCGTTTTTATAATTAAAAAGGGGGTATTAAAGGAAAAAACGT
AAAAAAAATTTGCTATTAAATAATAATTCCGTTTTAATTTCGGCCCGGGC
TAAATAAATATTCTTTTTCGGAAAGGGGAGGGGGTTATTATATTTTGTTA
TTTTTAATTAAGTGGGTTTTAAATAACGGCTTTTATTTATTCGATATAAG
GTTAATCCGGTCCCGATTAATATTTTCAAATCGTTTTTATTTTTTAATAA
TTATTTAATTTAAACCGGTTTTATTCGTAATATCCCGCGGGATAATTTTT
ATAACGCGTATTCGCCGTAATAATAATTATATAACGTTATTTTTTATTTT
CGTTTTTTTATTACTTTTTCGTTTATATTATTTGTATTAATTTTAAATAA
TTATATTTATTACTGTGATTATATCGGTTGCATTTGCCGTTTTTTATCGC
CGAGGTTTTATCGCCCCGTTTTTTTCGGGTTTAAAAAGGTCGTTTTTTTT
CCTTTCCGGCGATACCTTTCCTTTCCTTTTACCTTTTATCATTTTTATTT
TTCCTTTTACCCATTTATTTACTTTTTTACCTTTTTATTTNCTTATTTAT
GTTTACCTGCCTATTTGCCTGCGCGTTTTTTTNCTGCCCGCTGCTTTATT
ANTTGCGCTGCGGTGCCGGCTTTTTCCCGCGCGACTTTTTTTTTTTTTTG
CGCGATGCCGAACTCGAAATTTGGCAATCCTAAAAAGCCATTTCACGGCG
GTGGTCGTAACGGCGCTAATTATAACGGGCGTAACGGCATCGCCGCTAAA
TTCGTTGGGCCTGCTAACGGTAATAATAATAACGGCGATAATAATAATAA
TAATGGCGATAAGCNATTTTTTTAATTANTTTAANCATTGCCTAACCGGC
GCGCTCGCGGTATAAACTCGCGCCTTTCCCGCGTTTTCCCNCGTTTATTT
GTTAACTTTTTTTTTGCTTTTTACGCTTATCGTTTTNATTATTTTATAAA
ATATTTCGCTACGGTTNTTTATTTTAACGATTGCATTTTTTATAAANGTT
TTATATAAATNACCGCGTTTATTTTATATCGGTATTTTTTATTAACCATT
ATAATCCGGTTTATAAAATTTGCGTTATTTGTTTTTAACGTTTTATTAAT
TTTATTAAAAGTGCTAGTGCCGTTTATAATCGTTTTTATNAAAAAATGGG
TATTAGTTTATTACCGNTCCTTTNTTACTATTTTCGCCGTTAATTATTTT
TGTTATTAAATTTTTATAAATATTATTGGATTAACCTATGTGGGTTGCGT
TATTTTCCGTTCCGCGTATATTTAGGTATGTGTGTTTTTCGTGTGTGTCG
GTATAACCGGCCTGTTAACGTCGCGTTTACGGCTTTTTAACCTTCCGTCA
ATTTTAAATCCCAGGTCGCTACAATTATTCAGGCCTATTAANATTATTTC
CGGTCGTTTTTTAAAATAATAAACGANTTAAANACCGTTAATAAATAGTA
AAAAGTAAAAGTTAAAATTAATTTTATTATATTTCCGGTATAAGGTTAAT
TTTTTTTAATTAGATGTAAATGCGCCATTTTTATTTGGTTGCGAAAATTA
CCGCTTTTACCCGCATTGCGCGTAATTTCGTTATTTGGTTTGGGATTCGT
TCCGGTTCCGGNTTTACTTTTATTTAGTTTTTTCTTGTTTTTTAGAAATG
TTNTTTTCGTTTTGGGTGTTAAGGGTTTTGTTTTANTTAAGTTATTTTTC
GATAATANAATGCCCCCGGCCCAAACCGTTATTGGTTAGGCGTTTGTTAT
TATTAANTAAATACAAGCTTTTATTCGTGCCAAATTCGAAAAAAAAAAAA
AAAAAAAAAAAAAAAAAAAAAAAAAAAAAAAAAAAAAAAAAAAAAAAAAA
AAAAAAAAAAAAAAAAAAAAAAAAAAAAAAAAAAAAAAAAAAAAAAAAAA
AAAAAAAAAAAAAAAAAAAAAAAAAAAAAAAAAAAAAAAAAAAAAAAAAA
AAAAAAAAAAAAAAAAAAAAAAAAAAAAAAAAAAAAAAAAAAAAAAAAAA
AAAAAAAAAAAAAAAAAATTATTCGTTTTTAAGGCTTTTAATTTTTGGAT
TTTTATAATGCTNATTTAATTTTTGTTTCGTTTTTATTAAATANAAAGTT
TATTTCGAAAGGGTTCGGGAACGTTTTATTTTTAAAATTAANATTTTTTA
TATTCGAAATATTTATTTATAAGTTAAGGAAAAATTTTTANGTTAAAATT
ATTTTTTTTTTAATGGGTGCGTGCCGNTTTTACGTTTTTAAATTAATTAA
ATTCGGTAATTTTATAAGAATTTTTCATTAATAATTTTAAAATTTTACTC
GACGTTTAATATTTTAAAATATTAATATTNTTTCGGNATTAATTAACGTT
TTTTTAATAANTTTTTTTTTTAATAAATATTAAACGTTTTCCTTTTTATT
TTAACAATTTTTCCATTNGTCGTTTTTAAAACGTTATAATTTATTTAAAA
TTTAATTTTTATATAAACGCGTTAATACCGTTTCGTTTTTTCAAATAACC
TNATTAATTTTTTATTTTAATATAATAGGGTTTAATTTTAAATTAGGTTT
ACGTTTTTTTATAAATTTATTCNCGATACGAATAAATTATTTTATTAAAA
TATTTATTTATTTATTTATATTTTTCGTGATTATTATATTGTTTATTTTA
ATATATTTTTCCGTTAAACGTTTATTTTTNCGATTTTAATAATAATATTT
ATATANGCGCTTNTTTAAATTTATTNTTTAGTTATTTTGGTANTCGTAAC
AGTTTTNCGCGGTTCCGGTATTATATTCAAATAATTTGCGGGTAGTAATT
TAAATTTTTTATTCCGTGATTTTTACCGAAAAGTTTTACGTTNAATNTTT
TTGAAATTTATGTATAATTAATAAAATGCTGGTNTTTTTTCGCGTTTTTT
ACGCGTAATTACGTTANANAACGNAANTAATTTAAATCGTTANCATTTTG
TTAAAAATTNTATNATANATCGCGTGTATTTTGGTAATATTTTATTTATT
TTTTAGTATAATAACTATTCGGTTATTTAAATAATTAAAAAAAAACTAAN
ATTTTATTTTTAAATATGCAAATAAAATACATTTTATATGTTTCAATTAC
CGTTTTAAATACGCGCGTTATTTTATTATATTAATTATATTTATAACGGC
CTTTTTTAATTATTAAATTTATACGTTCGTATATATAAATGGTTATATTA
AAATGTATNTTTATATAATAGTACACCAATTTATATTTGCATTTTACTAG
TTGTTTTAAATTTTTATGCCGGTTTCGTTTGGTTTTTAAATAATTATAAT
ATTATATTTTTATTTTATTATATAAAGGTATTCTTTTTCCTTTTTCNATA
TTTTAATATAANATTTTTATTTTTATTTAAAAAAGCGTCGTTATATTTTA
AAAATTACGAAGTTTTATTAAGTTAATAACGGTTCGGAAAAAAATGGGTT
TTTTTTAGGTTTAAACCCGGGTTTAAATTTTTTTTCGGTTANTATTAATA
AATTAAATAAAAAAACGCACGTTTAGGTGCGAATATATTTGTTACATTTT
TTTATTTGGTTTCGGGCCGGCCTTTAAATATAAACGAAAGCGATTTAAAT
TTATTATTATTTTTTTTTATAATTTTTTCACCCTTTTTTAATTGTTATAA
TAAGGGTTTTTAATTATGCGTTTATTTTTTATTTTTTATTTAAGTTTAAT
TTTAACTCGTTTCCGTTTATANTTTTATTTAAAATAATAATAAGGTTTAT
GATTTTGCCGGGAGTGTTATTTTTTATTTGAAATTTTTTAATTTATTAAT
ATAAGTTTTTTTTATTTAGGCCCGTGCCGTTTTCGCGATTTCGCAAATTC
GAGCAAACGCCGGATGCTTTTCGTTATAATTTGCGCATTTAAGGTTTTTA
ATTTTATATATAAAGTTTATTTTGCATACTTTTTTCCTTTTTTTATAGCG
TGTTTTAACGTAATGCGGGTATCGGCTCGGTTTTTTATAAAATTTTTACC
GGTACTTTTATTTGTAATAATTATAATATTACGCGGTTTTAACGTTTAAA
AAATATAATTCGTAAAAAAATAATTCGATTTATAAAATAAAGCTTATTTT
GCATATTATATTTGTTTTTATAATTATTTTTATTTGTGTTAATACCGATA
ACGTATTTTTTTTAAATATTTATACGGGCTATATATAAATTAAATTAATA
TTTACGTTAAAGTTTTCCGTATTAAAAGCTTTTTTAAATTGGTTAATATT
TTTCGAAATTATTATTTATTTTATACTTTTTATTATAATATTATAAATTC
GTTTTTAAAACGTTATTTATATTTCGAATATTATTTTTACCCAATTATTT
TTTTTTTAAATTTAATTACGTTATTATAAAATATAATAATAACGTTTTTA
TTAAAAAAACGTTTAAAAATTTTTACGATTATTTTAAATTGAGTTTGAAA
TATTTATTAAATTTTAATTAAAATACGGGTGCGGATTTTATTAAAAGTTT
TTTTTTATTATTATAATTTTTTTTTTTATTTTTACGGGAATAAATTTTAA
AAATGGTTATAAGGGGTTTATAAATCGTTAATGGTTCGTAATTGTTTCGG
TTCCGTAAATTTCGNGATGCGGCGCGTTTTTTATTAAAATAACGGCATAT
ATTTTTTTATTATTAATAAAAGCGTTTTTAATTTTCATTAATATTTTTTT
TTAAAAATTTTATAATATTTATATTATTATTTATACCATACCGTTAACGT
TACATTTACGCGTTTATTTTTATTTTTTATTTAGTTTTAAATTTTACTAA
TTTTATTATAAATTATAAAATTTTTAATAATTTTTCGTTAATTATAAAAA
ATTTTAATTTATTTATAATTTTTTTTTTTTCAGATTAAAAATTTTCGTTT
GCCGGGTTTATATCGGTATCGGTTTTTTTTCGCGCGTTTTAAAACGCGTT
AGGGGGGTTTATTATTTTGGCGTGCCGGTTAGCCGCGAATTTAAAATTGA
TCGTTATTGGTTTTGGCCCCGCGCCTTCGGCGCGGCCGAGGTACGGCATC
GGTTTTGGGCCAATTCGGGGGCGGCGATTTCGATTTTGGTGTTAAATTTG
GATTATTTTAAAGGGCTATCCGGCTACGCGTGTTTTCCAGGCTTGCGGCG
GTTTTTTTATAATTTAAATATTTAAAATTATATTAANTTTTATAATTTAT
AATTTTAATATNATAATAATATNTAACGTAAATTTATATATAATATTTAT
ATAAAATTATATGTAAATTAAATTAATATTTA
>rnd-4_family-365#Unknown ( Recon Family Size = 30, Final Multiple Alignment Size = 28 )
AATATAAAAAGCAAAAAGCTCACTCGACTGCCCTTCGAGGGGGAGTCGAG
TTACGAAAACCCCACTTTTTGGAGGTTTTACTTCGGTAGCTCTAAAGTCG
AATCACCGCCAACGGACGGATTCGAATCAGCGAGCTTGGGGTTTTCTTGG
CCCTCACCCGTGGAAGAAGGTTGTGGCATTTTTACACCACGGTTGTACCC
GTTCAACCACCCGGTTTGCTGCTGTGAGCTGTTGACAATCTGACCACGGT
CGGGGCATATAAG
>rnd-4_family-2704#Unknown ( Recon Family Size = 27, Final Multiple Alignment Size = 26 )
ATCGCTCCTGCCGTCTCTGCGGCCCAAGCCTTATAACCCGCGGTCCTGCC
TGCTGTAGACATCGAACAGCGGAGCGCCAAGTTGGTGTAGCGGTTATGAG
GATGGGTCGAGTCGACACCGGGACCCTACCTGTACTCCGTTGCGNTAGCC
GCTTGGGTTGCCGGTTCGAGCCCCGGTTGGGGTTNACGTCGGATTTTCCG
GCCGACTCGGAGTAAACATCCCCGTTGGGAGGTTTCGTAGCTGTCGCCCC
GAAGCGGGCAGTGAGCTTTTGCTTTTGCTTTTCTTNTTTANTTTTA
>rnd-4_family-430#Unknown ( Recon Family Size = 26, Final Multiple Alignment Size = 25 )
ACGAGGCCCGAAATAAAACGTGCACCAAACCCAAATTTGCCTTGCACCAC
GCTCCTAGCATAAAAACACCTGCGAATCTCCTTAAACAAGAGAGATAAGA
AATAGGAAAGAGATGTGAATACCTTGCGCGTAGTAGTACTCGTAAGTAAA
ATTTTAACAGCAAATTTAAAGCTGCGTGTTGTGAAAGTCGCTCCTTTTGG
TAGGTGCAGCAGGTGGTGCAGAGGTGCACGTTTTATTTTGGGCCTCGT
>rnd-4_family-1981#Unknown ( Recon Family Size = 25, Final Multiple Alignment Size = 23 )
ATGTTGGAATAGCATTTCTATGCGCGTGCGCTCCGGAAAAGGGGTTTTTC
CCGGGAGGCCGGGGATCCTCCGGATCCCTGCACGGGCCAACCAATCCGCC
TAGGCTAGAGCGGAGGAACGCCCTTTGGGCGATCGCCTCCGCGCATATAA
GGGCCAGTCCTAGGCCCTCCTTTAGGCAGATAGATCTTTTCCTCTTTATG
CACAATAATAGGACCTTTCCCCAGATCANAAAGATCGTTGTTCGTCACTT
TTGGAGCTCTCCGCGCCGTCTGTAACAGGAGTACCACACTCCTACCAACA

>rnd-4_family-260#Unknown ( Recon Family Size = 29, Final Multiple Alignment Size = 23 )
GTGGGCTTGCTCGCAAGCTTAAGGGACGTGCCAAACCCTCGGGAAACCGA
GCCCTACGCATAAGCGCCTGCAGCGTGAAGGCTTAGGGAGGCGTACCGCT
CTCGACCACGAGACGACAAGCTTTGGAAGGAAATAGCCAAAGCGAGCCTG
GTATTCTTCAGGGAGACACTCTTGTCAGTGGACTCCTCCGAAGAAGCTGA
ATAGGGAACGTGAGCTGGGTTTAGACCGTCGTGAGACAGGTTAGTTTTAC
CCTACTGATGACCTCGCCGCAATGGTAATTGAGCTTAGTACGAGAGGAAC
CGCTCATTCAGATAATTGGTTTTTGCGGTTGTCCGACAGGGCAGTGCCGC
GAAGCTACCATCTGCAGGATAACGGCTGAACGCCTCTAAGTCGGAATCCT
TGCCAGAACGCGGTGACGCTTCCCGCACGTTTAGACGGATAAGAATAGGC
TCCGGCCTCGTATCTCAGCAGGCGGACATCCCGCCGGCCTCGAAGCGGCC
GGCGGTGATTCGCGGATTGTAATTTCGACACGCGCGGGGTTGAATCCTTT
GCAGACGACTTAGATGTGCGAAAGGGTCCTGTAAGCAGTAGAGTAGCCTT
GTTGTTACGATCTGCTGAGGGTAAGCCCTACTTCGCCTAGATTTCCCGGC
GTCGCCCAGCGGGTGGGCGCAGGGGGGTCTCCTAGCCGCGCTCGGCGGGT
GGGTGGTTTCTCACCCAGCTGGCGGGTGCAGGGTAGGTCGAGTTGACTTG
GTGAGATTCGAGCCGCCTGGCCGGTGCAGGGTAGGTCGGANCGACTTGAT
GGGGTTCGGCCGGTCCCAGCCTGGGGCCCGCGTGGTGGGTGGTGCTTAAC
TAACCCAGGCGGCGGGGTGCAGGGTAGGTTGGTCGGATTTGACTTTGTGA
AATCCGAGCTGCCCGGCCGGGTGCAGGGTAGGTCGGATTGACTTGGTGAA
ATTCGGGGTGCCTTGCCGGGTGCAGGGTAGGTTGGATTTGACTTGGTGGA
TTTTTTTTTTTTTGTCGTAAACGATACAGGGTAGGTCGAATTTGAGTTGG
TGAAATTCAGGCTGCCTGTCTGGCTCTGCAAGTACAGGGTAGGTGCAGGG
TAGGTCGAATTGACTTGGTGAANTTTTTTTTGCTGAGCGGTGCAGGGTAG
GTAGGTGCAGGGTAGGTTGCGAATNTGACTTGGTGAAATTCGGGTTGCCC
GGCTGGTGCAGGGTAAGTGCAGGGTAGGTCGGGTGCGATTTTAACTTGGT
GAAATNTTTTCTTTCAAAGTGCAGGGTAGGTCGGGAGGGATCTTGACGTG
GTGA
>rnd-4_family-359#DNA/TcMar-Fot1 ( Recon Family Size = 26, Final Multiple Alignment Size = 23 )
TAAGTCAGTGCACCCCTTGTCGGCCACCCCCCATGACGGCCACCTGGCCA
AGGCCCACTGCACCACCAACCCCGGTATATTCAACTGCAGATATCTACCT
CTATTTAACCAACCATGATGCAAGAGTGTACTGATTCCTGATCAGAATTT
TCCGCGCTTTCAGACGCACTTTCATCCACCTTTATAACCTCACCCCTTGT
CTCTGCAACTCGGCGTATATCTACAAAGGCCTGGTTGGGGTCCGGCACAA
CCCTTTTCCTTTTACGAGGGCGTTGCGCCTCCAATTCGGCCTCTAATTGC
CTGATTTTTTGCTGGGCCGTAGTTAATTCGAATTTACGTATTTCGAACTT
TTTTTAAACCTTCCGGAAAAAAAGCCGTGCTGTGGGATTTTGCGGAGCCC
GGGTTTTAAANGTGCTAATTTGGGTGGCTAACCCTCGGCTTTATTTGGGA
GTTTCCTAGCCAATTTGGGATAGCCGGAGAGGGACCTCCGAACGTTTTTT
GGCTTTATTATTTTTAACGGATTATTAAATTGCGGATCGCCGACCGTTTC
GGTTAGAATTTTCAAGCAAAAGCCGGCTTATAAGCGGTTTAAGCGAATTC
CGTGGCCAAAAATTTATTACCCGCCATTTTAACGCAATTATATAAAAAAT
AAAAATTTTAATACGTGCGTGGGTATAAATCGTTAAAAATTGACGTTTGT
TTATTATTATAAAATAGGTAAATAAAATTTAAAACCCTAATTTTTAGCGG
TAGGCGTGCTTGAGAGGGCTGAAGACGGATAGATCCAAAGGTTGCAGAAC
GTGGGAGGTATGGGCAGGTAAATATAGTAGATAAACGTCGTTTTGCAAGT
AAAAAAACATAAACTTTTTAGTTACGTGGGATCCGTGGCCATCTAGTATT
AAAAGGCGTGGTGCAGGGGCAGAAGGTTGGGTGCCCGGGAGAAAGACTTT
TTGCAACCATTCGACTCCAGTACTATCAGTAGTCCACCCGTTGTTTGTTG
CAGTGAATTCCCAGCCTTTAAAAGGGCCTAGATCTTTTGGAAACCACTGC
TTTTGCACGCTTTTCCCTTTAAATATAATAAGCGGAGGAAGGGTGACCCC
CGTGGCCGAGACGCACTCGATAAAGGAGGTCCAAGTGCGGGTTCCGGGCT
TTTTTCTTTGCAAAGGCCGGGCCTTTGCAAGGCCTAAAACAAGCCCGTTA
CCCGTTTTACCCTCTTGCAGGCCCCTTTCGTCAGCGTTATACGTATTTTC
CGGCTTTATCTGGGCCACCCCGGGGATTTGCAAGCGTGCCCACCACTTTT
TTATTACAGTAGTAGTAGCGCCTTTAACGCGTGCGAGTTCCATGCGCCGC
GTTTTTCCGGTACGGATCTCCGGATATCGGCCTAAAAAACCGCGTATCCA
GTGCTTCCCTAAGGGCTGGGAGTTTCCCCGTTGACGTAGAATCTTTTGCG
CAAAAAAGCGGACTTCTGCGTGCGTCGGTGGGAGCCCCAGGGAGGCTTGA
AGAAGCACCCAATCTGCTAGGCGCTTCTCCTGCTCCGGAGGTATCCGTTG
ATTCTCTTCTTTAGCCTGTCGGATGGGTAGGGATCCCGTTAAACGCCGGC
GTAGGGTGGTCCTTGGTATGCCCCAAAGTCGGGCGGCCCTCGAGATAGGG
ACCTTGGCCTGCACGGCCTCGACGGCCCGTTCGACGTCTTTTTCGGTGTA
CTGTTTCTCTGGCATATAGGTATTGGATTGCAGTAAAAAGTATANAAAAC
GGATCAGAATTGCGAGATCTGCGGCGAGTTGAAAACGTGGCCAGATCTGA
GGCAGTGGGCCCGTTTGAGGTGGCCGTCATGGGGGGTGGCCGACAAGGGG
TGCACTGACTTA
>rnd-4_family-1361#Unknown ( Recon Family Size = 27, Final Multiple Alignment Size = 23 )
CCCGCCCACAAAATCGTTGAGACGCTTAACTGTTCGCTTCAATGCAATTG
CAGCCAACGCAAAAAAAGAAAAAGCAAATAGGAAAGCTGCAATCGGGATT
TTTAAAAATGTTTCTTTTTCGTGTAAAATATGTTATTTTGCNTGAGGTTA
CGGTTGATCGAAAATTATTAGGTTGTGCACTTTCAAAGGGAAGCGTGCTG
TTAAGCGTCTCGACGATTTTGTGGGTGG
>rnd-4_family-35#Unknown ( Recon Family Size = 22, Final Multiple Alignment Size = 22 )
GATCATAAACGTTAAATTTTCCCGACGCGGTTCGAACGATGGTACATTGA
GTTCGCCTGATCTGTAGGCCAATGAGATGTTTTTGTTCGTGGTGGTGATG
GAGTGTTCGCCGGGTAGTTAACGTTTATGATCCTGGAA
>rnd-4_family-84#Unknown ( Recon Family Size = 21, Final Multiple Alignment Size = 21 )
AAAAAAAGAAAAAAAAAAAAAAAAGATGGCAGTTCCTCAGTCCCGAGACG
GAGGTTTTACTGGCTGAATTAGGTGGTGGACCCATAAATATCTCTGGAGG
AAGCTGCCATCTTTTTTTTTTTTTGGGCAGGGTG
>rnd-4_family-624#LTR/Gypsy ( Recon Family Size = 22, Final Multiple Alignment Size = 21 )
GGTTNTAAGCGATTATAGGCCTGTATTAAAAATGCTTAATTTNGATGGGA
AATTTAAAGTGTTAAATGTTTAACGTGTCGCATTGTAAGCCCCGCTATTT
ACGTGCTGGATAATATTTTNTACGTGCTTGNTAAACGACCCCNTTGTTAA
TTACGATCGCTGGCACGCATGTTNATAGCGTTNGATNGGNTTATTAAGNC
CGTTTATAAANAATCCCGTTATTTTTATAATANAACGCTTAAAATNAANA
ACACGAAATAATGTTNNATTATAAANCNANTTTATACGTGGCTGGGAAAG
TTTAATAAANTACGNNAAGTTTAATTATTTATTTAACGAAAGCTTTAAGC
TAATTTAAATTAATTAATGCCAGAACCATTTNATTAATAAAAACTTTTTA
AAAAGGGTTTTTATATATTTATAATCCGGCCGAGTTTTTTTTAAATTAAT
AGCTTTATTTATTAATTTAAATTTTTAAATCTTTAATTTAATTAATTTAT
TAATGNNATGTTTGCTNNGTTCNAATTAGCAGTTTACCGTATCANCCTGG
CTTAGNTCGAAGTGCCTTAATGTCACGNGACCCCCACCTNCTCACNTTAA
TTGGGTGCGGGGTATAAGGCTCCCTGCTAGGGGCTTNNCCCAGCCCTTTC
TAACCCTTATCTCCCGGTAGCGTTGGTCGTAACATTTNTANTGCANTTTA
ATTTAATTATNTATAATAGCGNTTATATTGCAACCTAGCATTGCTTATTA
CCTTTTTTAAATGCTTTATTTTAAGAATAAAAAGCTTGTTTATAATATTT
TTTTTTTTTTTTTTTTTTTTTTTTTTTTTTTTTTTTTTTTTTTTTTTTTT
TTTTTTTTTTTTTTTTTTTTTTTTTTTTTTTTTTTTTATTTTNTTTAATT
TTAACACGTNTTTATTATGCAGGATCGCTGTTACGACCGCGCCGGGTGGC
AGGGGTCAGGAGGGCTAGGGAGCTAAGGCCCTAGCGGCAGCGCCACCTCA
TACCCCGCACCGCGTAATAAGGGGGCTGGANGGGTCACGTGACTAGGAGG
ATCTTTGGATTTGTGATCGTAGCATACAAATCCANAGATTNAAAACGGGA
TNTTTGGATTCGCATAAATATCACAAAGCACAGATCTAATAACCGGAACG
GTAAAANGACGGGTTCTAATATAAAAGAGGAAGGTTTTCCTCGCTTTAGG
TAGCTTTTAATTAAGGCTTCGGCATCAATTAACCTAAGTTAGCTTTAAAG
CATTCCTTTAGGCAAGTAATTAAAATTTTTATTTTTCAAACCTCCCTAGA
TCACGTGCAAGGCGATCTTACTACCCAGCATTGCTTAATTCCTTTTTTAA
ATGCCTTACCTTTAAAAATAAAAGGCCTGTTTGTAACATTTTAATTAATC
CTGTTTAGCATTTACTAAAAATAAATAAACAATTATTATATTTTCCGGAA
AATTTACCAAAAAAATAAAAAAAAAGGTGAAAACCGAAAAGGGGAAACTT
TTTGGCTAGAAAAACCTCCAAGGGGTTTTTATTTATAAAAGGATTAATTA
TAATCTCGAAAAAAAGAATCAAACGGCCCAAACCATANTAGCCGTGGTAA
AAAACCTGGNTTTTACGAACGAACAAATAAAATAAATATAAATAACCACC
GAATTGGTAACCAAAAACCTGCATAATATTACCGAGCAAATAAACGATAT
AAAGGTAACCGTTCAGATTATTATTAAAAGTTTTAAATTTCCAAACCCCG
ATAAATATAACGGGTTTAGCCGGAAATTTAAACCCTTTTTCACGGATTAC
GAGGCCTATTTCGGGTTTTACGGCAAAAATTTCACCGTAAATAGCCAGCG
GGTGGTTTACGCCGCCACGCGGTTAAAAAAAAAAATTAAGGATTAATTTT
ATCCCAAATTGGCCGATTTTTTTTAAAAACCGAACCAGGTTTCGAAAAAT
ACCCGCCGAATATTTAATAATTAAAATAAATTTAAAAAAAATATTACTAA
TATATTCGGATAAATAAACGAGAAACGAGTGGCGGAAAAAAAGCTTAAAT
AATTTCGTTAAAAAGGGTTCGTTATAATATATGCGGCTAATTTCGAACGT
TTAACGGCACCCTTTAAAATAACCGAAAAAAATTAAAATTAACCGTTTTT
ACGAGGGCTTAAAAGGCGAAGTGAAAAACGAAATGGCCAAAATTAAATGG
CTTAAATTTTTTAACGGGTTTCGAAAAATAACGGTACGAATTAATAATCG
TTTATGGAAATAAAAATTAGAAAAAAAAATTTAACCAAATAAACCGGCCG
TTTTAAATAAAAAAAACGGCCAGGGTAAAAAAAACCACGGGCAGGCTAAC
CGCACCGCCGGAACCGCGCAAAAATAAGGCGAATAAAAAAAAGATTTATT
AGAAAAACGTTAAAAACGGCAAATGCTTCGCTTATAAAAAAAAAAGGCAT
ATTAAAAAAAATTGCCCCTAAAAAGATTAACGGGCAACTATGGCCAAAAA
ATAAACGAAGAATTAAAAATTAACGTTATACTTTAAACCGTTATTTTTTT
GAATANCCTGCTGCAATAATTAATATAACACCCATAAATTTAATAAAAAC
GTAATNAGATATTACCTTTATAAGCCCATTCGAAAAATCGCCATAATAAA
AAAAATAAATATTAAATATAACGAAAAAGGCGAATAGCGAGTTACTAATA
GCCCNATGTTATCGAATAAAAAAAAAGCTAAATAACGATAGCAAAAGTTA
CAATTGCAGGAAAATCCGGAAAAATCAGCAAAATTAAAAAATCCCGAGCC
AGTCTAAACTATTAAAAATTTATAACAGGAACGATAAATATTAAAAAATA
CGCTGGTTAAGTTTTAAAAATTACAAACCCTAACAACCAAACCAGGGGTG
TTAAATGCATCGGTTACAAATTTTAATACCGATATAAAAATGAAACGCAA
ACCNTTAAAATAAATACATTTTATTCAAAAAATAGCGAAAATTTAACAAT
TAATAGCCGGTGATAAAGAAGCCGTTAAAACCGCACCAAACCTAATAGGA
TAAAAAAATTGGATTCTTATAAAAAAATTATCCTGAACGCGGTTCGAAAT
AATTCGGGCATTTTGGCATATAATTTTGCCAAAAAAACCAAACCAGTTAG
TTTATAAAGCTACGCCGGCCAAAAACGATTACGGTCGACTATTATTATAG
TTTTATAACGACCAAAACGTTAAATACCCAGGGTTAAGCAAATTCGAAAA
ATAATAAATGTTATAAAATGAAAAAAGCCAAACAGGGCATTTAAAAAACC
ACCCTAACCTGCGCCTAAATAACTAAAAATATCAATGGTTATTTTAGGCC
GAATACATTTGAATAAATTATGCTATACATATGGGAAAAAAGCTAAAAAA
TAACTTTTTTTTTCGACGATTAAACGATTAGGCCCGAACAAAACTACGGT
TGGCCTGGCAATTACCCAAATGGAAAATAGCTTTTCAAAACCGGTTTTTA
ATTATTTTCGCACCAAACCCTAATTACTTAATGCTATGCGTATTAAGGGT
ATTAAAATGGTATAAATACCGGTTATTAGCGTGTAAAATACACGCTAACG
CCAAAACAAAAGCCTGGCAGGCGGGTTACGCTTTAACGTCGTAAATACCG
TATAAGCCGGAGTAAAAGGCTCCNGGAAACGAAAAAGGGGAAATACGGAC
GCAAGATTGCGCCTATCCCCCAGGGCTTGGAAAAAACCCTTTATGCACTT
TAAGGCATTACTATTGCGCAAAAAAGGACAAGCTCGAAGTAAAAAATTAG
GANATCCGCCCGTAATAAAGGCACGGGCAGGACGATAACCGAAAAAAAGG
GCCCTAATAATAACGATNTATAAATTAGGACCAGGGGTTATTTTTAATTT
AAATTTAGGGGTTTATATATTAATAAAATAAAAAGGATATAATTTATAGG
CTATNATTAATAACGAAGCTCACGGAAATTTTATCGCATTACGAGCGGTA
AAAAGGTTCGAAATATTTACCCGAAAAAAACGGCGGCCTTATAGGTTGCG
AATCGTGAAAAGAAATTTGGTTAAATATAATAATAAACGGATCGATATAA
AAATTAATTAATTTAAATTTCGAATTTACAAGTTAAAATTTAAGGCTATA
TTAAATATTACCGAATTAAAAAAAAAGATGTTATTTTCGGAATTCTCTGG
TTTAAAAAATATAATTCCAAAATAAATTGAATAATAAAAAGGGTTTATTA
AAATAAACCACCAATATCCGAAAAAGCTTAACAGTTATGGGCCCCGAACG
GTGAAAATTAAACGCAAAATAAGATTATCGCGACGGCGATAAGGCCAAAC
AGCTAACCTTAACGAAAAATACCAAACAAATTATAAAATAACCAAAGCTT
TACCCAAATAANAAAAATATTAATAAACGTGCCTAAAAAATATTATAAAT
ATTGGAGATTATTTTAAAAGGAATTAAAAACGGTGCTATCGAAATATGGG
CCGTTTAATTATAAAATTAAACTTAAATTAAAAGCAAAATTTAATTACCA
AAAATTGTACCTTTAAAACCCCAAACGGTAAAAGTTATTAAACGAGCAAA
CGGAAAAAAACTTAAAAAAAGGGTTTTTTTAAACGTTTATTTTACCAATC
GTATATAAAACTTTATTCGCTCCAAAAAAAGACGAAACCGAAAAAATATA
TATCGATTATAAATTAATAAATAAAAAAATAATAAAAGATCGGTATCTTT
TACCTTTTATAAAGGAGCTGCAAAATAAACTTTTAAAAGCTAAATATTTT
ACGGTTTTGAATTTACGAAAGGCGTATAACCTAATACGAATTAAAAAAAG
GGACGAGTGAAAAATAGCCTTTAAAACCAACAAAGGTGTTTTCGAATCGT
TAATAATAACGTTCGGTTTTATTAACGCCCCCGTAACGTTCCAAAGGATA
ATTAACCATATATTACGCGAAAAGCTGGACGTTTTCGTCCTAGTTTATTT
CGACGATTTGTTAATTTTTTTAAAAACNCTGGAAAAACATAAAAAGCATG
TGTATTGGGTTTTGCAAAGGTTGCAAAACGCCAAGCTTTTGATAAACCCG
AATAAATATGTNTGGCACACCCAAAAAATGGTATTCCTGGGGTATATTAT
TATATTTGGAAAAATACGGATAAACCCGAAAAAGGTTCAGGCAATCCTAA
ATTGGCCCAGGCCCAGCACCGTTAAGGAAATACGGGNTTTTTTGGGGTTT
TTAAACTTTTATAAAAGGTTTATCCGGAATTTTAGCAAAAAAGCCTTACT
ATTTACGAATTTTACTAAAAACGACACCCAGTTTTATTGGGAAAAATAAA
AATGAAAAATTTTCGAGCAATTATATAACGCAATGGCATAAAAGCTAATA
TTAGTAATGCCAAACGTAAATAAACCTTTCGAGATAAAAACCGACGCGTC
GGATTACGCGATTAGCGGCCAATTTGGGCAACGGGACGANTAAAAAAAGC
TGCACCTTTGCGCCTTTTTTTCGCAAAAATTAAGCGGCCCGAAATTGAGG
TACCAAATCCACGATAAAAAACTTCTCGCTATCGTCCGAGCTTTGGAAAA
ATGGCGATATTACCTGCTTGGCGCGAACCATTAAATCGTAATTTATACGG
ATTATAAAAACCTCACCAGTTTTATTATAAATAAAAAGCTAAATAAACGN
CAGGTTCGTTGGAGTGAAATGCTTTAAAATTACGATATTCGGATAAAATA
TCGGAAAAGATCGGAAAACGGCCAAACAAACGCATTTAGCCGCCGATTAG
ACCATAAGGTCGATACGCCAGAAAAAACGCGTACCGTTCTGGTAAAAAAA
CCCAATAAATTATTGGTTTCAGCCTAAAAAGCTATTATAAGGGCCACTTT
TAAACAAAAAGTTTAAACTTTTAAAAGGATTTAAAAGATACACGAATTAC
CAGCGTGGAAACACCCCGGTGTTACCAAAACCTGGAAAAAGCTTAAATAA
TATTATGGGTTTACGGGCATTCGAGCTATAATTTATAAAGTTATTAAAAA
TTGCGAGAATTGCGCAAAAAATAAGGCTAACAGATATAAGCCTTATAAAT
TATTTTAACCGTTGCCGGCATTTAATAGGGCATGGTAAAAAATTACCATA
AATTTCGTCGTTAAACTTTTAAAATTAAAAAAACCTTTAACGGAAGCCCG
GTACGATAATATATTAATAATAATAAATAGGTTTACCAAAATGGCCAAAT
TTTTACCCTATAAAAAAAGTAGCGACGCTAAAAAAATGGCGTACGTCTTT
TTAAAACACGTAATAATAAAATACGGGACTCCCGAACGGATAATTACGGA
TAAAAATAAATTATTCACCAATAAGTTCTGGAAAAGCCTGGTTACGCTTT
TTAAAATAAAACACCCGTTATTTACGGCCTATTATCCCCAAACGGACGGA
TAAATAAAACGAACGAACCAAACCATAAAGCAATATTTACGTTATTACGT
TAATTATAAATAAAACAATTGGGTACAACTATTTCCCATAGCCCAATTCG
CGTATAACAGTTCTTATTATAAAGCNATTAAAATTACGCCGTTTTACGCT
AATTATAGGTATATGCCAATAGCGTACCACGAACCCAGGGCCGGGTAACA
TGCCTTAATGGCCGAATTACAAATAAAGAAGTTTACCCAGCTATATAAGC
ACCTCCAGGGCGAGTTGGAAAAGGTGCGCCGACGTATGGCCATTTAAACC
AATAAAAAAAGGATCGAAAAACCGATTTTTAGGGAGGGGGATAGCGTTTA
CCTTNTACGAAGCAACGTTAAAATAAAACGACCGAGCGATAAGCTGGATT
ATAAAAAATTCGGACCGTTTAAAATTAAGGAAGTAATTCCGCCGGTTAAT
TACAGGCTTTAATTACCGTTAATTATAAAAATTTACGATATTTTTCACGT
TTTTTTACTAAAATTAGTACTATTTAAATTAAAAAGCACGGAATTAATAA
AAATCGACCCAAACCAAAAATAAGAAATTAAAGCCATTCTTNATAATAAA
ATACGTTACCGTAAATNATAGTATTTGGTTAAATGGGCAGAATNAAAAAA
CGAATATAATATGTGGTTAAAAAAAACGGATTTTAAAAATTACCAAAAAG
NTTTATAAAAATGTACCTAATAAAGGCGGTTATAAAAAAATTAGACCGTT
AAGATTTTANAACGTACCTGGTTAAAAAAAAACCANATTAAGCGCTAAAA
CATAAAANCGATTGCAATGCCCGTTTNACAAAAACATTTTTAANATTTTT
TTTTTTTTTTTTTTTTTTTTTTTTTTTTTTTTTTTTTTTTTTTTTTTTTT
TTTTTTTTTTTTTTTTTTTTTTTTTTTTTTTTTTTTTTTTTTTTTTTTTT
TTTTTTTTTTTTTTTTTTTTTTTTTTTTTTTTTTTTTTTTTTTTTTTTTT
TTTTTTTTTTTTTTTTTTTTTTTTTTTTTTTTTTTTTTTTTTTTTTTTTT
TTTTTTTTTTTTTTTTTTTTTTTTTTTTTTTTTTTTTTTTTTTTTTTTTT
TTTTTTTTTTTTTTTTTTTTTTTTTTTTTTTTTTTTTTTTTTTTTTTTTT
TTTTTTTTTTTTTTTTTTTTTTTTTTTTTTTTTTTTTTTTTTTTTTTTTT
TTTTTTTTTTTTTTTTTTTTTTTTTTTTTTTTTTTTTTTTTTTTTTTTTT
TTTTTTTTTTTTTTTTTTTTTTTTTTTTTTTTTTTTTTTTTTTTTTTTTT
TTTTTTTTTTTTTTTTTTTTTTTTTTTTTTTTTTTTTTTTTTTTTTTTTT
TTTTTTTTTTTTTTTTTTTTTTTTTTTTTTTTTTTTTTTTTTTTTTTTTT
TTTTTTTTTTTTTTTTTTTTTTTTTTTTTTTTTTTTTTTTTTTTTTTTTT
TTTTTTTTTTTTTTTTTTTTTTTTTTTTTTTTTTTTTTTTTTTTTTTTTT
TTTTTTTTTTTTTTTTTTTTTTTTTTTTTTTTTTTTTTTTTTTTTTTTTT
TTTTTTTTTTTTTTTTTTTTTTTTTTTTTTAACCTGATATGTTACGGCCA
CGCCAAGGTAATAAGGGACAGGAGGGCTGGAAAAAAGCCCCCAGCGTTGT
GCCTTTACCCCGCACCATTAACCATTGGGTCACGTAACGCAAATTACCTA
AGCGAAAAATAATCTGTGATTTGTCAGGCAGATTATAAATCACAGATTAA
AGGAGGTATAGATAGCGATTTGTGATTTGGGTCGCAAATTACAAATTAAA
AGCTCCCGGACGGTGGTCCGCACCGTAACCAAATTAATATAAAGGAAAGG
AGTTTTCCTACCGCTCTAGGTAGCTTTGACTGACGCTCCGGCATCAGTTA
ACCTAAGTTAGCTCCAAGGCATCCCCTTGGGCAAGCAATCAAAACTCCTG
TTCTCCAAACCTCCCTTAGTCACGTGCAAGGCGACCTTGCTACCCAGCAC
TGCTCAATTCCTCTCCTAGGTGCCCTACCCCTAGGAGCAGAAGGCCTGTT
TGTAACA
>rnd-4_family-432#Unknown ( Recon Family Size = 20, Final Multiple Alignment Size = 20 )
AAAAAAAAAAAAAAAAAAAAAAAAAAAAAAAAAAAAAAAAAAAAAAAAAA
AAAAAAAAAAAAAAAAAATACCAATNGGGAGAACGTACTGGTCTTAAAGG
CCGATCATGCGNTCGTACTCCTTCAGCACCTTGGGTGTAGTTTNTTTGAA
GACAGCAGAATCGCCGATCCTCTTACTGCATTGTTCGGAGCCCCTCNCCC
TCCCCTTGCCGAAAAATTCTCGCGGGCTTTTCTTTGGCGCCATTACAAGA
CTCGAGCCTCCTTTGGAATAGGGTGAGGCAAGACGGTCGGAGGGGGTTAG
TCGGGTCGCTACGAAGTAGGGACGGAGCGAATGCGCGCGGGCTGCCGCGA
CCTTTTATAGACAAACGNGGGATTGAAGCGCCGGCCAGGTCAGCAGCAGG
AGGCAGCAGGCCGACGGCATCTGCGCGGCGTCCATCGTGTGGACAGCCGG
AGGCGCCTGGCCGATCCGGGCCNGTCCCCCATCCCGGCGGCGGCGNCGNC
TCCTCGTCCGCGGCGTACGTCGCGTAGAGTTGACCAAAATCGCGAGGAAG
GTCGAGGCGATGTTGGCCGTGAATGTGCCGTNGCCGCGCGTTCCGCGGGA
AGGAGGTGGTGTCGCGGTGATTTTATCCCTGAGCATCCCTGAGCGTCGCT
GAGCGGGGGTGACGCGGGCCTGAGCCGGAGCCGCGATGCTGACTAACCCG
ATCTNCCNCGAAAACCTTTTGGCCGANCGTCCCAATCGGGTTAGTCAGCA
TCGCGGCCCCGGCTCAGGCTCGCGTCACCCCTGCTCGCCCCCGCTCAGTG
ATGCTCAGGGATAAAATCACCACGACACCACCTCCTTCCCACACTCACAG
CCAACATCGCTTCGACCTTCCCCCGATTTTGTCAACCTTTATACGNGCTT
TCCGCCACGGACGAGAATGCGGCCGCCGCCGCGCGCCAGGANAGGGGGCA
GNCCAAATTNGCCAAAGGCCCGGTTCCTGGCACCCTTCCCGTCTATTCAG
GCGCCCATTNCCNGGCCGTCCACNCGATGGATG
>rnd-4_family-702#Unknown ( Recon Family Size = 20, Final Multiple Alignment Size = 19 )
TCGAATGCCAACATTACGCTAGCTATGTGCNGTAATACTCAAATACAGTT
TTTTAGGCGACGAATGTCCGAGGTGAATTCGAGAAGTCGGCTTCTGCCAT
GATGCGCAAGGCGGCCATTCGACAGGGCGGCCGGTGGAGACGGATTAACG
ATTGCGCAGCCGTGGCCCGGAGCAGGCGCCCGCCAGCCGCCTGGAGCCTG
GATCCGCGGCAGTACCCGAGTGATGAAACGTTGCCAAGCTCAGGCCGATC
ACCTTGACCACCTNTGACCACCTCGGTACCGCCTGCAGCTCAGGTTGCAT
CNGCGGCAGCTCAGGGCCGGCGCTCAATCCGGATTTGGGGGCGAAAGGTT
TTCGGGGGAGAATATTNAG
>rnd-4_family-1047#buffer ( Recon Family Size = 18, Final Multiple Alignment Size = 18 )
ACGATTGAGCGACGACGACGAGGACGGNCACGGCGATGCCGACGATGACG
GCGACGACGACGACGANGAGGANGACGNCGAGGATGACGNGGACGCCGAG
GACGACGACGACGACGACGAGGATGATGACGACGACCTCGATGACGATGA
CGACGACGATGACGATCGGACGACGNCGACGATGGTGACGACGACGACGA
CGACGAAGATGGTGT
>rnd-4_family-89#Unknown ( Recon Family Size = 18, Final Multiple Alignment Size = 17 )
CAAGGATCGTAAAGGTTAGNTCTGGTGGNGGTTTCCTAATCGGGNTTGCC
ACCGGTACACGTTCCGGCACACAAAATCGCGCCAAAGCAATGTATCCTAT
TCATATCCCCACTTTGNCGGTACCTTGGCTCCCGCCGAAACTTGCACGTC
GCGCCTTGTCACCCCCTGGCAGCCCACCGACTAACCTTTACTATCCTT
>rnd-4_family-50#Unknown ( Recon Family Size = 19, Final Multiple Alignment Size = 17 )
CAGGGCCAATCGCGGCCGCCCCCAGCAGCCCAGCCGCGGTGGCTGAATGC
GCGCGATTGAGTGCAGATGCGAAAAGATCCTGCCTTGGCGTATCCGGGTC
GTGCTATTGGGGGAGCAGAAGCGCCAAGAGCACATTTCTCGTCTCGTCCG
GGGATGATGCATATGNGTTGGAACACGAATGGGTGCGTAGGGTGGGGCGC
AGCAGACGGCCGTTGGACGGTAGGGGAACGCTTGGCTGGGAGCAAAGGGG
AGCAGAGGCGTCCGTTTTTGGAGGCGAAAACCTCCGTTTCCGGGCGCTTT
GGATCCCANTTCTCNCAAAGCCTCCACGNACCAAAACATGTGAGGGCCGA
ACTAGTACTCAGGTGGGTGACCGCTGGGGAATCCTCGGTGTTGTATGTTT
TTGCTTTTTTTTCTTTTCTTTCGCCAGNTGNGNGTGCCACTAAGCAGTCG
ANAAGGATGCC
>rnd-4_family-21#Unknown ( Recon Family Size = 19, Final Multiple Alignment Size = 17 )
AAAAAAAAAAAAAAAAAAAAAAAAAAAAAACCATCTGCCGGCGCGGTGCC
TGAAGNTGNCGGTGGGGTCCCAGGCGGCGGACTTGCGGGCGGCCGTGCGC
TCGAACATCCGGTCGACCTCCTCGAGCGACAGGCCCTTGGTCTCGGGCAC
GAAGAAGTAGACGAAGGCGACGCCGGCGANGCGGCAGGCGGCCCAGACGA
AGAAGACTCGGACCGCAGGTTNCGTAGCCGNCGCCGTGGCGACGACCATG
TAGGGAGTGGAGCGACGGCGACGACGAAGTCGAAGAGCCAGTTGGAGGCC
GTCGAGATGCCGACGCCGCGCGCGCGGACGTCGAGCGGGAAGCAGGAGGA
ACGANCCAGTCGGCGGCCGTCGAGACGGACGGCGCGCGGCGCGGTGCTCG
AGCGGGAAGATCTCGCCCGTGACGACCCAGGCGATGGGGCCCCGGGTGGC
GGCGAAGAAGAAGACGTAGATGCAGACGANGGCGACGCCCACGGCGCAGG
CCGTCCGTGCTGACGGCGCCGGTCGTCGCCCTGGCCGTCGGGGCGGCCGG
CGGCACGCNGAGGACGCCGACGTAGAACATGGCCGCGGCCATGCCGACGG
CGCCGACAGAGCGGCANGCGGCGGCCGAACCGGTCGACGACCCAGAGCCG
AGAGGGTGGAGANGACGTTGACGACGCCGTAGACGCCCGTCTGGACGAGG
GCCCGCCGACGCCCGAGCTCNCGAAGATCGNGGCGCCGTAGTAGNTGATG
GCGTCGACGCCCGTNAGCTGCTGCGGAACATGAAGGCGGCAGGATGGAGC
GCCCGGTGATGANCCGGCGGCCGNAGCATGGGGGAGCCGCGAAGGCGTCG
ACGTAGCTGCGGCGCGACGTGGCCNTCTCGTACTCGTGGTCGGCCTCGAT
CTCGGCGANCTCCTCGCGGACGTAGGTGGTCCGNCGGCAGGCCGCGGAGC
GGCAGAGCGACGTCGCGGCCCCTCGCCCCGCCGCCTTGACGCGGCAGCGC
GGCGNCTCGGGGAGGACGAGGACGCCGGCGGCGAGGACGCCGGNCCGGGC
GANCTGGACGGCCACGGGGATGCGGTACGGGCCCGTGTCGTCGCGCGGGT
GCTGTGGCGTAGTTGACCGNAGTCGGCGAGCAGNAGNCCGATGGTGATGG
ACAGCTGGTACGCGCCGACGACGGCGCCGCGGATCNNCTTGGGCGCCGTC
TCGGACGNGTACAGGGGNACGACGACNGAGGCGGCGCCGACGCCGAGGCC
GGCGACGAAGCGGCCGGCACGAAGAGCGCCCGCNGGTCGGCGGCGGCGAC
CTGGATGACGNCGCCGACGANGAAGACGCCGNAGGCCGCGATCANGGCCC
GNCGGCGGCCGANGGNGTCGGCGAGGGGGGCCGCGAGAGGGCGCCGANGA
AGGCGCCGGCGGGATNATCGACGCGACGACGCCCTGCGAGANGGACGGCC
GGGTCGCCGTTNNCGTCGAGAGCCCGTCGGAACCGCTTCGGAAGNCGCAC
GGCGAGNACGCCGCCGATGATGCCCGCGTCGNAGCCGAACGGGAAGCCGG
CGAAGGCGGCGACGGCNNCGACGGATCGGGCCANGCCGCAGCCGGCGCCA
T
>rnd-4_family-857#Unknown ( Recon Family Size = 17, Final Multiple Alignment Size = 17 )
AAAAAAAAAAAAAAAATGATGACGGTCGAGAAGAGCCCGACGNAGAAGTA
CGGCGACGTGCGGTGGGCTGGACAAGCAGGTCNAGGAGCTCCGCGAGGCC
GTCGAGCTGCGGCCTCGNNCAGCCCGAGCNCTTCGAGNCGCTGGGCATCG
ANCCGCCCGAGGGCGCCCTGCTNTACGGCCCNCCCGGCACCGGCAAGACG
CTGCTCGCCCGNGCCGTGGCCGACCGCGCCGACGCCAACTTCATCCGTGC
GTCGGGCGGCGAGCTGGTNCAGAAGTACGTCGGCGAGCGGTAGCCGCATG
GTGCGCGANCTNTTCGCCATGGCGCGCGAGAACGCGCCGTCCATCATCTT
CATCGACGAGGTNGACGCCGTCGGCCGGCCGCGTCGGNCGCCGCGGCGGG
GGCGACCGCGAGGCGCAGCGCACCATGNCGGAGCTNCTCGNCCAGNTGGA
CGGCTTCGAGNCCGCCGAGGACGTCGAGGTCATNNTGGCNACCAACCGGC
TCGACGCCCTCGACCCGGCCCTGCCGCGTCCCGGCCGCGTCGACCGCAAG
ATCGAGCCTGCCCGAGCGNCGAGGCGCGCGCCGACATCCTCGACATCCAC
GGCCGCGAGACGCCGACGGAGCTCGCGGGCGTCGACNGGACGAGCTCGCC
CCGAAGACGGACGGCTTCTCCGGCGCCGACATCAAGGCCGTGTGCGCCGA
GGCCGGCATGTTCGCGCTCCGCAAGAACGGAGGGTGCGCGTCACGCAGAA
GGACTCTTGAGGCGCCGCTGCCGAGGTCGTCGACGGGCGACGAGGACAAG
GAGGATGTAAGTCTT
>rnd-4_family-267#Unknown ( Recon Family Size = 17, Final Multiple Alignment Size = 17 )
ACACGTTGACCAAAAAATAACGCGGACCTCCCATACAAAATCCACAGTGC
GCCATTGGTCCGTGTTTTTNTTTGGTCAACGTGG
>rnd-4_family-418#Unknown ( Recon Family Size = 18, Final Multiple Alignment Size = 17 )
AGGCCGTGATCCAGACTANGGGCGTTTTTTGTTTTTTCCATACAAAAGTT
AAAAACAGGTAGTTTTTTGCCCTGTTTAAAANGGTATAACTTTTTNAAAT
TAACGTAAAATGAAATTCGAACTGGTTAAAGGCTTGCTTTTAACGAAGTA
TTTTACGATTTTACGTGTATTTTTTTTAGTNACGCCNCTTTTCAGGTGCA
AAAAACATTGTTTTTTAAAAACACGTAGTCTGGANCACGGCCTT
>rnd-4_family-633#Unknown ( Recon Family Size = 17, Final Multiple Alignment Size = 17 )
TGTCACGGGACCAAGCCCGCACACNTGTATTTAGCCAGTGATCCGCCGGC
CCCCTTCGGGGCCAGCAGACTTTCCTCCCTCGTGCAACAACAGATCTTCA
ACCTAGTACCCAGCTGCCGTGCCGTGACAG
