# Supplementary material for: Genome Sequences of Three Phytopathogenic Species of the Magnaporthaceae Family of Fungi
Source: G3 (Bethesda). 2015 Sep 28;5(12):2539–45. doi: 10.1534/g3.115.020057 (PMC4683626; doi:10.1534/g3.115.020057)
Supplement: Supporting Information [file supp_g3.115.020057_FileS3.txt]

>rnd-2_family-32#LTR/Gypsy ( Recon Family Size = 41, Final Multiple Alignment Size = 37 )
TGTTAGGGGTTAATCGGTGCAAAGGCGGGTGGTTACCGGGTTACGGGCCG
GATGCGGTGTTTCCTTTGTTAAGCCTCCGTAAATTTCTTACCAAAGGTGC
TATCGCCAACAAAAATTGTTCCTTTTTTAACCTCCCCTTCTTTCGTGCCC
TTTCGGGCACCCGGGGTCGGTCTTTTAAATTTTTCGCGCTCCAAGCGCTT
TCGTGCAATTTAAGCTTTACCTTATTTTTTAGCTTCGCCATTATGCTTTG
GCCGCAATACCGGTAACTCGCCGGCATGTTCCCGGGGGGTCCGTGCCCGG
CTGGCTGCTAGCGCCCCCTTTTTCCTTTTTTGCCGGGCGGTTTCGCCCGT
GCATTTAACGCTTCCCGCTTTTTGCCGGGCGGTTTCGCCCGTGCTTTTAA
CATATTGCCCTTTCCCGATACGGCTTGTTCCAAGCCGTTTGTACCGCGCG
TGCGACCCCGTAAGTAGCCGGTAACTTACGGTATCCCGCTAAACCGCCCC
AATGCCCGGCAACGCTTAAAGAAACCGGTTATAAAGCTTTGTAGCATTCG
GAAAAATGGGTCCGTACCGGTATATAAAAGGCTTTTTTTCCCGTTCGAAG
CTACGAGCCCTTTTTTTTTCCTTTTTGTGCATTTAATAACCATTTTAACA
ATTTTAACGATTGTAACCGTAAGTAATCGGTATTTGGCCGCTCTTTTTGG
ATACTTGGACTTAACCGGTAACTGCAAATGTTATCCTTCGTACCCAATTA
CGTAAAGAAAGTAATGTTCCTTCGGGTATCCGCTTCGGGTTTTTCGGTTC
TAACCGGCCCGTTAGCCCTTTTTAGCGACCCCCCGGTATCTTTCCTAGCT
ATCGTAGTTTAATTAAATTCGGATTCGGTTTTGCCGGAGCTTTTAATCCT
TTAAATCCTTAACGATCGCTTTGCCGGTAACCTTTCGGTAAGCCTTTTAA
ATGTCGCGGGTTTATCGGGCCCTTTTGCGCTTGCAACCTTTTAAAATTCC
CGCAAACGTTTTGCCGGTAACCCCCCGGCGGGCTTTAACCGCCGCGGCAA
AAAAACCTCCGCCGAAAAAAAGCGTAAAGCGCGCAACGAACGCCGCCGCA
ACGCTTTCGATTCCAATAAACTTGCCCCCGAAACGGACATTGCTTTTTTT
TCGCTTTATATAGGTATTCGCAACGCGCTTCCGTTGCGGAAAGTTATCGA
TTTCCAATAAAGCGATAATTAGAACCTTATTTATTTGCCCTTTTTTAAAA
ACAATTATACGGAGCGTACGGTATTTTGTAACCGTTATTTTGGTTGTTAA
GCATATTAAAATTATGCCGTTAACCCCCGTATACCGATATGCTTCGATAA
TTGTACGGGGTTTTCCAAATGTATTTATTGCAAAAACGTGGTTAGCAATA
AAGCTTGCGTTAAACTTTTTAAATGGTTTTGGAAAATGGCCCAAAACCTT
TACAAAATTTTAAATACCGTTTACAAGCGGTTGCTTAAAGCGATACCGAA
GCTTTTCGAAAAGCTTACCAAAGTTTAATTTCGCGCCCGCAAAGCTATTT
AAAAAGCCAAATCCTTTTATACCATATCGGCCGAACAATTTGCGCGCTAC
AAACGTTAAACCGTTATTTAAAAGCGCATTTAGCGCAAAATTGCTAGCGC
TGCGATATTAAAAGCTATTTAAAACATTTTCCAATAGCTTTACGCTATCG
CCGTTTAAACGAAAAGGCAAGCTTAAGCTTTGGCTAGCATCGGTAATTCT
TTTAACAAAGTAAAAGCGTTTTTTAAGCGTTTCGAAAAAGGTATAATTGC
TTTTTTTGGTAGCATTGCCGCTAGCTTTGCTACGATTGCGGCGCATTTGG
ATACCCAAGCTTACAACCGCGCGGCTTCCCGTAAGGGTGCGGCGTCCGTA
TTAGCGCCGGGAAGTGCCGCTTTCGGCGCTAACGATTTTAGCGGCAACGA
TTGTAGCGCTAGCGAAAAGAACGTGGTTTCCGGAAGTTTTGGTTCCTTTG
GATACGGCATTTAATCGATTTTTTTTACATATTTTTTTAATTAATTATTG
GTATCCCTTTTTCGAAAAGTGGTTAATTTTAAATTTTTTTCGTTAATTTG
TTACAATTAAAATTACAATTTCCTTTCGTTATATTGCTTTTGCAGCATTG
CGAAATCCCGGTATTTNTANTTACCAATTAAGCTTTAATGCCTTAATAAA
TAATTTTAAAATGCTTTTTTTTCGCCCTTTAATGGGTTTAAATACCGCCG
ACATGCATTTGCCGCTACCCGAACGCTTAAGCCCGTCCGCTATACCATCC
GGAGGTTTTTCCATTTCCTTTTCGGGCAAGCAATGGTATTTTTTACTACA
ACGTACGTTTAAAATGCGGTAATTGCTTTGGCGTATCGCGCTAAGCATGC
CCTTTACGGGCTTTCCGAAATGTGCTACACTTTGCATATCCTTCGGGATT
TAAATATATCGCACCATTAATTTAAAGCGTTCCCCGTACTATACCGTTCT
TATTTAACTTTTTGTTTATAAAGCACGATATTTTACGGCTATTACAAACC
GTTTACGGGTTTTTTTACGTTTTTCCCCGGTGGCTAACCGGTTCGGCACG
TTAAAACATTTTTTTGGGCCATTCCTTTAGCCTTTATTATTCCTTTCTTG
TAATACCCCCGTCCTTTCCGGGTATTTACCCGCTAAAGTCCGGTATTTTC
CTTATTTTATAAGCTCGCTTTTAATAAGCTTGCTTTATACGTTTAAACAA
TTTTTTTCGTAATATCCCTTTTTAAAATTTACGAATTTTCCGATTCGTTG
TAATTTATCCATTTAACCAAATATTTTCGTTTTCGCAAAAGCCCTTTATA
TTTTAGCAAAGCCTTTACTTTAAAGCGATCCTTTTTTTTTTTTTCGATTT
TTGGTTTTTTATTTTTTGGTTTTTCGCCGGGCCTTTTTTTAAACGCCCGC
AACAAATTTGCCGGAAATACGTTATATATCCGGTAATTTACCGAAAGCTT
TAACCGGAACGCCAAACCGGCTAACCCAACCATTTTTAAAATTTGAAAAG
GTCCCAACCATTTGTTCGATAGCTTTTTCAACGGCCTTTTTATTTTAATG
TTCGCCGTATTTAGCAATACCCAATCGCTTACCCCGAAAAGCACCGGGGT
TTTGCTTTTGTTATAATACTTTTTGTACGTATTATTCGCTTTTTTTAGCA
ATTTTTTGGCTTGCTTTTTAATTGCTTCCAAAGCCCCCGCCTTAATTTTA
ACCGTTGCCGAAAGTTTTTTTTTAATTACCCGAAGGTTATAAAGCTTTCG
TAAGTAAAACCTTATTAACAAAAACGCCGGGGTTTTTTGCAACCCCAAAT
GCACGCTCGTATTATGCACTTACGCTGCTAAATGCAATAGCAACGCCCAA
TCGTTTTGCTTTTCGCAGCAAAAGCACCGGAAGTAATGCTTTATTGCTTG
GTTCGTCCGTTCCGTTTGCCCGTCGGTTTAAAGGTGGTATGCTATCGATA
GCCTTTTTGCAACCCTTAAATGTCCGGCAAAGGTTGTTTAAAACCCGCTT
GTAAATAGCTTGTTCCGGTTCGATACAATCCTTTCGGGCGTTCCTAGCAA
CCCTTAAACGTATGCAAATAAAAGGCTCCCCAATTTTTTATTGGTTAATT
TCGTAAACGTTGGAATAAAAAAGCTATATTTGGTAAACCGGTCGACCATT
ACCAATATTGCGTCGCGCTTTTTGCCGGCTCCATTTACTAACGTTAAAAG
CTTTCCGATAAAATCCATCGATAGCTTTTGTTCCGGGCGGTTTGGCACGG
GCAAAAATGCTAGCAACCCGTAAAGTGCTTGTATTTTCGGCTTCGTTTGC
TGGCATATTTAATACGTCCGTACGTATTTGCGTACGTTTTTAGCTATACC
CGGCCATTTAAACTGCCGTTTAAGCTTTTTTAAAGTTTTGGCCATGCTTT
TGTAACCCCCCGTCGGGCTATCGTATTATTCCTAAAGCATTGTTCGTTTA
AACGGTGCTAAATTCGGAACCCAAACTTTCTTTTTGTACTTAAACAAACC
GTTGTTAATTTTCTAAACGTTAAGCTTATTTTTTTAAATACCGCTTTAAA
CGAAATCGTTTTTTGCTTGTGCTTCGAAAATGCGCTTTAATATCGTTTTA
GTATCCTTTTTAATAATGGTCGTCCTTACGTAAGCTGCTTTTCGGAATTT
GGCTAACAAATCGCTTCGGAATTCTTTTTTTGCTATATTGGCTTTCCCGT
TTACGGGTATATTTTAAAAACGTTTTAACAAGCCATTCGCGGGGTTCCGG
TATTTTGGCTTCCATTTAATCGTAAAGTCGTACTTTGCTAAATTTTCGAA
TCATTTTGCTTAGCGCTTTATTACCTTTTCTTTTATTAAAATATGGGTAT
AGTTTAAATGGTTAGTAATTATTTTAACAATTTTTTGTAAATAAGCCAAA
TAATGCCGTTACTTTTCGAAAGCTTTTACGATCGCTAGCAATTTTAAATT
AAAAATTGCATAGCGCAACTTTTTTTATCGCAGCTTTTTCGATATGTAAG
TTACCGGGTGCTACCGGCCGTTTTGCAATTGCAATAGCACCGCTTTTATC
GCAAAAGCCAAAGCGTTGGTCCGTACGCACAGCGGCTTCGAAAGGTCGAA
ATGCACCAATACCGAAGCTTTCGTAAATAGCAGCTTTAATTTGCAAAAAG
CCTTTTTCGCAACATTTTTTAAGTAAAATACGGTATTTTTGCTAAAAAAG
TCCGTTAAAAGCACAGTAATTTTCGCGTAACCCTTTACGAATTTCCGATA
ATACCCCGTAAAGCCTAAAAATACTTGGATGTTTTTAACGCTTTCCGGTA
TCCTTTATTTTAAAATCGCAATAATTTTATCCGGCAAAATTTCGACCCCG
AATTTGGTTATTTTAAACCCTAAAAAATCGATACTATCCGTTTCGAATTC
GCATTTGGCCGGGCTAACGTAAAGTTTAAACCGTTCGAATCGTTTTAGCA
CCGTTTTTATTGCTTCGCGGTGCTTTTTTTGTATTTTCGAAAAAATAAAA
ATGTCGTTTAAATATACAATGCAATTGTTATTAATTAATTTCCCAAGCGC
TATATTAATAAAGCTTTAAAACGTTGTTAAAGCGTTGGCCAAACCGAAAA
GCATTACTAAATATTCGTAATGTCCATATTTGCAGCGGAAAGCAATTTTC
CATTCGTTTTTTTATCGGATCCGTATTTTGTAATAAGCGTTTTTTAAATC
CAGCTTAGTAAAATACTGGTTTTTAAATACCCGGTTAAATATTTCGTAAA
TTAGCGGGAATGTTAGCCGGTTTTTCCTGGTAATTTTATTAAAACCCCGA
TAATCGATACAAAAGCGAAGCTTCCCGTCCTTTTTTAAAACGAATAAGAT
TCCGGCGCCGGCGGGGCTAGTTAAATGCCGGATCCAACCTTTCGCTATGG
CTTCGTCGAAATACCCCCGGAAGGTTTTTAATTCCTTTTCGGATAAAAAA
TAAATGCTTTCGTAAAGCGGCATCGTTCTTTTTTCCAATTCGATCGCGTA
ATTTTAGCTTGTATGTTTTAGCAAAAGGTTTAATTTATAAAGTTGCGCAT
ATTTTGCAATTATCTTTTTAACCCATTCCGGAAAAGCTTTTAGCTTTTCC
CCGGGGTTTTTCGGGGTTTCCGGGCGTGCAACCGTTAGTACGGCTATCGC
TTGTCCCGATTGAATTAGCTTTTTAGCTATTTCCAACGAAATTATTTTAA
CCTTTTTAATGGTTACCGGAAACTTTTACTTTATATCCCCAAACCGGATT
TTAATATTTTTTTGCTAAAATTAAAGCATGCTTAACGTAATGTTGTACCC
GGCCCGGGGCATTATTACGTAAAATACTATTAACTTTCGGGTTATTCCTT
AGCTATCCGTTACCCGAATTTTGTATTCTTTTACCTTTAGCGTAAGCATG
CGTTTTTTGGTATCGAACTACGCCAAATAGCCCCCGTTTGGCACCGGTAT
TTTTTTTGCTTCCACTAAAAAACGGCTATGCAACAAATTAACGTCGCTTT
TATTGTTAACCAGCGCTTTTAACTTTACCCGGCGACCGTTAATCCGTAAA
TACATTTCGGTTTTTTAGCGCGTTTTAGCCGCCGGGGCGCACTTTTAAGC
CCCGGTGCTTAAACGGCCAAATAGCGGTATCGAATTGGGTAGCGATATTT
TGCTTTTTTTGGGGCACGCCGGCCGGATATAGCCCAGCTTTTTATACCCG
TAACACCGTACTTCGGGCCTTTTCCCTTTCGCCTTTTGTATGGTTGCTAG
GGCCAACGGGGTTTCCGGGTTATCCGTTCGTATTTTGCATGCTGCAACGA
TATGGCTTAACTGCCCGCATTTAAAGCAAATAACCGGCTTTTTAAAGGCT
AAAACATTTGTATCCCCCGGGGTCCTTTTGTGCGGTTCCGATATTATTTT
TGCTTTAAAGGCTTTGGCTTGCAATTTTTCCATAATGTAAAAAAAGCTTT
TAAATATTACCCGTTTTTGGATTTCGGGGCGGAACCGGTTAAAAAGCAAT
GTTGTTTTTATCCATTTGGGTGCTAATTCGGAAAGGTTGTTTTTTACCAA
ATCCCAACGAATCCGGAACGCTTTAAACGATTCGTAATCCTTTTGTTTAA
TAGCGGTATTTCCCGCGAGCTTTTTAATTGCTAGCTACATTCGCAAATCG
GGGTTTTTCGATTTTGCTTAAAGCTACCGCGAAAAATCGGCCTAAATAAG
CGATACCCCGGTATTTAAGTAATGCATTTGCTTGTATTTTGTTTATTGTG
CCCGCTAACGATGGTTAAAAGTGCTAAAAGCTATTTAAACCTTTATACGG
TCCTTACCGTAACGTTCTTTTTCGCTTTCGAAAATAAATTTGTAATTGTT
AATGTAATGGGCGATATTTTGCCAAATTGCCGATTTTTTAAGCATAAAAG
GCTTAAAAGTAATTTTGCTTTACGTAAAACCTTTCCGTTGCTTAAAAGTA
TTTTTTTTATTTTCGTTTAAGCCTTTATGCGCATGCTTTAACCTTTTATT
TTGGATTTTTTGGATTAAACGGGCGCGTTTGCTTTAAGCTTTTAGCGCGT
CGTTTATTTTTTGCAACTTTTTTACGAAAAGGTTTTCGAAATCGTCGGGA
ATTTGCGGGGCTTTTTTGGTATTTTGTTCCGGTGGCTTAACGGCCTTTTC
CAACGTGCTCGACGTAGCGTTAGGCGTTATTATAAACGGTGCGAAATTGC
AAATGCCCTTTTTAAGCTTGCTCGATCCTTTCCGGTAATTACCCGGGCTT
GCTTCCCAAATAAAAAAGGTATAAAAAAAGGAACAATATGTTAAAGGTTA
ATCGGTGCAAAAGCGGGTAATTACCGGGTTACGGGCCGGATGCGGTATTT
TTTTTGTTAAGCTTCCGTAAATTTTTTACCAAAAGTGCTATCGCTAACAA
AAATTGTTCCTTTTTTAACTTCCTTTTTTTCGTGCCCTTTCGGGCACCCG
GGGTCGGTTTTTTAAATTTTTCGCGCTCCAAGCGCTTTCGTGCAATTTAA
GCTTTACCTTATTTTTTAACTTCGCTATTATGCTTTGGCCGCGATACCGG
TAGCTCGCCGGCATATCCCCGGGGGGTCCGTGCCCGGCTGGCTGCCAGCG
CCCCCTTCTTCCTTTTTTGCCGGGCGGTTTCGCCCGTGCNTTTAACGCTC
CCCGCTTTCTGCCGGGCGGTTTCGCCCGTGCTTTTAACA
>rnd-3_family-308#Unknown ( Recon Family Size = 49, Final Multiple Alignment Size = 45 )
AGTGCGGGNACTGGGCAGGCCACGCCCACCACAAAAAAGATGGCAGTTCC
TTCGAGGAATAGGAAGGAACAGGAATAGGNATAAAAACAGGAACAAATAA
AGAAATAAAAATAGGAATAGCGAAATAAATAACAATAGGAAGAAAAATAA
GAATAGGAAGCCCACGGCACTAACAATTCCACTCAATCTTTGGGACCTGT
AAGACTGCCGTCTTTTTTGTGGTGGGCGT
>rnd-3_family-141#LTR/Copia ( Recon Family Size = 51, Final Multiple Alignment Size = 35 )
AAAATATTTTAAACGTGAACCGAGCCGGTTAGCCANCGGGGAAAAACGTA
NAAATTAANCCGTAANCGGTTTGCAATAACCGTAAAATANCGCAACCCTT
TATTAAAAAGTTAAATAAAAACGGTATAATTGGAACGCTTATAAATAACG
GCGCGTATATTTAAATTCCAAAAAAAAATNAAAAATNTAACTATTTCGAA
AACTTATAAAAGGCTCGCTTAANTGTTACAAAGTAAACAGTATATACTGT
NATGAAGAAGCCTTAGGCATAAATATCAAATGCCTAAGGCATCGGAAGAG
CGGTCCCCCTGCCTGGAAGCGTATAACGCTTCCAAGCGTTAGGAAGGAAG
CTTAGTAAGCAAGGAGGACAGGGAGTTACGTGTATATAAAGGGCAAAGGC
CCTTACGGGACCCTGCACTTTAAATCCTTTCCTCCTTAAAGCATATTAAC
CGGAATAGCCTTACACCGTGCTTATCCCTTTTGCTTGCAACAATTATAAG
CCCGGCGACTTTTAAACCCTTTNACGTAAAGTAAAAGGCTTAGCAGCACG
GATTTATTCCCTTTTTATTACCTTTATTAAATCGTTCCCAAACGCGCTTT
TCCAAGCGCGTTTATCCTCCTTTTCCTTTCCGCAATTTTTTTACGGAAAA
ATTTTTACGCTTTTAAAACCTTTTTCGACAAAGTTTTTTTTGCCGAAGCA
AATTCCGTTGTTAATTCCGAACGTTGCCAAAAACCTTTATTAAATTTTAT
TTTTTTAACTTTTACGTTTTTACGCTTTTAAAGCTTCTAACCCTTTGTTT
TTTACCGCTTTACTTTTACGAGCTTCCGGTTGTTACCAATTATAAATAGT
ACGGATAACGATTTTTTCGTAATAACGCTGCTTAAAAATTAAAAGCAATG
GCTTACGTAATTTACGGCGCTCCGTTAAAACGCATTAATTTTAAGGATTT
AAAACCAGGTTAACCTTAATTTAAAGTTCCCGAACGACGTACAGGCCGAC
GAAACCTTAAATTTTGACTTTTTTGCAGCAAAAGCCCGGGCCAAGCACGT
TAAAAACTATAAATTTAAGCGCTTGGCTTAACAAACGATCCTTTCGACCG
AAAAAAAAAAAGCTCGTTTAAAAGCTTAGCAAAGCAAAAGCAAAGCTACG
CAAAAATTTAATTCCGAACTTTTCCAAGCCCTTTCGGTTTTTACCGAAAG
TAATTTTAAAGCCAAGCATAAAAAAGCGCTTAAAGCAAAAAATACCGCGA
GCAAAACCGCTTCGAAAAAAATTACAACCCTTTTTAAATGGATTAACTTT
TTCGTAAACTTTATCGCGCTTGCAAACGCGCAATTAAAAGCTTAAACCAA
TAATTACGTTACTTTCCGTAGCACCATTATTTGCTTAAAAACGCTTTACG
CTTTTACTTTTATAATGGAAATTTAAATAATTTTTTAAAAATACCGCAAT
ACGTTTAAAAAGGCCGCTAGCATTACAAATGTTAACCAATAATTTTCGAA
ATTTTAAGCGATTTTTATTTAAGCCAAAATTAAAAACGTTTTTAAAATAT
AAAGCTTTACGCTTATGCTTAACTTTTTTAAGCATATAAAGCGTTTTAAC
CCTTTTTGGGCAAAGCGCTACCGTTAAAAAGTAATTACGGGCAACTTTAC
GGGAAAAATAAATATTTTGGTTACCAAATTTTTAACGATCCTTTTTTAGT
ACCGCATTAATAATTCGGGCACTAAAAAAAAGCTCGCGTTTTTAACTTTC
GGGGGCGCATTTAAAAACAAAAACGAAAAAGCTAAAAGCATTTAGCAAAA
TAACGCAATAACGTACGGATGCCCGGTTTGCATTTAAAACCATTCCTAAA
AGCCGGAAAATTGTTGGAAGCTCGTTTACGTGCTTACCGGCAACTCCGAA
CGCTTTCGCAACAAGCCAAACAACGAAAAGTGCAAAAAAATTAAAAAGTT
TTTAGAAAAAAACCGCTAAAAATTATTTAAAAAGTTTTTCCTTTCCAAAA
GCAAGTTTAAAAATTCCGTTTAAAAAAAGCAAGCCGAAAGCGCGTTAAAT
TCCGGTTCCCGAGCTTTAAAAAAAAAGTGGGATTTAAACGCGGCCGTACT
TAAAATGCTTTTGCTTTAAAGCGTTTTTTCGGCTTTCGATATTATAAAAA
ACATTTATTTCGAAAGCACGCTATTCGATAATTGCGGTTCGCTTTATATC
GTTAACGATAAAAAGCGCTTTAACAAAAGGTCGTTCCAATCGTTAAACGG
TACCGAAACGGTTTAATGCGGCATTTAATACCTTCCGATTTTGGAACGTA
GCATTCGTACGCTTTTTGGCTCTTTAAACGGAAACGGAAACCTTAAGCTT
TACAACGTCGCTTTGGTAAAAGGCTTTTATATTAATATTATTTCGAAAGC
CCGTTTAAACGCTAAAAGGGTATAGTTTTGCGGGAAAAACGCGATTTTGC
GCATTAAAAAAGTTACCGACGGGAAAGTAATTAAACGCTTTTAGCGCAAA
AACAACGTAATGTTTTATAAATACAAACCTATTGCTATTTACTTTGTATT
AACCACGTTGCAATTTTTCCCAAAAAATACGGTTTTAACCTTTGCAATTA
AAAAATTTTTACGCCGCAAGCGTGTTACGCATACGTAGCGTCCATTTTCG
AATTTTACGAAACCGCAAAAAAATACCGCCGATTTTTAGCATTTGCGCAA
TGGTTATTTGGGATTACAAGCGCTAAAAGCTTTCGTTTGGAACGCCCGGA
ACGTTAAAATTAAAGGACCTAAACGGATCGAATGCGAAGCATGCGCAACA
ATTTATGCTATAACCGTCGTTTCCAAGCGCTTTATAAAAAGGGCCATGCG
CCCTTTTTGGAAAGGTTTGGTTTAACCTATTTAATTACCTTAAATCGAAA
TTAAGGATAAATTAGGTTTTGCTATTAATAAACAAATATAGCGGCAAAAC
CTAAAGCTTTACATTTTTAAACAAAAAGGAACCGACGGTTACCAAAATCC
TAAAAAAATGGAAAGCGTAAGTAAAAAAACAATACGAATTGTTTATTGCT
ACTTTTAAATACGACCAAAAAAAGTCCATTATATTTGTAAAAGGGTTTTT
GGAATACGAAAAATGGGCTTAAATTAAAAGCATCGTTATCGAAACCTTAC
CGTTATACATTTACAAACCCAACGGAATAATCGAACGTACGGGATAAAAC
GTTATTACGAAGGGGATACGCATGCGCGAAAGCGCAAAACTTTTTAAGCA
TTTATAGCCGGAAGCGGTTTACGCTGCCGTTTAGCTAAAAAATATAAATT
TTTTACCGTTAAAAAGCATGCGCGCTTTTAACGATATCTTTTTAAATTAA
TTTCGGGGGTGGTTCCGGCATTACGCTTTAAAGCTTTTTACGGGTTTAAT
AACCGATTTAAAACCGGATTGGAACGGCATTTACGCTTACGGGTGCAAAG
TTTATCCTTTAAACGTAAAAAGGTTCTACAACGCGAATTTTAAGCATTTT
AAAATTAACTTTCGTGCCGGGGTTGGATATTTAATAAGTTATTAAGCCTT
TAACATTTACCGGATTTGGATTCCGTTAAAAAAAAAGTAATAATTACAAA
AAACGTTAAATTTAATAAAAAAAGCTTTTTTAAAGGCAAGCAAAAAAAGG
ACCCAATTAACGTAATTACTTACAATTTGCTGGTTAAATACAACGAAACG
GAAAACCCGCTTGCAACCCGAAAAGGAATTGCTAATGCGCTAGGGCTTTT
TTAACCGGAAAAGCTTTAAGCACCCACTTCCGCTACCAAGCATTAAGGTT
AAAAATCGGGGGTAAAAAAGCCAGGTTTTATCGTAACCATAAAGGCTAAA
GCCGCAAAGGATTCGGCCAACGGGCCGGATCCAAACGCGCACAAATTTTT
AATTCCAAATGCTTTAAAAAATGGCTATAAAGCAAAGCAAATGCGTAATA
CGGGCTTTTTACGTATGGGCAATTCGTATTACGGCTTTATACGGCCCGGG
AAAAGCGATAACTTCCCGCCGGTAAAGGGTAAAGGTAACGACGAGCCCGA
AAAACAACCTTTAAAACCGTTAGGGCTAGCTTTACCTTATAAAGCAACAA
GCCGGTCCTTGCTTACCTTAAAACCGGATATGCTAATCGCGACCACAAGC
GGCACCTTTGCGGCGCCCCCAATCGCGATACCAAAAGCGTTTAAAGCTTT
TAAAGGTTTGTCCGAAGCAAACCCAAACGAGCAAAAAGCGCCGCCTTCCC
TTTCTCCTCCGGTTAAAAAGGGCAAAGGCCAACCCCGCAAAAGGACGGGC
CTTTTGCTTTCGCCCAAAGCCTTTTTTTTTAACGCGCTTTTACCGAATTC
GCCGATAATTACGTTTAAAGCGATCCGCGCCGCAACGCGTGCGGCCGCAA
AAAAAAAAAAAAAAAAAAAAAAAAAAAAGGAAAGCAAACAACGCAATAAC
TTTAATAACGCCATTTTTTATTACGGCTTAGCGATAACGTTTAACGCTTC
CAAACCGAAAATTAAAAACGCTGCTTTTAAAACAAGCTTAATAAACGAAA
GCTAGCGAGCTTTTTTCGATACGTATTTGCTTAATTAACAAACGGCGATT
AAAAAAAATAATTTTGGCTATTGCCCGGTTTACGAAATAATTGCAATTGC
CGTAACGAAAATATTAAAGCGCAATAGCCTTTAAAAAAACAAACGGTTGC
ACCGAAACGAATTACAACGAATTCCAAAATTTTAGCGAAAGCTTAATACG
CACCCGCATAAAAAAAAATTTAAACAATTTGCTTTCGGGAAAATTAACGA
GTTATTAAAAAAAAAAGTTTGGAAAAAAATTCCGAAAAATTTATTTGGTA
GCAAAGCTATCGACATTGCTTGGGTATTTATTTACAAATTCGACGAAAAC
GGTTACGTTACGGACTATAAATCCCGCGCGGTAATTAAAGGTAATTAATA
ACCCAACGGTTTGGAAAAAACTTACGCTGTTACGCTTGCAACCAAAAGCT
TTAAAATTATAATAGCAATTATAGCTTATTTCGATTTCGAAGCGCACCAA
ATTAACGTTAGCAAAGCTTTTTTTTACGCAAAAATTAGCGATAACCATAT
ACCCGTTTACGTAAAGTTCCCCTTTGGGTATTACCGAAAAAGGTTCGTAG
CCCGGCTTAAAAAAGCCTTGTACGGGCTACGGAATTTACCGAAATTGTAA
TACTTAACTTTCGAAAAAACCTTTAAAAAGCTAAAGCTTACCCCGTTAAC
GGAAAAGCCTTATTTATTTATAAGCACAAAACGTAAGGTTTTTTTTTTTT
TGTACGTTAACGATATAATTATCCTTAACCGTGCTACGCATTTAAAAATG
GCAACGAAAGTATTAAACGGTTTTAAAAAAAAGTACAAAATAAAAAAAGA
ACCATTTAAAGTTTTTTTCGGGGTTTAAATCGTAAAGGACAAAAAGGTAC
GAACAATAACCTTGCACTACGACTTTTACATCGACAAAATCGTTAATACC
TTTAATTTCGGGAACAAAAGCGTAAAGCGCTCCTTTTTGCCTAGCCAAAC
GCTTAAAAAAAATTTGGGGGTAGCGATACCCGCCGAAATTCTGGCCATGC
AAAAAAAAGTCGGGTTTATACTTTATACGGCCATTACCATCCGCCCAAAC
GTTGCTTTTGCGAGCGCAAAACTTTCCAAATACTTTACAAACCCAAATAA
AAAGCATTTAAAAGCGGCAAACCATACCCTTTTGTATTTAAAAGGGTCGA
AATTTTATTGCATCCGGTTAAAGAACGTCCTAAAATCCGACCATTTGCTT
TTTGCTTTAAACGCTTCTTTCGCCGACGATAAAAAAACGAAAAGGTCGTT
TAAAGGATACGTTATGTTTTTATTCGAAAAGCCCGTAGCGTAAAAAGCAA
AAAAACAAGCTACCGTTACAACGTTTACTACAAAAGCAAAGCTTTTGGCG
CTTATAAAGCTCGGAAAAAAAACCATCGCTATGCAAAGGCTTTTCCGAAA
CCTGCGCTTAAAAATTTAATATTTTTTAAAAGCTTTGCTATAATAACATA
CAAACGATCCGATTGGTAATTAAAAAGGGCACCCGCATTAATACGGCTTT
AAAGCACGTGGATATTATAAACATATAGCTACGCCAAAAGTACCAAAAAG
GAACGTTTAACGTGGTATATTTTAAAACCGCCTTTATGCCAGCAAACGGG
CTTACCAAAAACCTCCCGCTTTACAAATTTAAAACATTTAAAATTGCTTT
AAAGTTGCACGATTCCTTTAAAAACGGGTCGGCAAGCTTAACACGCAGCC
AAAAACTTCGGAGCAAATACCAAAAGCGTATAACGTTTGCATAAAAGCAC
AACGCAAATTCCTTTTTTATTAATAAGTATAAAGCATGCCGGTTTTAAAC
AATAAAACGGCATTTAATTATAACGCGTGCAATTTCCAAAAGCGCTGCAC
CTTTTTTTTATTCATTTTTCCTTTCCATCCTAGCTTTAGCCCTTACCCAT
TATTTAGTAAATAAAAGCATTTCCATAAAAGGAATAGCCCCGAGTTATTG
CGGTTTTAATGCTACCTTTTTAACTTTTTTCGTTATTATTACCATTTTCC
CTTTTTTTTGGGGTCGGGCTACGAAAGGCAGGATTATTTCGACGGGAAGC
CTTTTTATTCTTTTTTTTGGCCTTATCCTTTTGCTTGCTGCCCGGTTTCG
GGTAAAGCTCGAAAAAATGGCTTACCACTTTTTTAAGCTTTTTAATTTTA
AAGCGAAAGCTACCCAAAAGCTTTTTTTGGAATAAAGCAATTGCAATGCG
CAATTGGGGCAAAAAAGGGAAAGGGTTGCAACGGTAATTGCTTTAAGCAC
ATTAAATATACCGTAAAGTACAACCATTCCAAAAGGAGCGCGCTATGGGC
TTATTGCTGCAAAGGCCCCGAAACTTTGTTAAAAAGCTTTTGGTGCATTT
ATCGCATAGAACCGCGCGGGAAATGGTATTATCGGAAAAGCTAATTAAAA
CGTTCCCGTTAAAAAAAGGTTAACGGTTTCGCTAAAAAGAAAGGCCAAAT
AGCATTTTTTTTAAGGATTAAAACGGAAAGGAAAGGGGTAGTTAGCATAA
AACCCGCGAAAACGGTTAGGAACGAACTAATTTAGCTATTTACCTTCGTT
TTTTTACCCGCTTTGCGCTTCCGGGTATCGGGGAAAACGACGGGCTTATC
GTTATTATCGTTATTTTTTTAAACGAACCGATTAACGAATTTATCGAAAT
TAAAATCGATTTTAATCGTTTAACGAATAAGCCAATCGGGCCCAAAGCTT
TTGCTTGGTTTAGCCGGAGCTTAAAAAGCACCGGTTGGGTTGGGTTAGGA
ATTAAAACGAAAGGTGCAAAAAGTAACAAAAATAACCGAAAGCTCGAAAA
CGGTTACGGCAATATTAATCGGGGTCCAAGTTAAAAAACGGCGCAAAGCT
TCCATCCGTTTAACGTAACGAGCCCGATTAGCTTTAACCCGTTTAGCGCT
TTCGGCAAACGCACGCGCTTTTATCGCTTTAATCGCTTGGGCGTTATTTT
AAGCCTTTTTGCGGGCAGCTTGTTGCTTCCGCGCGTTTTTTATATCCCGT
TGCTTATCCTTTTCCGCGGGAAATTTACTTTTCTTTTGCTTATCCTTTTC
GATTTGTTAAGCTTTTTTTTTTTTTAAACAATGCTTTTTCCGTTTGCTTA
GCTTTAATTGCTAAAATAGCTATAACCGCTTGCAAATCCGCATTATACGC
GCACAAAGCGAAATTAACGAAAAAGCAATAAATTGGTAAAAAAGCAAAAA
GCTACGATTTATTTTTTTTGGGCTTAAACCCGGTTAAATTTTTTGCGCTT
AGCGCGCTTTCGAACGGTTGTACGCGTTGCTTTATTACCGGCAATACCCA
TTTTCCAGCCAATTTATTAGCACCGCACAACGCTTTTAAAACATTACGCC
GCCGCGTAAAGCACTTACAATTGCTTGCTTTTGCTTTTGCAAAAATTTTT
GTATTAACAAAAGCTTAAACGATAGGAACGAAAGCGTAAAAATTTACGAA
TTGGTAAAAAAATGGTGGTAAAAAGGAAAAAAAAGGAAGGCCGGAACGAA
ATAAAAAAAAAAAAGGTTTTAATTGCTACGCCTACCTTTTTCCGGTAATG
GCTAAAGCATTTGCTTCGTTACTTTTTGTGGCTAAAGCATTTGCTTCGTT
GCTTTTAGCAACGGGGAGCGCTTGCTTCGTTACTTTTCGAAGCTAATGCG
CTTTTACGGTTACCCTTTAAAAGCGGAAAACGCTTGCTTCGTTACTTTTT
AAAGTTAATGCGCTTTTACAATTAACCTTTAAAAGCGCGGTAAGCTTTTA
AATCCTACGCTATTAACATAGCAACCAATTTCCTTTTGTTTTATTTACAA
ACAACCCAAAAGGCTCGCTTAAGGGGTGTATTACAAAGTAAACAGTATAT
ATTGTTATAAAAAAGCTTTAAGCATAAATATTAAATGCTTAAAGCATCGG
AAAAGCGGTCCCTTTGCTTGGAAGCGTATAACGCTTCCAAGCGTTAAGAA
GGAAGCTTAGTAAGCAAGGAGGACAGGGAGTTACGTGTATATAAAGGGCA
GAGGCCCTTACGGGACCCTGCACTTCAAATCCTTTCCTCTTTAAAGCATA
TCAACCGGAATAGCCTCACACCGTGCCTATCCCTTCTGCCTGCAACAATT
AATCGCAAACCTAAAGCAATTACGTATTATTAAACGTACGTTACGGTAAA
CGATATNATTATTT
>rnd-3_family-75#DNA/TcMar-Fot1 ( Recon Family Size = 32, Final Multiple Alignment Size = 30 )
AAGTCAGTGCACCCCCTGTCGGCCCACCCCCCCTGTCCGGNCACCCCGTA
GGCCCACAGCATGGAATCTTCTAAAGTACTCCCGCCCTCATATTTCCGTC
AATTCTAATCCGTTTTCCTTACTTTTTNCTGCATTCTAACGCCGAAATGC
CGGAGAAACAATATACAGAAGAAGACGTCGAACGGGCCGTCGCTGCGGTG
CGGGCGAAGGTCGGGATCCGGAGGGCCGCCCGACNCTATGGGATNCCNAA
GNCNACCCTNCGNGGCCGTNTAAAAGGCGCCTTACCTATCCGGCAATTAC
AAAAANAGTATCAGCGGATAGCCCCTGAGCAGGAAAAGCGCTTGGCTAAC
TGGATTTTACTACAGGACTCTTTAGGCCTCCCACCAACGCACGCGGAAAT
CCGGTTTTTTGCAAAGGANATCCTCCGGCACGGGGGTAACTCCCAGCCCT
TCGGGAAGCACTGGATTCGTGCTTTTTTAAGCCGGTATCCGGAAATCCGA
ACCGGAAGATCNCGGCGCATAGAANNCGCACGCGTTNAAGGGGCTACTAC
TGCAACGATAAAGGAATGGTGGCAGCGCTTGCAAATACCGGAGGTGGCCG
GGATCAAGCCGGAAAATACGTACAACGCCGACGAAGGCGGCCTGCAAGAG
GGTAAGACCGGCAACGGGCTTGTTTTAGGCCTTGCTGGCGCCCGGCCTTT
ACAGCGNAAAGAGCCCGGGTTTCGCACGTAGACCTCGTTTATCGAATGCA
TTTCGGCCACGGGGGTATCGCTGCCTCCCTTCATTATTTTTAAAGGAAAA
AGCGTGCAAAAGCAATGGTTTCCTGCAGATTTGGGCCNNTTCCGAAGCTG
GGAATTTACCGCTACAGATAACGGCTGGACCACGGATCGCACGGGCTTAA
AATGGCTGCAAAAGGTNTTCCTCCCACGCACCCAACCCCCTACCCCTAAG
CCCCGTCTCTTAATTTTAGATGGGCACGGATCGCACGTNACCAAAAAGTT
TATGTCTTTTTGCTTNCGGAACAACGTTTTTCTACTTTATTTGCCCGCCC
ACACCTCGCACGTGCTGCAGCCTCTCGATCTATCGATTTTTAGCCCTTTN
AAACAGGCCTACCGCCAAAAAATCGGGTTCCAAGCTTTATTTACCTGCTC
AACAGTGGTAAGAAAGCGTTAATTTTTAACGGCTTATGCCTACGCACGAT
CANAAGCNCTNACCCCCTATAATATNAAGGCGGGGTGGCGGGCGGCCGGN
CTTTGGCCTCGCAATATAGCCAAACCCTTTATGAACCGCTTTGTNCTTGA
CAATTTTAGCCNAAACAGCCGGCGAGCCGGAATTCAACAATCTGCAAAGG
ATAACAGGGCCAAACAACGTTTAANAATNCCTNTCCGGACGTCCCAAATN
CCATGGGAAACTCCCAAGCGATCGAGAGAGTTGGCCGCCCAAATCAGCNC
TATCAAGGCCCGGATCCCTGCAAGCCCTACAACCCGGCTTTTCTTCAGAA
AGCTTCAAAAAAGCTACAGCGCGCGCGAATACGACTTGGCTACGGCCCGG
CAAAAAATCAGGCGATTGGAGGCCCAATTGGAGGCACAGCGGCCTCGCAA
AAGGAGAAGGGTGGCCCCGGATCCCAACGAGACCTTTGTGGATATCCGCC
GCGTTGCAAAGGCGAGGGGGGAAGCTGNGGAGGAAATGAATAGTGCGTCT
GAAAGAGCGGAAGATTCTGATCAGGAATCAGCTTTGTCTTGCATCGAGGT
TGGTTGAATAGAGGTAGAAATTTGCAGTTGAATGCAGTAGGTTTGGTGTT
AATCGGACCCGACAAAGTGGNCGGACAGGGGGGGTGGNCCGACAGGGGGT
GCACTGACTT
>rnd-3_family-251#LTR/Gypsy ( Recon Family Size = 27, Final Multiple Alignment Size = 25 )
TGTTAGGGGTTAATCGGTGCAAAGGCGGGTAGTTACCGGGTTACGGGCCG
GATGCGGTGTTTCCTTTGTTAAGCCTCCGTAAATTTCTTACCAAAAGTGC
TATCGCCAACAAAAATTGTTCCTTTTTTAACCTCCCCTTCTTTCGTGCCC
TTTCGGGCACNCGGGGTCGGTTTTTTAAATTTTCCGCGCTCCANGCGCTT
TCGTGCAATTTAAGCTTTACTTTATTTTTTAACTTCGCCATTATGCTTTG
GCCGCAATACCGGTAACTTGCCGGCACGTTCCCGGGGGGTTCGTGCCCGG
CTGGCTGCCAGCGCCCCTTTTTTCTTTTTTGCCGGGCGGTTTCGCCCGTG
CATTTAACGCTTCCCGCTTTTTGCCGGGCGGTTTCGCCCGTGCTTTTAAC
ATATTGCCCTTTCCCGATACGGCTTGTCCCAAACCGCTTGTACCGCGCGT
GCGACCCCGTAAGTAACCGGTAGCTTACGGTATCCCGCTAAACCGCTTTA
ATGCCCGGCAACGCTTAAAGAAACCGGTTATAAAGCTTTATAGCATTCGG
AAAAATGGGTTCGTACCGGCATATAAAAGGCTTTTTTTCCCGTTCGAAGC
CGCGAACCTTTTTTTTTCCTTTTTGTGCATTTAATAACCATTTTAATAAT
TTTAACGATCGTAACCGTAAATAATTAGTATTTAACCGTTCTTTTTAAAT
ATTTAAACCTAACCGGTAGCTGCAAATGTTATTTTTCGTACCTAATTACG
TAAAAAAGGTAATATTTTTTCGGGTATTCGTTTCGGGTTTTTCGGTCCTA
ACCGGCCCGTTGGCCTTTTTTAGCGACCCCCCGGTATTTTTTCCGGTTAT
CGTAATTTAATCGAATTTGGATTCGGTTTCGCCAAAGCTTCCAATCCTTT
AAATCCTTAACGATCGCTTTGCCGGTAACCTTCCGGTAAGCTTTTTAAAT
GTCGCGGGTTTATCGGGCCCTTTTGCGCTTGCAACCTTTTAAANTTTCCG
CAAACGTTTTGCCGGTAACCTTCCGGCGGGCTTTAACCGCCGCGGCAAAA
AAACCTCCGCCGAAAAAAAGCGTAAAGCGCGCAACGAACGCCGCCGCAAC
GCTTTCGATTTCAATAAATTTGCTTTCAAAACGGACATTGCCTTTTTTTC
GCTTTATATAAATATTCGCAACGCGCTCCCGTCGCGGGAAGTTATCGATT
TCCAATAAAGCAATAATTAAAACTTTATTTATTTGCCTTTTTTTAAAAAT
AATTATACGGAACGTACGGTATTTTGTAACCGTTATTTTGGTTGTTAAGC
ATATTAAAATTATGCCGTTAACCCCCGTATACCGATATGCTCCGATAATT
GTACGGGGTTTTTTAAATGTATTTATTGCAAAAACGTAATCGGTAATAAA
GCTTGCGTTAAGCTTTCCGAATGGTTTTGGAAAATGGCCCAAAACCTTTA
CAAAATTTTAAATACCGTTTACAAGCGATTGCTTAAAGCGATACCGAAGC
TTTTCGAAAAGCTTACCAAAGCCCAATTTCGCGCCCGCAAAGTTATTTAA
AAAGCCAAATCCTTTTATACCATATCGGCCGAACAATTTGCGCGCTACGA
ACGTTAAACCGTTATTTAAAAGCGCATCCAGCGCAAAATTGCCAGCGCTG
CAACATTAAAAGCTACCCAAAACATTTTCCAATAGCTTTACGCTATTGCC
GTTTAAACGAAAAAGCAAGTTTAAGCTTTAGCTAGCATCGGTAATTTTTT
TAACAAAGTAAAAGCGTTTTTTAAGCGTTTCGAAAAAGGTATGGTTGCTT
TTTTTGGTAGCATTGCCGCTAGCTTTGTTACGATTGCGGCGCATTCGGAT
ACCCAAGCTTACAACCGCGCGGTTTCCCGTAAAGGTGCGGCGTTCGTATT
AGCGCCGGGAAGTACCGCTTTCGGCGCTAACGATTTTAGCGGCAACGATT
GTAGCGCTAGCGAAAAAAACGTAATTTCCGGAAATTTTGGTTTTTTTAAA
TACGGCATTTAATCGATTTTTTTTACATATTTTCCTAATTAATTATTGGT
ATTCCTTTTTTAAAAAGTGGTTAATTTTAAATTTTTTTCGTTAATTTGTT
ATAATTAAAACCATAATTTCCTTTCGTTATATTGCTTTTGCAACATTGCG
AAATTCCGGTATTTNTANTTACCAGCTAAGCTTTAATGCTTTAATAAATA
ATTTTAAAATGCTTTTTTTTCGTTCCCCAATGGGTTTAAATACCGCCGAT
ATGCATTTGCCGCTACCCAAACGCTTAAGCCCGTTCGCTATGCCATTCGA
AAGTTTTTCCATTTCTTTTTCGGGCAAGCAATAGTATTTTTTACCATAAC
GTACGTTTAAAGTGCGGTAATTGCTTTAGCGTATTGCGCTAAGCATGCTT
TTTACGGGCTTTCCGAAATGTGTTATACTTTGCATGTTTTTCGGAATTTA
AATATATCGCACCATTAATTTAAAGCGTTTTCCGTACTATACCGTTCTTA
TTTAACTTTTTATTTATAAAGTACGATATTTTACGGTTATTACAAACCGT
TTACGGGTTTTTTTACGTTTTTTCCCGGTGGCTAACCGGTTCGGCACGTT
AAAACATTTTTTTGGGCCATTTTTTTGGCTTTTATTATTTTTTTCCTGTA
ATACCCCCGTCCTTTCCGGGTATTTACCCGTTAAGGTCCGGTATTTTCCT
TATTTTATAAGTTCGCTTTTAATAAGCTTGCTTTATACGTTTAAACAATT
TTTTTCGTAATATCCTTTTTTGGGATTTACGAATTTTCCGATTCGTTGTA
ACCTATCCATTTAACCAAATATTTTCGTTTTCGCAAAGGCCTTTTATATT
TTAACAAAGCTTTTACTTTAAAACGATCCTTTTTTTTTTTCGATTTTTGG
TTTTTTATTTTTTGGTTTTTCGCCGGGCTTTTTTTTAAACGCCCGCAATA
AATTTGCCGGGAATACGTTATATATCCGGTAATTTACCGAAAGCTTTAAC
CGGAACGCCAAACCGGCTAACCCAACCATTTTTAAAACCTGAAAAGGTCC
TAACCATTTATTTAATAGCTTTTTCGACGGCCTTTTTATTTTAATATTCG
CCGTATTTAGCAATACCCAATCGCTTACCCCGAAAAGCACCGGGGTTTTG
CCTTTGTTATAATACTTTTTGTACGTATTATTCGCTTTTTTTAGCAATTT
TTTGGCTTGCTTTTTAATTGCTTCCAAAGCCCCCGCTTTAATTTTAACCG
TTGCCGAAGGTTTTTTTTTAACTACCCGAAGGTTATAAAGCTTTCGTAGG
TAAAACCTTATTAACAAAAACGCCGGGGTTTTTTGCGACCCCAAATGCAC
GCTCGTATTGTGCATTTACGCTGCTAAATGCAATAGCAACGCCCAATCGT
TTTGCTTTTCGCAGCAAAAGCACCGGAAGTAATGCTTTATTGCTTGGTTT
GTTCGTTCCGTTTGCCCGTCGGTTTAAAAGTGGTATGCTATCGATAGCTT
TTTTGCAACCTTTAAATGTCCGGCGAAGGTTGTTCAAAACCCGTTTGTAA
ATAGCTTGTTCCGGTTCGATACAATCCTTTCGGGCGTTTTTAACAACCTT
TAAACGTATGCAAATAAAAAGCTTCCCAATTTTTTATTGGTTAATTTCGT
AAACGTTAGGATAAAAAAGCTATATTTGGTAAACCGGTCGACCATTACCA
ATATTGCGTTGCGCTTTTTGCCGGCTCCATTTACTAACGTTAAAAGCTTT
CCGATAAAATCCATTGATAGCTTTTGTTCCGGGCGGTTTAGTACGGGCAA
AAATGCTAGCAGCCCGTAAAGTGCTTATATTTTTGGCTTCGTTTGCTAGC
ATATTTAATACGTCCGTACGTATTTGCGTACGTTTTTAGCCATACCCGGC
CATTTAAACTGCCGTTTAAACTTTTTTAAAATTTTGGCCATGCTTTTGTA
ACCCCCCGTTGGGCTATCGTATTGTTTTTAAAGCATTGCCCGTTGNAACG
GCGCTAAATTCGGAACCCAAACTTTTTTTTTGTGCTTAAACAAACCGTTG
TTAATTTTTTAAACGTTGGGCTTGTTTTTTTAAATGCCGCTTTAAACGAA
ATCGTTTTTTGCTTGTGCTTTAAAAATGCGCTTTAATATCGTTTTAATAT
CCTTTTTAATAATGGTCGTCCTTACGTAAGCTGCTTTTCGGAATTTGGCT
AGCAAATCGCTTCGGAATTTTTTTTTTGCTATATTGGCTTTCCCGTCCAC
GGGTATATTTTAAAAACGTTTTAACAAACTATTCGCGGGGTTCCGGTATT
TTGGCTTCCATTTAATCGTAAAATCGTACTTTGCTAAATTTTCGAACCAC
TTTGTTTAGCGCTTTATTACCTTTTTTTTTATTAAAATATGGGTATGGTT
TAAATGGTTGGTAATTATTTTAACAATTTTTTGTAAATAAGCTAAATAAT
GCCGTTACTTTTCGAAAGCTTTTACGATCGCTAGCAATTTTAAATTAAGA
ATTGCATAGCGCAGCTTTTTTTGTCGCAGCTTTTTCGATATGTAAGTTAC
CGGGTGCTACCGGCCGTTTTGCAGTTGCAATAGCACCGCTTTTATCGCAA
AAGCCAAAGCGTTGGTCCGCACGCACAACGGTTTCGAAAGGTCGAAATGC
ACTAATACCGGAACTTTCGTAAATAACAGCTTTAATTTGCAAAAAGCCTT
TTTCGCAACGCTTCCTAAGTAAAATACGGTATTTTTGCTAAAAAGGTCCG
TTAAAAGCATAGTAATTTTCGCGTAACCTTTTACGAATTTCCGATAATAC
CCCGTAAAGCCCAAAAATATTTGGATGTTTTTAACGCTTTCCGGTATCCT
TTACTTTAAAATTGCAATAACTTTATCCGGCAAAATTTCGACCCCGAATT
TGGTTATTTTAAACCTTAAAAAATCGATACTATCCGTTTCGAATTTGCAT
TTGGCCGGGCTAACGTAAAGCTTAAACCGTTCGAATCGTTTTAGCACCGT
TTTTATTGCTTCGCGGTGCTTTTTTTGTATTTTCGAAAAAATAAAAATAT
CGTTTAAATATACGATGCAATTGCTATTAATTAATTCCCCAAACGCTATA
TTAATAAAGCTTTAAAACGTTGCTAAAGCGTTGGCCAAACCGAAAGGCAT
TATTAAGTATTCGTAATGTCCATATTTGCAACGGAAAGCAATTTTCCATT
CGTTTTTTTATCGAATTCGTATTTTGTAATAAGCGTTTTTTAAATCCAGC
TTGGTAAAGTACTAGCTTTTAAATACCCGGTTAAATATTTTGTAAATTAA
CGGGAATGCTAACCGGTTTTTTTTGGTAATTTTATTAAAACCCCGATAAT
TAATACAAAAGCGGAGCTTCCCGTCCTTTTTTAAAACGAATAGGATTCCG
GCGCCGGCGGGGTTGGTTAAATGCCGGATCCAACCTTTCGTTATGGCTTT
ATCGAAATACCCCCGGAAAGTTTTTAATTCCTTTTCGGATAAAAAATAAA
TGCTTTCGTAAAGCGGCATCGTTTTTTTTTCCAATTCGATCGCGTAATTT
TAGCTTGTATATTTTAGCAAAAGGTTTAATTTATAAAGCTGCGCATATTT
TGCAATTATCCTTTTAACCCATTCCGGGAAAGCTTTTAACTTTTTCCCGG
GGTTTTTCGGGGTTTCCGGGCGTGCAACCGTTAGTACGGTTATCGCTTAT
TCCAATTGGATTAATTTTTTAGCTATTTCCAACGAAATTATTTTAACCTT
TTTGGTAATTACCGGAAACCTTTACTTTATATCCCCAAACCGGATTTTAA
TGTCCTTTTGCTAAAATTAAAGCATGCTTAACGTAATGTTGTACCCGGCC
CGGGGCATTATTACGTAAAATACTATTAACTTTCGGGTTATTTTTTAGCT
ATCCGTTACCCGAATTTTGTATTTTTTTACCTTTAGCGTAAGCATGCGTT
TTTTGGTATCGAGCTACGCTAAATAGCCCCCGTTTAGCACCGGTATTTTT
TTTGCTTTTACCAAAAAACGGCTATGCAATAAATTAACGTCGTTTTTATT
GTTAACCAGCGCTTTTAACTTTACCCGGCGACCGTTAATCCGTAAATACA
TTTCGGTTTTTTAGCGCGTTTTAGCCGCCGGGGCGCATTTTTAAGCCCCG
GTGCTTAAACGGCCAAATAACGGTATCGAATTGGGTAGCGATATTTTGCT
TTTTTTAAAGCACGCCGGCCGGATATGGCCCAGTTTCCCATACCCGTAAC
ACCGTACTTCGGGCCTTTTCCCTTTCGCCTTTTGTATAATCGCTAAGGCC
AACGGGGTTTCCGGGTTATCCGTTCGTATTTTGCATGCTGCAACGATATG
GCTTAACTGCCCGTACTTAAAGCAAGTAACCGGCTTTTTAAGGGCTAAAA
CATTTGTATCCCCCGGGGTCCTTTTGTGCGGTTCCGATATTATTTTTGCT
TTAAAAGCTTTGGCTTGCAATTTTTCCATAGTATAAAAAAAGCTTTTAAA
TATTACCCGTTTTTGGATTTCGGGGCGAAGCCGGTTAAAAAGCAATATCG
TTTTTATCCATTCGGGTGCTAATTCGGAAAGGTCGTCCTTTACTAAATCC
TAACGAATTCGAAACGCTTTAAACGATTTGTAATTTTTTTGCTTAATAGC
GGTATCTCCCGCGAACTTTTTAATTGCTAGCTACATTCGCGAATTGGGGT
TTTTCGATTTTGCTTAAAGCTACCGCAAAAAATCGGCCTAAATAAGCAAT
ACCCCGGTATTTAAATAATGCATTTGTTTGTATTTTGTTCATTATGCCCG
TCGACGATAATCGAAAGTGCTAAAGGTTATTTAAACCTTTATACGGTTTT
TACCGTAACGTTCCTTTTCGTTTTCGAAAATAAATTCGTAATTGCTAATA
TAATGGGCGATATTTTGCCAAATTGCCGATTTTTTAAGCATAAAAGGCTT
AAAAGTAACTTTGTTTTACGTAAAACCTTTCCGTTGTTTAAAAGTATTTT
TTTTATTTTCGTTTAAACTTTTATGCGCATGCTTCGACCTTTTGTTTTGG
ATTTTTTAAATTAAACGGGCGCGTTTGCTTTAAGCTTTTAGCGCGTTGTT
TATTTTTTGCAGCTTTTTTACGGAAAGGTTTTCGAAATCGTTGGAAATTT
GCGGGGCTTTTTTGGTATTTTGTTCCGGTAGCCCAACGGCTTTTTCCGAC
GTGCTCGACGTAGCGTCGGGCGTTATTATAAACGGTGCGAAATCGCAAAT
GCCTTTTTTAAATTTGCTCGATCCTTTCCGGTAATTACCCGGGCTTGCTC
CCCAAATAAAAAAGGTATAAAAAAAAAACAATATGTTAAAGGTTAATCGG
TACAAAAGCGGGTGGTTACCGGGTTACGGGCCGGATACGGTATTTTTTTT
ATTAAACTTCCGTAAATTTTTTACCAAAAATGCTATCGCCAATAAAAATT
GTTCTTTTTTAACTTCCTTTTTTTTCGTGCCTTTTTGGGCACCCGGGGTC
GGTTTTTTAAATTTTTCGCGCTTTAAGCGCTTTCGTACAATTTAAGCTTT
ACTTTATTTTTTAGCTTCGCTATTATGCTTTGGCCGCGATACCGGTAACT
CGCCGGCATGTTCCCGGGGGGTTCGTGCCCGGCTGGCTGCTAGCGCCCCT
TTCTTCCTTTTTTGCCGGGCGGTTTCGCCCGTGCATTTAACGCTCCCCGC
TTTTTGCCGGGCGGTTTCGCCCGTGCTCCTAACA
>rnd-3_family-655#Unknown ( Recon Family Size = 24, Final Multiple Alignment Size = 23 )
ACCATCTGCGAGGGAAAGAAAGAGGAAAAACCCACCTCCCAACAGGGGGG
TTAAAACTGGAGATCACAGGGGCGGCGAAAGGGGGGTCACGTGCTGGCAT
AAAGTCACTGCCATTGTTGAAGTTGGTGAAAGAAGGAGAGAAATCGAGAA
AAGCTTTTAAAGGACGAGAAATTCTTGAAGTCTCGTGACATCCCCCCAAG
TCACCACGACCCCTGCGATCTCCAGTTTCAACCCCCCTGTTACTGGGTGG
GTTTTTCCTCTTTCTTTCCCTCGCAGATGGTAC
>rnd-3_family-29#LTR/Gypsy ( Recon Family Size = 24, Final Multiple Alignment Size = 23 )
TGTTACGACCAACAACCACCCCGGGACAGAAGGGGGGCACAGGTTCAGCC
AAGGAGGTAAAGAGGTCACGCGATGGCCTTGGCTAAGCAAAGTAATCTGT
GATCCCTCCACAGATCACAGATTACGGCGTTAACCTGTAATTTTTCNACA
AATTACAAATTACGGGCCCTTGGCAGAAGCGCTNGTGCGCTACCAAACTN
GGGTATAAAAAGGAAGGGATTTCCTACTGTCCTAGATAGTTTTTGATAGA
TGCACCGGCATTAATCAATTTAAGTTGGCTTCCGAGTANCCCTTGGAGCA
AGCATTTAAACCGCACCCAAGATACCTTGTGAATCCCCTNANTTGTTAAA
TCACGTGCTACTGCTCAGTACTCCTTAGGTGCCCTACCTTAAGAGCAAAG
GCTTGGCCGTTAAAAAAAGGACTTAATGTTACGACCAACAACCACCCTTA
CCCAGGAAGGAAGGGTAGCACGGCACGGAAACCCCGTAAAGGGTAAAGGG
TTACGTAACCACTTGGGATTAATGGATTAAGAAAGCAAGAAAGGTAAGCC
ACTAATTTAAAGGAAGCTTAAAAAGGCTTACAAAATCGGCTTCGTAAGCC
AATTAATCCACGACCCAAAGGAAATAAGCATTAAAGTATAAAAAGGAAAG
GGTTTTTTATTGTTTTAGGTAGTTTTTAATTGAGGCTTCGGCATTAGTTA
AACTTTAGTTAGCTTTTAAGTAACCTTTGGAGCAAGCATTTAAACCGCAC
CCAAGTTACTTTGTAAATCCCTTTAATTTGTTAAATTACGTGCTACTGTT
CGATACTCCTTTGGTGCTTTACTTTAAGAGCAAAGGCTTAATTGTAACAT
TTTAATTAATCCTATTTAGCACCCGGACCGGTACCGAACAGTAGCAATGG
CGACCAAAAGCGGCGAATCCTTTACAAAAAGGAACGACGAGCATTTTANT
TACGCAAANAAAACTTACGATATAACGAAAGTAACGGAAGCCAAGGCCGC
GTTTATAGCCATAACCGCAAACCTTACCCAATTTAAGCAATAAGCTAGCG
TTCCGCAAACGGCGGTTCGAACTTACAAATTTTTTACCCCTAACCGGTAC
AACGGTAAAAAAGGCGCTTTTAAAGCTTTTTTAACCGAATGTCGAAGGTA
TTTCGCCTTTTATTAAATTTAATTTACAATTAAAAAATAAAAGGTTGCTT
ACGCAACCATTCGCTTTAAAAGCAAAATAAAAAAATGGTTCGAACCCGTA
TAGGCAAATTTTTTTAAAAGCTATAACGAAAGCAAAAAAAAACCAAAATT
ACTTTTNCTAGCTTCGCCCGGTTTAAAAAAAAAATTACTAGCGTATTTGG
CTAAATTAACGAATAACGAATTGCCGAAAAAAAAATATTTCAATTTCGAT
AAAAAAGCGCGACGTTAAAGTACGTTTCCAATTTTTAACGCTTTGTTAAT
AAGCTTAACTAAACCAACCAAACCAAAATAGCCCATTTATATAATAAGCT
TCGAAATAACGTAAAAAACGAGGTTTTAAAGGTTAATNAACTTAAATTTT
TCGCCAAATACGTTATTATTGTAATTAAAACCAACAATAAATTGTACGAG
CGCCGTTTGGAAAAAAAAGGCCAAAAAACCAAATTTGTAATACAAAGCAA
CCGACCGCAACAACGGTTTAACCGCAACAAATCCATAGCTTATGGTTATT
ACTTTAGCTTTATGGATTTTAACGCCGGCGCTACGCATTAAAAGCAAAGG
AAACGCAAGTTTTAAAACTTTAAGGACGGCAAATGCTTTTAATGTAAACA
ATTTAAGCATATTAAAAAAAATTGCTTTTAAAAAAAAAGCAAAAAAAAAT
ATTTTGGGGCGANAAANTTAAAATAGCGGCGATAACCAAAAAGANAACGA
TAAATTTAAAGGATAACGGCTATTTCGGCCCGGCGTTTTTTTAAATTGCG
TGCATTAACAACCATTGCGTTGCTTACCATTCCGACAAAAATGCAACAAA
GTAATTTTTTCGCAAGCGATTGGCTATAACCAAACGAAAAAACCTTGTAG
CANTTTGCAACAACAACCTAGCCGATTCCGATAACGAAAGCGACTAAGCT
TGGATTAATAAAAACNTTNAGAAAAACCCNAANTTACGAAACGAAACCTT
TTNGAAACAGCTTTTGCGCGCTGCCGAATAAAAAGGAATNTTAAACGCTT
TTGTTAAAAGGCAAAACTTTAAAAACGAAACGGCCAACAAAAACTAGCCT
AAAGCTTTGGGTTAAACCAGTTTAATTCCCAATTTCGANCCGAAAAGCGG
CAAAAAAAGAAATAAACCAACCATAAAAAATATTGTAAAAATNTTNCAAA
ACCCGGACTTCGCCATCCCCAAACCAATTAAAGCTTAAATAGCAAGCAAA
AGCTTTTACGAACGAATAACGTTCGAAAATAGCGAATCCGAAAAAAAAAG
CAGCGATACGCAAAGCTTAAGCGTTTTTNCCGGTACGTAATAACAAATNN
CCGNATGTTGCAAAAATTANTTACGGGCGACCAAAACACGTTATTAACAA
AGCAAATTTTGGAAAACGCAACCAAAGCGTTAATTTGCANGNTTTTTAAA
CGCAAACCGAACAATANCCAAAAAAGNAACGAANCGGGCTATAACCAATT
TGTAATGGCCGAACCAACGGTTTAACGTACGCGTGCGCAANAATGCTAAA
TTAAGCCAGCTACAAAACGTTCCGNTAAGGCGGANTTATTATGCGAAAAC
AAAAANAAAGTTTGCACCCGGTACGCCCGAAAACCGTAATTAAGCAATTC
CAAAAAAGCGAAAAAGCTTGGAGCAAAGCNNAAATTTTAACGGTACTTTT
GGAACGTTAATTTGCTAAACGAAAACGGCATTTTTTACGAAGTTATACCA
GCTAAAAACGATTTTGGGCGCTTTATTAATTGGTTTAAAAGCAACCATTT
AATTACGTACCGAAAGTATACCCGGTTGCAAGCGTATAACTAAAAATAGN
CTAAAAAGCTGCGAAATAGTATTAAAGGAAAAAATTATAATAGCTTTATG
CTTAATTACCAAAAGCATTTGTAATTGTTTTAAGNAAAATGCTNCGNTAC
NAATTGTGCGGTACATTTGGTTTAAAAGCTTCGAAACAATTTTTTTTTCG
CCGATAAACCAACGAGCTTATNACCAAACCACGNTTAGCATAGCAATTAC
CCAAATGGNCCATTNCCAAAAAGTACGGAAAGTTNGCAATATTTNAANTN
AACCTTTAATAGCCCATGCTTTGCATTGCCAAAATTTTGGAATGGCAAAA
ATGCAAAAAATTGGAATGCCAAATCTACGCTNTNCAAAAAGCNAAAGCAT
GGCAANTAAAATACANNCTTTTATACGTACCAATACGGTATAACGAAAAC
GTAAAAGGNNTNTACAAACCTTTTAGCAACTTTAACGACCNAAANTACGT
GGGGNNACGCAAAAAATGGGAAATAAAGCTTATTTANGCTTTGGATAAAG
CATTTCGAAACAAAAAATTAAGGAATCCATTTGTNNCAAAGCCACAAAAA
GGATAACNATTTGCAACAAAAACTTTAACAATAACGATTAGCCCAAACGA
GCAACATTTTCATATACGGGTGCAATAAAGCCTCCATTGCTTAAAAACTT
TAATCGATTGCGGTGCTTAAAGCAATTACGTATTGTTATAAGTAATATTA
CGATACGGTATTCCTGTACGCAAAAAAAATAAGCTATACCTTTTCGAAAT
TATAAAAAAAAAGCTTATTAAATATAACAACGGATGGATTAATATTAAAA
CCAATTATTTTAGCTTTCGNTACCGGGGTAAAACCTTTTAAATAACGCTA
AACGCGTTAAAAATACGGAACGAAAATGTGGTTTTCGGGATCCCGTGGTT
ACGAAAGCACAATTTAAAAATNAATTAAAAAAAAAACGACCTTTAATAAA
NGCTTCCACTAGCAATTAAAAAAGCCCAATAATTACGGGCCGCAANTAAC
GTAAAAATAAAACCGAAAAAAGGTATTTCGACGGAAACAAAGCAAAGCAG
CAATTTTCGAACCTTATTACAAAAAACCATAATAACGTTTTACAATGGAT
TTAAACAAAAGCTACAGCAATTAGCCAATGTATTTCCGAAATACCATAAG
TATTAAAGGTTGTTTCAAAAAAACCTAAAAACGGTGCTTCCAAAATACGG
GCCGTTTAATTACGAAATTAAATTNAAGCCAAATGCGCAATTTAAATACC
AAAAGCTGTACTAACTTAACCTTAAGCAACAAAAAGGGTTAAAAAAGCAA
TTGCAAAAGGATTTGAAAAAGGGGGTAATTAAACCTTTAACATTTTTAAT
GGAATACGGAATTTTATTTATGCCCAAAAAAACGGAAAAAAACGAATATG
CATTAATTACCAACCATTAAACGAAACTACGATAAAAAATCGATATCCTT
TGCTTTTTATCGACGAATTACGCGATAAATTCGGCAAAGCTAGGTATTTT
ACGGCTTTAAACCTTCGAAAAGCATATAAATTGCTTTAAATTAAAAAAGG
ATAAAAATGGATAATTGCTTTCCGAATACGGTTTGGCGTATACGAATCGT
TAGTTATAACCTTTGGATTTACTAACGCGCTAGCTACGTTCCAGCGAATA
ATTAATTACGTGCTTCGAAAGCATTTCGACATTTTCGTTTTAGCGTATTT
AAACGATATTTTAATATATTTAAAAACGTTGGAAAAGCACGAGCAACATA
TATATTAAATATTGCAAAAGTTGCAAAACGCAAAGCTTTTAATTAACCCG
GATAAATGCGTATGGCACGCCCAAAAAATGGTTTTTTTCGGGTTCGTTAT
TACGCTAGGAAAAGTTAAGATAAACCCAGCCAAAGTACAAGAAATGGCCG
ATTGGCTAGCGCTTACCAACGTACAAAAAGTACGGGCGTTTTTAAGGTTT
TTTAACTTTTATCAACGGTTTATGCAAAGGTTTAATGGCAGCGCTACGCT
ATTTACAAATTTTACCAAAAACGATACCCAATTTCATTAAAAAGTACGAA
AATAAATTGCTTTCGAACAATTTAAAAGCGTTATTTTACGGAAACCAATA
TTGGTTATTCCGAACCCTAACAAACCGTTCGAAATCGAAACCAACGCGTT
AAATTACGCGATCGGAAAATAATTAAATTAACGAAATAAAAAAAAAAAGC
TGCATTTTTGCGCTTTTTTTTTACAAAAACTTAAAAAATTTAAATTAAAT
TACCAAATTTATAATAAAAAGCTTTTCGCTATTATTAAAGCTTTGGAAAA
ATGGAAGGTATATTTGTATGGAACAAACCACCAAATNACGGTATATACCG
ATTACAAAAATTTAGCACATTTTATTACGAGCCAAAACTTTAACAAGCGT
TAAATCCGTTGGAACCAGTATTTTTAAAATTACGATTTCCAAATTTTGTA
CCGAAAAGGATCGGAAAACGGAAAGGCAAACGCTTTAAGCAAACGAAGCG
ATTACAAAGTCGTTATTCCAAAAAAAACCAAAACGCTTTTGGCTTATAAG
CCAAAAAAAGCGTTGGTTTTAATTTAGCAAGCAATAGCTTTAATAACCAA
AAAGCAAAATTAAACCTTAAAAAGGATTTTGGAAATTTACGGGCTATTAG
CCCATG
>rnd-3_family-30#LINE/Tad1 ( Recon Family Size = 26, Final Multiple Alignment Size = 23 )
CCGCTTTTGCTTCCCCGACTTCGCAACGGGAAAACGCCATTAAATACAGC
AAATTTAACATTAAATTTAAACTTTTCGCCTCCGGCTCGCTACCGGACGT
ATGTCCGCGCGCGAGCGCGCTTCCGGCGCGGCTGCTAGCGGCGCTAGCAG
CCCCGAAAGCGGCGGAACGGTTACCGACCGCCCCAAAGCCAGCAATAATA
CCACTATAACCAACGCCCCCAACCCTTTCCCAACGCGCACCCGCATTGCA
AATTTAAAAAACCAATTAATTAAAACATTAAAGCTTTTTGTACCCCCCGG
TAGCACCGAATTAATGCTTAAAATTGTAAAAAAATAAATTAAAACCGTAA
TAAACGCGTTCGAAACGCGGTTTCGCAACCATTGCAACCGTATGCCCAAC
CATTTTCGCATTATAAAAAACGAAATTATCGCTAAAATACGCAACGCTCG
CAAGCAAACCATTAATTACGCTTCGATTTTAGCAACCGGTTTGCCGCAAA
GCGGTTAAACCGGCGATTACCCGCTTACAATCCGCCTTTACGCATTTTTT
AATACCGGCCCCCCCCCCCCAAAATATATTTCCGCGCGTACCGAACGCGA
AATTACCATTTTAACCAAAAACGCTCTTTTTAAAATCGCAAACCGCATAC
CCGTTAAAATTACCATTACATTAATTAAAAAGTTTGGCAATAACGTAAAA
GCAACGCGCAAGTTTTCCAACGGTAACGTAATAATTTTATTTTATATAAC
CGCCGTTAAATATACGAAAAATACCGCGTAAGTTACTAAAGTATTCGGCA
GCAAAGCAATATACCAAACCCAAATTTATAACGTTATAATTAAAAGCATT
TAATAAAACGCAACCAACAATAACAACATTTTGTTGCATAAATTTAAAGC
GCATAATATTGGGGCCGAAATTAATTTTATCCATGTATGGAACGCCCGGC
AACCGGAAAAATACGCTACGGTATTGGCCAAAATTACATTCCCCGCCGCA
GCCCAAACCGCATGCAATAACGGCTTTGTATTTAAAAGCGAAATCCTTAA
CGTTAAACCGTTTGCAACGGGAGCGAAAGCCGTTTAATGCTATAAATGCT
ACGGGTAAAAATATAAATCGAAATTTTGCAAAAAAACGGCCCGTTGCCCG
CATTGCGCCGGGCCGTTGCATAGCAACGGCAAAGCCGGGGAACTTTTGTG
CCCGTTGTACGGGGGTTAATTTATTGCAAAAAAAAGCGAACCGAAATGTT
GCAATTGCGGAAGCAACCACCCGGCTTTCCAACAAACGTGCCCCGCAGCG
AAAAAAAAAATTAAAAAGGCCAAAAATACATTTTTAAACCGGCCGAAACA
ATTTGCTTTGGAAACGGGGAACGAACGCGCACCCCGACCGAACCAAATAA
GCCATTTTGCCGTTTATACCTTCCCGCTTTTTGCATTTATCCGCTCTTTA
CCCGGCCCCCCCTAACCGTTACAAAAAAAAACGATTTGTTTAATTTAAAA
TTGCTAACGAAACGCAAACGGAACGGCTTTTTATTAAAAACAACGAAAGC
AAAAAAAAATTTTTTAACTAAAAAACAAGTAAGCAAATTACGAAAATCCC
GCAATAAAAAAACGTTAAGCTTTTTTAAATCCGCTTTTANAATAAACCAA
TACTTTACAAACCCAAACTTTGCCTTTTTCGGCTTTAACAAAATAACGGG
AACAAAAGGAACAAACGAATGCCGGGCCGTTAACGACCCAACGGCACTTA
GCAATACCGCGGTTACCAATTCCAACTTTGCCAATGCGCCAAACCATAAA
GCCCTTTCTTTTTCCCCCGATTTACCTTTACCCTAACCGTTTGCATCCTA
ACCAACCCGATTCGGCCTTACACCGGTACCGTTTAGCTTTTTTGCAACCG
GAATTACGTTTATTTTTAGCTAACCAATTAACGATAATAGCAACGTATAA
AATTAAATATATTATATTGAAATATGGGAAAAGGCAAAAGAAAAAGCAAT
TTTCCCTTTTACAGCAATAAATAATACAACATTTTAGCTATTTAAAAGCC
GGAGCGCAACTAGCACGGGAACCTTTCGAAACCGTACGGTTGCAATTACG
AGCTTATTTATTACCAAAAATTTAATTCCAACGCAGCACTTTACGTGCAC
AACCGTTTCGCCCCCAAATTGTAAACCGCCCGGTACGGTTACAATTAAGC
TTTAATTACAATTATTACGCCGGAAAGCCCATTAAAAATATATTTAATAT
ATTTTCCAAATTTTAAAGCAAGCCCCGATTGGGCAACGCCTTTTACCACA
ATCGCTATTTACTTAACCCAAAAGCATACAATCCTTACAAGCAATTTTAA
CCTTTATTACTTAATTTGGAATTTATACAATAAATATAACGCAAAAAGCA
AAACCTTTTTGGAATTAGCACGCCGCAAACGATTTGGATTAGCAACGCTT
TACGGGAAAGTTACGAAAAAGAAACGAAAAGAAAAAAATAGCACAATTAA
TTACGCTTAGGTAACGCAACAATTTGAAATAAAATATTTAAAATAAAACA
ATACGATAAAAAAGTTTAACCATTTGTTCCAAATATTTCGCGTTTTTTTC
GAACCGCAGCAATTTTAATTCCGATAAATTAAAAGTTGGAAATGGAAAAA
CGTTAAACTAATAAAAAAATTNGCGAAANCTAAAGCCGAAATGGCCAATA
AATTAATAACGACCGGGGATATGCATAACGCTAAAGCTATAAATAAAAAA
ACCAATAAATTAATGCAATAATTAACCCAATTTGCTAACCAATTAGCCCT
TCAACGGAAACCAAGCCCTTTTAGCAAACGCGCCTTTTATTAAATACAAA
AATTCAACGATTTCCGTAAAGAAACGAACCGTTTGCAACGCGCTTTTACT
AAAAACAAAACGCAAATAGCATAAAAAGCGCATAAAGCCGCGAATAAAGC
ATTTGTTAAAAAAAAACGCTAAACAATGTCCAACCATTGAAAAAGCGTTG
TTTCCGCAACGGGATAAAATATTAAAAAAAACGGCGCATTTTAAAAATTC
GAAAAATGGGCCCGCTTAAAAAGCTTTTAAAAAAAAACCCGAATCGGTTA
CCAAATTTAATTAAAACCGGAAAAAACCCGGATACGCTTCGCAACTACTA
AAAAAAAGCCGAAATTTTGTTATCCAAATTTTTTCTAAACCCGTTAACTA
ACATTTTCGATATTAGCAAAACCGAATTTCCGAACCATTTTTTCCCAAAC
CCTTTCCAAATGCCCGTTTTCGTTACCCCGCAAAACATTATGGAAGCAAC
GGGCCGTACCAAACCGTAAAAAGCTACGGGCCAAAACCATTTTCCGAACG
GGCTATTTAAAGCCGCTAAATTGCCGGGCGCAACCGTTATCGCGAAATTT
GCTAACGCAACAATCGCTACAAGCTATTTCCCGAAGCGCTTTAAAAAAGC
CTTTACGGTAATATTACCCAAACCAAACAAAATTACCGAAAAAAAAACAA
ACCGGGGAATGAAAGCTTATCGCTTTGTTATTATTAATTTTAAAAGCTAT
TAAATTAATTATAGCGAAACGAATTGCTAACAAAGCGGAAAAAAAAAGCA
TTTTTTTTAACGGCCAAATGGGCAACCAACGGGTTAAAAGCACGGAATTA
GCAATCCAAAAAGTAATAAAAGCGGTAATTGCAGCATGGAATTACGGCGT
TACCGCGTTGTTGTTACAATTTAACTTATCCGGAACATTCGATACCGTTA
ACCACTTCCGATTGCTAAATACGCTAAAAAAATACGGCTTTCCTTTACTA
ATTGTAAAATGGGTAAAAAGGTAGCTAGCAAATAAAACGGCCATTTTGCA
ATTTAACGGCAACATTTCGAACCCAATTCCAATCCGAACCGGAATTTTTT
AAAGCTTCCTTTTATTTTTTATATTTTTTATTATATACATTGCATTATTA
TATAAAAATTTTAAAAGCATTTTAAAGATTTTCGTTACCGGTTTTGCTAA
CGATATTAATTTATTAGCAATAAAAAATACCGCAAAAAATACGGCCCGCT
TTTTGGAAACAATTTGGCCAAAATGCAAAGCATGGGCAATTAAATACGGC
ATAAAATTTAATAGCACCAAAACCGAATTAATTCATTTTAGCAAAAACGA
AAATTCGCCCGTAATTCGATTTGGCGATATAACGGTAGCTTTTAACCAAA
CGGCTAAATTTTTCGGGGTTTGGCTAAACGCCCGCTTTAATTTTAAAAAA
TATACNAAAAAAGCAAAAAGCAAGCAAAAAAAGCAATAATTAGCATTTAT
TTAATTTATTTCGTTAACGTAAAGCAATACGTTTGCAAAAAAAAAGCTTT
TTTACAACGTAATGTACCGTACGGCTTTAGCATACGGCGCAATAGCTTTT
TACATAGCCATACCGGCAACGGGCCGCTTTAAAAGCGCCGCTAAACAATT
TTAAAAAAAATAGCGCGCGTATTTAAAAACCATTGCCGAGGCTTACAAAG
CCATTTCGTTAGCCAATTTCGAAATTAAATGCTTTACTTCTTTAATCGAT
TTGTATTTAAACGAAAAGGTATTAAAAGCAAAAAAAAAATGGGAAAAATT
TGGAATAAAAAACGTAATCCGAACCGGCACCGATAAAGTGCAGCAATATT
TTTAATAATTGGAATATCGTAAAAAAATAAAAGTACCATACCCATTTAAC
TTAGCAAGCAAAAACCGGTAAGCGCAAAAATGGAACCCGTTGGAACCTTT
TAAACCCAAGCCCGGCCCCGCCCCGGCAATTACCCAAAAAGCGACTAAAA
CGAAAGCTAATGCTAAAGCATAAAAATTAACGAACCGAAAGCAAAAAAAA
AAAAAAGGAAAGGAATGGTTTAAAATTAAATGAAACGTTAAATGCAAAAA
AATCCGCGCTATAGCAACGAAAGCAAACCCATTCCGGCCCGCAACCCCCG
CGAATAAACCCAATTTTAACGGTTTAATGCTAAAAGCATACCAAAAATTT
ACCAAAGCCCAAAGCGCGATAGCCATTTAATTAAAAACGGAAAAATTGGG
ATTAAAAGCGTTTTTTTGGAATAAAAACGTTTTTAACGTGCATACGCCCC
GTTGCCCGTATAAAACCGGGCAACGGGAAATAGCATTTTATTTACTTGCT
AAATGCCCTTTTTATACTAAATGGAAAATAAGTTCGGGCTGGGAAAATAT
AAGCCACCGCAAAGCATATTTCGAACGATAGCAATAAAAAACAAGCATTA
CTACCGGAATCAATACGAACCAGAACGGCCCCTTTTTGCCCCCCTTTTTT
TTGTTAGCAGCACGTTTGGCAATTAAAATAAGCAAATTTAACGATTTTAA
AATGGTAAAAAAAAACAACCGATTAAAAACGCAAATACCAAAAGAACGAA
CCGCCCCAAATAAATAACCCAACGCTAAATTAACAACCGGATACAATTAT
TTTAACCATTAACCCAATATAAAAAAGCTACAATTATACGCCCAACCATA
CCCAACAATATTTAGCAACAAGTTCGGGAACGAATCGTTGCTTTACATAT
TTTAGCGCGTACGGATTCTTTCCCGCGCCATTTCCAGCACCCGGTTAAAA
AACGCTAAATTATTTTTATTATTACCTTGCTTTATAACCGCCATATTTAA
TTACTTATATAAATTAAAAAGTGCAAAAACAACGAAAATAATATCGTTAC
CGAAAAGGGACCGGCATTTACCAATTGCTAAGCTTGCGCAAAAGCGAACT
TTTTAACTTTTAAATCGTTAGCGATTTCCGCAGCGTCGTTAGCACGCAAT
AAAGCGTTAAAAGCTTTCGAAGCGTAAAAAGCAAAAGCTTAAAGCATTAA
TACCATATTGCCGGAAAGGGACCGTACAAATTCCGAACCAGCAGCACCGG
CACTTATAAAAACCCCGGCGCCGAAAAAAGAAAGCATCCGGAAACGGTTA
AAAGCAAAACCAGCACCGGTAAGCACCCCGAATTTGTTAAGCCCGTTTTT
ATTAGCGCGCCGGAACGTANAAACCTTAGCAACCAANGCGTTGTAAACCG
TTTAGCACCGTACTATACCGTTAACGAACCGATAAAGCACAAAAAACCGA
TAAAATTAAAGCAATTTACCAAACATTTGCGGCGATTATTTAACCCGAAA
TCGCGCATATTTTTAGCTTTAAAAAGCGATTNGTAATATTTAGCAAAAAG
TACGGCCGCAATACGAACTTTTTTAATAGCAACGGGGTAAAGCTAAAAAA
AAATACGTTAACGACCCGGCCAAATAACGNAANAAAAAAGGAAAAAATAA
TTTACCGTNTTATACCGAACGTTTCGATTAGCATAAAAACGATAAAACAA
TGCGTTTGTATTTGGAAAAACCAATAAATTAGCAAATAAAAAAATTACCC
GGAANTATAAAAAAAACGAACCAATTTTAAAATAACAAACCGCAATTTTG
CCAAACCGCTTTTTCCCGCTTTGCTTTTTACCCAAACCATTAAGCAAATA
ATTAATGCAATTTACGCAAATNTTACGCGCAAAATTAAATAATTAACCGA
AGCGCAAACGGGAAAAAAACGAAAAAAGCATTTACGTTATTTGATAATAA
AGCAAAGTGCTTTCGGGGATTTCCGTTAAAGCGTTTATCGCTTTGCGGGT
TATAAATTTGTATTGCTAAACGAAAAAATTAAATTAAAATAAAAAAACGA
AAACAATTTAGCGGCGAAAAAATAAAAAAAAACGAATTATATAATTAGCG
TTAACCCGCGCGTTGCCGCCGTTGTTATTGCTAGCGTTAAAAAAGCCGTT
ATTATTATCGGGCACTTTTACCGGAAAAGTACGGGAAGCGGGCCGGGCAA
AAAAAGCGTTAAAAGCAACGGAATCGGGAAAAGGAAAAGCAACAATTGCC
GCCCAACTATTATTACAAACGCCGTTACCGCCGCGGCTANCGCGTTTGGC
AAAATTGGCTTTAGCCGTGCTTTTTTTTTAAAAAAAACCGTTAATTAGCA
TTGCAACCAATTAAAATTAAAAGTAAAATTAAAAATGGCCGGAAGCGAAA
AAAAGAAGGCGCAATTAAGCGCCGGAAATAAAAAGCGCGTTAAAAAAAAT
TGGAGCAATAAAAATTAACCGGAAGCGATGCAATAAAAAAGTAACGGTTA
AAAAAAAA
>rnd-3_family-15#Unknown ( Recon Family Size = 23, Final Multiple Alignment Size = 22 )
AGGTGTGAGGGTTAAATAATCTACAGTGGGGAGGTCACTCGTGAAGCGAG
GGCAGGGGCCAGGGGTATGCACTAGCCAATCGATTAAAACGCGTGCGGGC
GGATTCGAATTGGTGCTGCGATTGATGTTGAAAAAGAAATGTAGGCTAGG
CCTTATTTGGTAGGGGCTGAACACGGGGTGCTCTTGGCGCTACCTCGAAA
ATGGCGATTTTTTTCGCCTCCTATCTCC
>rnd-3_family-230#Unknown ( Recon Family Size = 21, Final Multiple Alignment Size = 21 )
CTGCCCCGAAAAAAGTCTGGACCGCAANTTTTTTCCCCACCACCCAAACT
CTACCTCTCCCAACACAATTGCACCAGCACCAAAGCCAAACAACATGCCC
GCGCCGCATTCTACACCTAAAAAAACACGCGTTCAAGGGATTTGTGATTA
TCTTGATGCAAAAAGCATTACTTATAGCCACAATAACGTTTTTCGCTTTT
TATAAATGCAGAGGGTAAAATAATTGCAGATTGAATGGGCTCCTTTTTTT
GTGGTGGTGGGGAATAAATTGCGGTCCAGACTTTTTTTT
>rnd-3_family-531#Unknown ( Recon Family Size = 19, Final Multiple Alignment Size = 19 )
AGGTCCCAGGGATCACAAACCCTAGTGCGGTGGATGCAAGATACATTTTC
TTCCTTAGAAAACCAAGCCAAACTGATGTACCACCAGGATCCACCGTACT
AAGGTTTGTGATCCCTGGGACCT
>rnd-3_family-107#LTR/Gypsy ( Recon Family Size = 19, Final Multiple Alignment Size = 18 )
AAAAAAAAAAAAAAAAAAAAAAAAAAAAAAAAAAAAAAAAAAAAAAAAAA
AAAAAAAAAAAAAAAAAAAAAAAAAAAAAAAAAAAAAAAAAAAAAAAAAA
AAAAAAAAAAAAAAAAAAGGAACGGTTAAATAATAAGAAAAAAAGTACTT
ACGATTAATAAAAAGGGAANACGAAAATAANACGCTTTCGAGCAATTTNA
AAACGCAACTTACATGTTACGACCAACAACCACCCTTACCCAGGAAGGAG
GGGTGGCACGGCACGGAAACCCCCGTAAAGGGTAAGGGGTTACGTAACCA
CCTGGGATTAGTGGATTAAGGAAGCAAGAAAGGTAAGCCATTAATCCAAA
GGAAGCTTAAAAAGGCTTACGGAATCGGCCTNGTAAGCCAATTAATCCAC
GGCCCCAAAGGAATAAGCATTAAGGTATAAAAAGGAAAGGTTTTTTATTG
TTTTAAGTAATTTTTAATTAANGCNTTGGCATTAATTAAATTTTAATTAG
CTTCCAAGTAACCTTTGGAGCAAGCATTTAAACCGCACCCAAATTACTTT
GTAAATCCCTTTAATTTGTTAAATTACGTGCTACTGTTCGATACTTTTTT
AGTGCTTTACTTTAAAAGCAAAGGCTTAATTGTAACATTTTAATTAATCC
TGTTTAGCACCCGAACCGGTACCGAGCAATAGCAATAGCGGCTTAAGCCA
ATTTGCAAAAGCGACCGAAANTTTTATTCCAAAAACGAACGTTTTCCGGT
TCGGAAGCAAAAAATACGACATAAATAACGCGATTTATTGCCGTTTGGCG
TTAAAAGCTTTGGCCGCGGATNTTGCGCAAACCAAAAAACGAACCGGCGC
TTTTCGAATNGCTACCCGAGCGTACAAATTCCTTACGCTTAACCGTTACA
ATGGGAAAAACGGGGCTTTTAAAGCNTTTTTAACGAAATGCCAAAGCTTT
TTTGCCTTTTATTATAACCAATTTAATACGAAATAGCAAAAGGTTGCTTA
CGCAACCATTTGTTTTAAAAGCAAAATTAAAAAGTGGTTTAAGCCCGTAT
GGGCAAATTTTTTTAAAAGCTACAACGAAAGCAAAAAAAAAACTAAAATT
ATTTTTGCTAATTTCGCCCGGTTCGAAAAAAAAATTATTAACGTATTTGG
CTAAATTAACGAACAACGAATTGCNAAAAAAAAAATATTTTAATTTCGAT
AAAAAAGCGCAACGTTAAAGTACGTTTCCGATTTCCAACGCTTTATTAAC
AAGCTTAATTAAACCAACCAAACCAAAATGGCCCATTTGTACAATAAGTT
TCGAAATAACGTAAAAAACAAAGTTTTAAAAGTTAACCAACCCGAATCCT
TTGCTAAATACGTTGTTATCGTAATTAAAACCAGCGATAAATTGTACAAG
CGCCGTTTGGAAAAAAAAGGCCAAAAAACCAAACTTGTAATACAAAACAA
CCAACCGCAACGACGGTTCGACCGCAACAAATTTATAGCTTACGGTCGTT
ACTTTGGCTTTATGGATTTTAACGCCGGCGCTACGCATTAAAAGCAAAGG
AAGCGCAAATTCCAAAACTTTAAAAATAGCAAATGCTTTTAATATAAATA
ACCTAGGCATATTAAAAAGGATTGCTTTTAAAAGAAAAAGCAAAAAAAAG
TATTTTGGGACGANAAANCTAAAATAGCGGCGGCAACCAAAAAAGGGACG
ATAAGATCGGAAAATAATGGCTATTCCGGCCCCGCGTTTTTTTGGATTGC
ATGCATTAATAACCGTTGCGTTACCCACCATTTCGATAAAAATGCAACAA
AATGGTTTTTTCGCAAGCGNTTGGCTATAACCAAACGAAAGAACTTTGTA
GCANCTTGCAGCAATAACCCAGCCGGTTTCAACAACGAAAGCAACCAGGC
TTAAATTAATAAANACNTTAAGGAAAACCCGGATTTACGGTACCTTTCGT
TTAAAAATGGCTTTTGCGNGCGGCGGAACAAAAAGGAATTTCGAAGCTTT
TGTTAATAACGAAATTAAAAGCAAGCAACGGCGTTGCTTAAACCAAAAAT
AGCCCAAACCTTTGGGTTAAACCTAGTTCGATTTCGNTTGGCCCACCCAA
ATTACCGAAAAACAAAANTTNAAANCCGATAGCGATACGAACGCGGCAAT
AGCCCGAAACGGGCTTAAGCCAGCCCGATTCCCGATTTATCAATTCGGAA
AACGAAAAAATAAATAGCAATTTTACTATAAAAAATATNGTAAAAATCTT
NCAAAACCCGGAGCAAAGCTATACCCAAGCCAATAAAGGCTCCGGTATTT
CGAAAACGGGCAACGGTTTTAAAACGAACAACCCGTTTAACAAAAGCAGC
GAATTCGAAAAAAAAAGCAACGAAAAAAGCTTAAATAGCTTTCGCCGTTA
CGCCAAAAACGCCCACGTTTTANAAAAATACACACGGGCGGCGTACCAAA
AACGGTACCAACAAAAGTATAAATTAAAACGCAACCAAAGCGTTAATTTG
CAAAATTTTTAGACGCAAATCGAGCGTTAGCCAAAAAGGAAAAGCGAACC
GNGTTACAACCAATTTGTTGTAATTAAAACCAACGGTTTGGCTTATGCGT
GCGCGGCAACGCTGGGCCAAGCTAATTACAAAACGTTCCGTTAAGGCGGA
AGTTTGTAACGCGAAAGCAAAAAAAAGGTTTGCACTTAGCACGTTCGAAA
GCCGTAATCGAGCAATTCCAAAAAAGCAAAGAGGCTTGGAGCAAAGCCAA
ATTCGATAATGCTTTTGGAACGTTAATTTACTAAACAAAAACGGCATTTT
TTACGAAGTTACACTNGCTAAAAACGATTTTGGGCGTTTTATTAATTGGC
TTGGTAGCGACCACCCAATTACGTACCGAAAGTATACCCGGTTGCAAGCG
TACAANCAAAAATAGGCTAAAAGGTTGCAAAATAGCACCGAAAAAAAAAC
CATAATAGCATTAGCTTTAACTATTAAAAGCATTTGTGGTTGTTTTAAGA
NAAATGCTNCGNTACGAATTGTNCAATACATTTGGTTTAAAAGTTAAAAC
AACTTTTTCCCGTACCGATAAACCAACGGGTTTATTACCAAACCACGGCT
GGCNTGGCAATTACTTTATTAAANGGTNNGTTACCAAAAGGTACGAGAAA
GCTGACAATGTTTCGAACCAACCCTTANTAGCTTATGCTTTGCGTTGCTA
AAATTTTAAAATAGCAAAAATGCAAAAAATTGGAATGCAAAGTNCATATA
ATGCAAAAAGCNAAAGCTTAGCAAACAACGGGTATTAAGTTTTATNCGTA
CCAATNCGACCAAACNAACGTAAAAAGCTTCGGNNCGAATTTCCAACAAC
GCTAACAATTTAAAATACGACAAAANTATTTCGNAAAAAATAGGAAATAA
GCCTNTTTNAGCTTTAAATAAAGCATTTTNAAACAAAAAATTAAAAAATC
CACCCGATACCAAGGCTACGAAAAAGTATAACNATTTGCAATAAAAACTT
TAGTAGCAACGATTAACCCNANNAAACGACATTTATACATACGAGTGCAA
TGAGGCNTTTATCGCTTAAAAACTTTAATTAATTGCAANGCTTAAAGCAA
TTACGTATCGCTACAAGCAATATTACGATACGGTATTCCTATACGCAAAA
AAAACAAGCTATACNTTTTNANNATTATAAAAAGGAAACCNATTAAATAC
AATAACGGATGGATCGATATTAAAACCGATTATTTTAGCTTCCGATACTA
AAGCAAAACTTTTTAAATAACGCTAAACGCGTTGGAAATACGGAACGAAA
ATGTGGTTTTCGAAATCCCGTAATTACAAAAGCANAATTTAAAAATTAAT
TAGAAAAAAAACAACTTTTAATAAAAGCTTTTACTAGCAATTAAAAAAGC
CCAATAGTTACGGGCCGCAAGCAATGTAAAAATAAAGCCGAAAAAAGGTA
TTTTAACGGAAATAAAGCAAAGCAGCAACTTTTAAACCTTATTACAAAAA
ACCATAACAACGCTTTACGATAGATTTAAATAAAGGCTATAACAATTAGC
TAACGTATTTCCGAAATACTATAAGTATTGGAAGTTATTCCAAAAAAACC
TAAAAACGGTGCTTCCAAAATACGGGCCGTTTAATTACGAAATTAAATTT
AAGCCAAATGCGCAATTTAAATACCAAAAGCTGTACCAGCTTAACCCCAA
GCAATAAAAAGGGTTAAAAAAGCAGCTACAAAAGGATTTAAAAAAAAGGG
TAATTAAACCTTTAACATTTTCAATAAAATACGAAATTTTATTTGTGCTT
AAAAAAACGGAAAGGAACGAATGTGCATCGATTACCAACCATTAAACGAA
ATTACGATAAAAAATCGGTATTTTTTGCTTTTTATCGATAAATTACGCAA
CAAATTCGGCAAAGCTAAATATTTTACGGCTTTAAACTTCCGAAAAGCGT
ATAAATTGCTTCGGATTAAAAGGAAAGATAAAAATGGATAACCGCTTTCC
GAATACGGTTCGGCGTATACAAATTGTTAATTATAACTTTCGAACTTACC
AACGCGCTAACTACTTTCCAGCGAATAATTAATTACGTACTTTAAAAGCA
TTTTAACATTTTCGTTTTAGCGTATTTAAACGATATTTTAATATATTTAA
AAACGTTAAAAAAGTACGAGCAGCACGTGCACCAAATATTGCAAAAGCTA
CAAAACGCAAAGCTTTTAACTAACCCGGACAAATGCGTATAGCATACCCA
AAAAATGGTTTTTTTCGGGTTTGTTATTACGCTAAAAAAANTTAAAATAA
ACCCGACCAAAGTANAGNAAATGGCTAATTGGCTAGCGCTTACCAACGTA
CGAAAAGTACGNGCGTTTTTGGGNTTTTTTAACTTTTATTAACGGTTTAT
NCAAAGGTTTAACGGTAGCGCTACGCCATTTACAAATTTTACCAAAAACA
ATACCCAATTCC
>rnd-3_family-392#Unknown ( Recon Family Size = 16, Final Multiple Alignment Size = 15 )
ACAGGTCCCNGGGATATTGAACGTTACGACCCGCGGATCCTTCCTAATTA
GGCCACGTCCAGTCTACATTTTTTCCCATAGAAAATCCCGCCAAATTAAT
GTACCGCTACCCGCACCTCCATTTGCCAGAACCCACTAGAATCGTCACCC
ACAGCTAAGTTAGTTCAATACATTGATTCCTACTACAAATTGTGCGTTGG
GATGTGTACCCCTACCCCCCTTGCTAATACCCTGGCGACCCCCTNGTTAG
ACCCACAGCGCTAACGTTTAATATCCTAGGG
>rnd-3_family-175#Unknown ( Recon Family Size = 17, Final Multiple Alignment Size = 15 )
GCACCGACTGAAAAAAAAAATCCGAACCGCAAAAAAGGGGCTCCCATTTC
AAAGTCAATTAACACCACCAAAAAAAAGCANTAACTGTTTTTTATATGCA
ATTTAATGGGCAGTCATTTTCCTTCGCCCTTTATTTTCGAAAGGATCCGN
GCTTTTTTGGGCGTGTTATGGTGCTTTGAGGCATCGCAATCGAATTGATT
GAGTTTGTTTTGATGTTTTTTGCTATAGAGTTTGGGTGGGGAAAAGCATT
TGGCGGTCCGGATTTTTTTTTTCGGTTGGTGAGT
>rnd-4_family-37#Unknown ( Recon Family Size = 93, Final Multiple Alignment Size = 86 )
TGGAACAGCATTGCGGTGCGCGTGCGATCCGGAAAGGGAGGTTGTTACAA
AAGGCTCCGGGATCCTCCGGATCCCGCACGGGCCAACTTTATCTGCTTTA
AGCAAAGCAGGGAACCACCTTTTGGGTAATCGTCCCTGCGCATATAANGG
GCAATCCTGTGCCCTTCTTTTGGCAGATAAATTCCTTCCTCGGTGTGCAC
AATAATAGGACTTTTCCCCAAATCATNAAAATCGTTGTTTACCTTTACCA
GGAAATTTCCGAGCCTTAAAACAGGAGTACCAAACTCTTACCAACATTAA
TTAATATTATTCGAAAAAGCAATACAAAACGGTTAAGTAAAGGATTTAGC
GCTAAATTACCCGTTAAAATCTTTTAATCGAAAGGAAAGTTAGCGAAAAA
TTTAAAAGCAAAAGAATACCTTTTCCCCGTTCGATAGCGTATTTGCTAAG
CAAGTAAATTCCTTTTTTTTTTGGCCCGCGCTGTTTAGCAATTAAATTAA
AACCAATTAAAAAAAACTTACGAATTTAGGAAAAAACGTTATGTAATTCC
CGAAATGGATTGGATTTTTAATTTTTAAGCTTTCGTAAGCTTTCGGATTA
AAAAATTACCCGAAGCGAATTTGCTCGTTTACTTACCAAAAAAACAATTA
CGAATTTTCCCGACAAAGCTTTAACGATTAAACAAGCATTACCAACAAAA
TGTTTGCAGCACAAAAAGCAGTTTTCGAAAATGATTCCGATTAAAAAAAA
CCTATTTTACGGAAAAAATTACAAAGTTATTTAAGGACTTAAGCTTTCCC
CGAANCTTTATAAACGTTTGTAACGAAAAGCTNTTTCAATAAGCAAATTA
CGCTTTNAAAAAAGCATTCCAAACCGTTTCCAACGATCGGATCCAAGCTT
AAATCNTTAAATTTATGCTTAAATACCGTTATTACAGCGGTAAATTTTTT
TTTTCCGCTTTTTTTAAAAACTTTAACGGTTTAAGCTTGGCACGCTTGGA
ACACTTTAATAAAAAGGCCTTAAAAGCATTCGTTAAATTTTTAACAAATC
GAAAAATTACCGTTTCCGGCAAAGCAAATTTAAAGGGCTCGAAAAAATTA
AACTTGCTAATAACCGATACAAATAACGCCCAAAACCTGGCATTCGAGGA
AATAGCAAAACCTTTAACGTTAAATTGCTAAAACAAAAGCAAAGCGCCGG
AAATTGCATTTCCATTTGCAAAAATTTCGGTACAAATTAAAGCCCGCAAC
GAAAAAGCCACCGAAAAGCGGTTAACCGAAAATCTTTAAAGCGGACGAGC
ACGAAAGTTCGAACGCAATAAGTACGAAACCAAAACTTAATTCCAAAATT
GGCTTTATTCCCCGGTACCCCGGCAAAAATAGCCATTTTCAAATTACCGT
TTTCTTAATCCTTTTAAGCAATAAACCAAAAGTTAGCTTTTTACCAAAAA
AAAACCTACCGATTAAACGGAATCCATTTTTATAATTTATCAAATTAAAA
AAACCGGCCCCGGATTTTTAAAAAATACTTTATTGCTTAAAATTTAGCAA
AAAGCTAAACCCCAATCCCCCAAGCAATTTTTTAACCCCAATTCCCCGAA
AAACCTTTTTAACCCTTATTTTTTTGCAATACCAACCGGCACCCCAAATA
ACAAACCAATACCGCATGCTTTTATTATTAAAAACGCTTAATGCACCGTT
TAATTCGAACTTGTTAAAAGCCTTTTGCAATATGTGGAATAAAGCATACA
AATATTTAAAAAAACAATACGACATTTTAAACGACAAAGTTTTAATTTTC
GCAAATACTTATAAAGCGTTTAGCATTTCCTTTTTGCAATTACACGCGAT
TTTCCCTATAGCTTTTACAAGCCAAACCAAAGCTTATTTTATTTAAATTA
TCGGTAAAGGTTACTTTTTTAAAAAAATTTACTTTAAGCTTTAAAAGCAT
TTTAATACGGAAATTAACAAGCAATAATATTATACGGATTAAAATTCAAT
TACATTTTAAACCGTTCCGTTTAAAAAGCGAAAACGCAAGCAAAAGCAAA
ATGGAAATGCTTTAAATCCTTTTGGATAAATTTTAAGCTTGTTAGCGAAC
TTTTGGCTTTGCTTACCAACAAAACCATTAATTGGTTACAAGCACTTTCC
GTGCAATTTAAAAAGTGCCCGAATTTAAAACGGCCTTTTTACGTTTAAAA
AAAACGTTTAAAGGCCATTGGCTTTAACCAATCGAAGCACGCAATACGCA
ACGGGAATTACCCAAACCAGCAACAATTACGATAAAAACCAACCGCAAGC
CCGAAAAAAACGCTAAAAACGATTAATAAAATACGAAAAGCGTTGGGAAA
TTACGCTTTTACAGCTTCCAAAACCGCAATACCAATAAATGCTGGATTTG
CGGCAAGCTTGGTTGCCGCTTTACGCGGCACACGATAAAAACCAACCGCA
AGCCCGAAAAAAACCCAATTAATTATTGCAACGATGCAATTCGCAAAAAA
AGTATTTCCAATTGCTTAATAAAAAAAAAAAAAAATTACGGCCGCCGAAA
TTATTCGCGAAATTCGTTCGATACGTTAAAGCGATCAACCAAACGATAAA
AAGGAAAAACCTTTTCGTTACAATTTTTTACCGTTGCTACCGCAGGATTT
TTCGTTAATAAAGCTTTTCGTTACCGCATTTACGCTTATTTTCAATATCG
ATTAAACAAAAGCAATAAAAAGCAAATATTAAAGCAATACGTGCTTTTTA
GCGGAAATAAATGGTGCGGTATTATGCCCAATACAAAAGCCGCAAAAGTT
TTAACCGTTGGNTTTACGCAATTCCAAACATTGCAACGCCGTTTGCCAAA
TTTCCAAATGGTTATTGGCAAAGCCAAATACCAAATTCGCTTTAGCTTAA
AAAACGCTTTATATAAGCTTAAGCGAAATTACTTTGCAAACGCCCGTTGG
ATCGGTTACTTTTTATATAATTCCAACGCATACCCCTTTTTTTATGTGCT
TGGAAAATATGGACAAATTAAAGGTTTATTTTAACAATACGCGCAACAAG
CTTGTAACCAAGCAAAGCAAGCGCGTATCGATTACCAAATAATTAAGCTA
TTTATGGTTTTTTATCGATAAAATTAGCAATATAACGGCAACCGTTTCGT
ATTTAACTAATTTTTAAAGCGCAAAAGCGCTTTTTTTAACAAAAGCCAAG
CTAAAACGTTTGTACAAACGATTTGGCCGCTTTTTTGTTAAGCGCTTTTG
GCATGTGCTTAACCAAGCAAGCCATCGGGCAAATCGCAACGCTTTGCAAA
TAATTAATCGGGTATGCTACCATTGCCAAACCACGAGCTCCGCCCCGCAA
CGCTTTAAATTTATGCTTAAAAATAACGTCGATTTTAATTACGAAATAAT
TGTTAACGTTATGCATTTAAACAATAAATAAATGCTTTATGTAATCGATG
CAAATACCGCGTTTAACGCCGCAACCTTTTTTAAAAAAGGATTAACCAAA
AAAATTTAAAAAGCTTTTAAGCGTTGTTGGCTTAACATTTATTTTGGCCC
GCTTAACGTGGTATTTTACGATGCAAAAACTAATTTCGCTGCAAGCAAAT
TCCAAACGGAAGCAAAGCTTTTTGGAATTACTTGCTATTAAGTTTTTATA
AAAGCTTATTAGTTAATAAGCAAGGTTAAAAGGTATTACGGACCTTTTCC
GTCGTGCTTACGAAATAATTAAAAAGGAATGCTTTAATATTTACTTAAAT
TTAACGCTTTAAAAAGCAATTAAAGCGCTAAACAATACCGCCGAACCCAA
CGGGCTGGTTTTTACGCTATTCGTTTTTAATGCTATGCCTTAACTAATTA
GCANTTCGGCACTTACGGGAACGCAAATTTAACGAGCGGTAACAATTACT
AAAGCCATAGCAAAATTGCGCAAACTTTTTGCCAAACGAAAAGTTAATAA
CGCTTTAAACACGCGCAACGGTTCGAGCATCGAAAAAACGTTGCTTAATT
TTTTCGTTTTGGAAAATAAGGTTTTCGTATACCGAAAAAAAAGGGAATAG
CAAAAACTTTTTAAAATTTTATTAATAATAAATAATAAAATTATTATTAA
TATGCTAAACGGTTTAATAACGTTTCGTAGCATTATTTGCAAGCTTTATT
ATAAATTGGAAAAGCAACAAATAATAAGTTTAAAAAAGCAACCGGAACCA
TTTGCATATTTAACTTTGCTTAAACCGCGATTCCGAAAACGACTTCGCAA
AATTACCAAGCATTAAAATTATAATTTAAAAAGCAATAGCAAAAACGATT
TTAAAATCGAAAATTCCCCGCCGCCGCTTCCGCGCTAACGAAAAAAACCG
CGCAAAGCATTTTAACCCTTAATACTTCCGGTTATTGCATAACACGATAA
ACGCTTTAAACGCAACGCCGCGCGGAAAATTACTTTATTAGCTTTCGTAA
GCGCAAAAAAAACAAAATTTATGCGTTTAGCGCTTCATTACCGCTAAATT
GGCAAAATTACAACCTTCGGCAAACCTTTTAAGCAATTAAACCAAAAAAA
AATTAGGAATTTGCTGGCTAACGAAATAATAAAACCGATTAAAAAATAGC
AAATCGATAAATTGGCGAAAGTTTTTGGTTTACGAATGGTTAAAAAAATT
AAAAAAATAAATTCGGCATTTTACGAAAAATCGAAATTTGTAATGCAAAG
GTATAGCAATTGGAAAAAGGCAACGTTACTTACTTAATTTTTAACGATTA
TGCAATGCAATTAACGTTTAATTTTTGCGCTTGCACCAAACTTTATAACT
ANAAACAANCAATTAATAATTTAAAATATTAACTAAGCATATATATATAA
ATTTATTTACCCCTTTCGAGCTGTATAGCCCATGGGGAGCATTACGGATC
GGGGTAGCTATTTAAAGGTAAAAACCGTGCTTCCAGCCGATAGCTATTTG
GTGTAAAGCCGGGTAAAAACTCCTTCCCTTCGAAGTATTTTTTATTCCGC
GTCGTTTTCGTAAGTAATTGTTTGTAAGGTGTTTTCCGCATTTCCAAACG
TTCGGTAAAAAAAAAAGTTGTTATTGTTCGAAGCGAAATATCGTGGTTCG
GTCGGAAGTTGGTTCGTTCGTTGCATTTAGGTCGCGTTATTAAATGCACG
TTTCCGTGCCAATTTAAAGCTTTCCCGTTGCTCTTTCCTTTTTTATTAAT
TTTAGCAAATGGGTTAATATATCGCGGCTTTTTCCGCCTTTTTTTTTCCC
AATCCTTTACGCAATTTTACCAAAAAAATATTACTAGCAATTGCAAAATA
GCAATAGCAATAACCGTTGTAAATCCTCCTTTTTTGGCTTCCGTTACTTT
GCAGCCCATTTAACGTTTAATCGTAAAACCGTACATTTTTAGCGCTTCGC
TAATATTTCGCTTCGGCTTCCCGCGGTTTGCAATTGCATTATAACGCCCA
AAAAAAAAGGTAGTACGAAAAGGCTTGCTTTACTTCCTTTCGAAGTAACG
GGCAATTTTAAAAAGCGCAAAGCCCGTTGTTTGTATGTGGTTTTTTTTAC
ATTTTTGCGATTTCCCGCTAACCCATTCCAATGTTTTTAGCGGTTTAACC
AATTGCATTACGTGCATGCGCATAATGGCCCGCAAAATTAACTTTAACAA
AGCTTGCATGCAAAATTTTAATAAATTTTTTTCGTCGTTTTTTTTAATTT
TATTTTTCCGGATATTTTGTTAATAAATTGCTTCGGTTTAAATTTTAAAT
CGAAAAAATGTATATATTGCTATTCGAAAAAAAAGGCTAGCAAAAACGGA
TAATGCACTTTTGCGCTAGAAAAAGGCGTTTCGGAATCGGGCTAACGTAT
GCTTAACGCCGCGGAAAAGCTTAAATCCGTAAGTTTTGCTTTTANTGCCG
ATAATAGCTTTACGAACCGCAAAAAGCATTACGCTTAAGCGTTTAACTTT
ACGGGCAAAGTAAAAGTTATAAATTTTTTTTTGCTTTATCGTATTCTTTA
CGTTCCCGGTGCGTTGCTAATACTTTAAATAAAATTGGAAAGCTTGGCTT
TTTTAATACGAACGCCGCGCTTACGCTAAATTTAAAGCCGTTTGCAAAGC
GTATTTCCCGAACGATACCCCGGCCCCGGTAAAGCTTCCCCGTTATTTTG
CGGAAAACCCCGGAATTAAAGCTCGCCGCAATATTATTATTGCCAACATT
TTTATTAAAATGTTTTTCGTATTTAATATCGCTTTTAATTATTTTTAAGC
TAAGCGTAACGGGTTTAGCGATTTTACGTTAATAAATTGCGTTAAAATTT
ATACGCGGAACGTTTAATTTCGTTAAAATATTTACGCTTAATTTTACAAC
AACGCTACCGAATTTTTTAATCGCTATAATAAATATTTCGAAAAGGTTAC
CCCCGCCGATTTTTTGCAAATTGGTAACGGCAACGGTAACGGTAAAAATA
ATAAAGTAACGAATAACTTTTTTTCGGTAATTGGTAATTCCGCGGCTAAG
CTTAAAAAAAAGGACGATGCGGCTGGTTTTTAGCTTATTAATAAATTTGG
TTAGGGTAAGGTTGCGGGTCCAGCCGGGGTTGTTGCGGCGGCAACGGGGG
CGGTAAAAAGGGTATTGGCGGCGCCCGGGGTAGCGATTAAAAAGGCAGCC
GTTGCTGCATTCCTTCCCCTTTTCTAAGCGCTTTCCCGCAACTTTAACGA
ATCCAATTTCGGTTTTAAGGATAAAAGCGATAATATGGCCGTTTAAGCGT
TATATACCCGGCGGTTCGGATTTTTTATATTTGGGATTTTAAAAATAGTT
TGCGGCGACCCGCTTTTACGGGCGTAAATAAATTCCCGCTTTTTAGCGTT
AAAATAAAAGGTTGCGTTATTTTGCTTGTTGGTATATAGTATTATTAATA
ATTAATAAAATCGTTGAAAGGTTTTTTCGACGAAGTTTAATATGGGTTTG
GCTTTTTGGAGCCGGGGCGGTTAAGCTTTTTATTTTTTTTCCGAATTCGC
CGCTTCGTTGCGGCGTTTAACGTTTTTTTATTTTTTCCTTTTTTTTCCGC
TTTTTCCGCTTACGTATCGATAATATCGCTCGATAAAGCGTAATTAAAAA
GCCGTTTTATTTTTATAAACCACTTTGTAACGATTGCTGCTTCGTTTGGC
TAGTTTAGCAAAAATTTCGCCGCTTTTTTTATTGCTTAAAAAAGTTTTTT
TTTTTGTTTTTGCAAGTTCGGGCAATGTAGCAATACGTATGTTACCGTTT
CCGGGTTTTAACCGCATTAATACGTTGCGGCCACGCCGGGAACTTTCCGG
AAAGCTAAATAACCCCGAAGCTTTAACCTTTCCGTTTTTAGCTAAACCAA
TAACAAGCTTTGGGTTTTGTAAAAGTTGCGGTAAAAGTTTAAAATTTTTT
CGTTGGGCTGCTTTTTATTAGCTTTAGCGCCTTTTTTAATTGCCGTAACG
TAATTGTGCTACCTTTTTTTCCATTTTTCCAGCACCGCTATTTCCGGGTT
CGATTTTCCGATTTAATTTAGCGCTTTTTCCCGTTAACGGAATAACCGCG
TAATTGCAACCGTAAGCTTTCGCTTTTTATTTTTTAATTTCCGCTGCACC
TTTTTGCAAATATTTGCAATTTTTTCCGCTAAACCGCCTTTTTTTAACTT
TTTTTCGAAATGGGCAACGCAACCATTTAACTATATTTGGATCGGGGCTA
CATGCGTTTTTAATTTTAGCAATTTTTATAAAGTTTTTTTGTAAGCCCCC
GTTATTATTTTTAAGCAATTGTTTTGCGTTTTTGCTTACGCTTTGGCCAT
TTTTTTAAGCCGCAACGGGGTAGCGTCGAATTTATAATAAACCGGGGCCG
CGTAATTTAATGCTGCTTTAATTACGGCTAAATACAAGTATTTGGTTTTG
GTAAACGTAGGTCCTTACGTTATTGCTGCTAAGCGCGTAATAAATAGCAT
TTGGGTCGCTATTTTTTCGCGCATTTTTTGGATATGCTAAGTTTAATTTA
ATTTAAAATTAATTTAAAAGCTTAATATTTGCATTGCTTTTTTTATCGTT
TTTGGTTTTACCGTAACCTTTTCGAAACGGAAAGGTAGCGTTAGCGCGGG
TTTTTTCCTTTTTATTAGCCAAATTAATTAGTATTTGGCCGGGTCGAATT
TCGTTCCAAATTTTTTTGCCCATTTTAAGCATACGTTGTAAGCGGTTTTA
AATTTGTTGGTTGCGTTCGTTGCGTTGCGGTTAAAGCTAATTAAATTGGT
ATTATTTGCAAATCCCGTAACCGCAACCCTTTTTACTTCCCGTAACTTTT
TGTACAAGCTTGCCGTATAAATAATAAAAAGGATAGGTAATATCGGGAAC
TTTTGCGGAATTCCGCATGGAACTTTATTTTTCGCCGTATTTTTGCCGTT
AAAAAAAAGTATTATTTTCCGATCGCTTAAAAAGCTTTTAAAAAAATCCA
AAATCTATTGTAAAAATTGGTATTTTTTTATTTCGTTAAAAAAGCGTACA
TGCGATACGGTATTGAAAGCGCCGCTTATATCGAATAATAAAAAACCAAT
TACCGCTTTCGCGTTTTAAGCCGTATTTACCACTTTTGTAAATAAGCGCA
TGGCCGTTTCCGTAAATTTGCATTATTAATTGCCCATTTATTTATTGGAA
AATAATTAATAGCTTTTTGCGGCGTTTTTAATGCGAAACGCTAAAATNTT
TTCCAACGCTTTTTTTATCGTTTTTAAAAAAGCAATTGGCTTTTACGCGC
TTAAAATGTTTGGGTTTTTATTGGGTTTTTGGAAAATAATGGTGCGGAAT
TTCCGAAACCTTTCCGGAAAGTAACCGCGGTTTACGCATGCCGTAAACAT
TTCCGCTAATGCTTCGAAAAGTGCCGGTTTTATTGCTAGCAATCCCCCGG
TAAAAATTTCCGTTGGGCTTGGGGCTTTTTAATATTTTATGCTTCGAAAG
GTTTTTTTTACGTTTTTTGCGGTAATTTCTTTGCGAACGAGCAAAGGTTA
AAAAAGTGGTTCGGGGTATTCGGGGATATCGGTAATATTCGCCGTTAATA
TAAAAAAAAACTTCCTTTTTAAAGCTGCTTTTTTCGCTTTTTTTGTTGCC
GTTACCTTTTCGCTTGGTAATTTTAACAACGGGAGTAACGGGGGGGGAAA
AGGTCGGTAGCTTTTGTATTTTGCCCATTTGGCAATGGTTTATATGCTTT
TAGCGTTTTGTATAATGCTTGCTTCGTGCATTGCGGTACGTTACGTATAC
CTTTTCGCTATTTTAATAGCGCTTTTCCTTTTTTTAATAGCTTTTTTTAT
TATTGCGTAGTTAATTTCCGAACGGTTTGCTTTTTACGTTAATTCGGCCC
GGTATTTGTTGCGAAATAATTAAAAAAAAANTTCCGTTTATTAATTATAA
CTTCCGGCCTTTCCTTTTAGCTTTGGTACGGTTAAGTTGCGAATTTCCAA
TATTGCTTTTGTAATGTCGTTTATTTTTTCGTTAATTGCTTAAAGGTTAA
TAAATGGTTGTAGCAAAAAGGGGATTTTATCGTTCGTTAAGGATTTAGCG
AATTTTTTATCGATTTTTTTCCAATTCCAGCCTTTTAAAGCTAATGCGTA
AAAGTTCGAAATGGTTTTTAAAATCGTAATTACCATTTCCGTATGGTTGT
TGCTACTTTAACGCCATTTTAACGGCTATTAGGTTTTTAACTTTCCGGTA
GCCCAAATTAAATCGATAATGGTATTTTTGCAATAAAAGGCGGACTTTGT
CGCCGCGTTTCGGCGAATTATTAATTGCATGCTTTATAGCTTCGCTAAAC
CAACCAATTTAAAAGCCCCCGCGTGCATCGGTGCGTTTTTTGGGCGCTTT
AACATTTATGCTTTATAATAAAGGTTAAAATCCTTTACTATTAAGCTATT
GCTTTTCGGTTTTTTTCCGGCGAATTCGTCGATAAGTATTATCCAATTTG
TAATGGTTGTGCTTCCCGGAAACGGGGAATAAACCGACCAAATCGTTATA
TTTTCGTTTTGGGTGCCGATCGTAACTTTGCACCAATCCGGTTTTGCTTC
GTAATTTAAAATACGTAGCGTTAATTTAATATAAATAATCGCTTTGGTAA
TAAGGGAAAAGGGGGGAGCAAGCTATAATGGTAAAAAAAGGGAAAGCGCG
TTGCCTTTTTTTTAGCGGTTTTAAAGGGATCCCGGTAAGTTGCCGTATGG
TCGCTGCGGGGTAAGGTTATATATATATTGGATTAGCTTTTTCCCGGCCC
ACAACGGGGATTTAGCGTTCCTTTTCGAATTTTTTGGTAGCTTTTGTATC
GCCAATACGTTAAAATTGCTTTTTTTCGCCAATAATGCGTTAAATACTTC
CGGTTTTTTCGCTACGTTCCATTAAAAAACCTTAAGCATTGGTTTTTTCG
TTAAAAAGGTCCTTTTTTGCTTTTGGGGGGGGCGGTAACGTTAACGCTTT
CTTTTTGTATAATTAGGTGCTAAAGGATTGTATGTTATTAAATAATTGGA
AAAGGGTAAGGCTTTTTTGGCTGGCCTTTTTTGTTACTTCCCGTAGCGGT
AAAGGGGACGCGGGTATCGCCGGGGAAATGGGTTTCGTCGGGGGGGTCCG
CGGGGGGGGGTGCGGGGGGGAAAAGGCTTTGGAATGCGTAAGCTTTGGTT
TTTTACAAATAGCGTAATAATTGCGTTTTTTCGTTTTGCCGTATAAAATT
TTTTAAGCCTTTTTACAAATCGTTCGGCCGATTTTAGGAAATTCCTTTTC
CGTTTTGTAAGTAAAATCGGTTAAAAAAAAGGTAATTTTAACTTTGCGTT
AATTTCGTTGCGTGTAAAGGTTTTTTCGGTCGGCGGGGTTGTATTTCGAA
TTGTTATTGGTATTTAAAAAAAGGTTGCTGCAAAAGGGCTATTGCTTTTT
TTTGCTTAATCGGTTCCTTTTTGCTCCCGTATAAAGGCTGCTTTTTCCCG
GGGTAAAAAGGGGGATTTTGCCCGCCCCGCTTCCGGCGGCGATCCGGTTT
GCAACGATTTCGAAGTAAAAGTTATCGGGATTTCGTAATGGGTAAACTTT
GTAAGCCAGGCTTTTTTTTTGCGTTATTGGGTTTGCTTTCGTACCGGGCA
ATGTAAAAAGTAAAATGGGTATTTAGCTTTGTTGTACGGGATACAAAATG
CCCCGAACATATTTTTCGGCGATTTTTTTGCTGCTTTTTTTTTTTTTTAC
ACCGTTTATCGTTGTATTTTTTTAATCCATACCACGCACACGCCGTAATT
TGCTTGCATTGCATGCTTTTATATTCCCAATTTAAATAGCGGTAACATTG
CGCCGTGGTTAATTCGGGGTTAAAAGGTTGGCATTGGTATGCCAACCCAT
TCCATCGGAAATAATCCTTTTGCAAATTTATTGCGCTTTTTAAACTTGCA
ATTTAAAGCAACGCCGTTACCTTTTTTTTGTTACTTTTTTTTTTTATAAC
GAAACGGTAACCCGTTCGATGTTTCTATGCGGGTTTTTGGCGCTAAATGC
TTTTATTAGCTTTAACCAATATTTCGCTTTGCTTTTATCGTTAAAAAAAG
GTTGGAATTTGCTGGTTAGTAAGCCCGTTATTACTAAAGCTATCGTTGGT
TTGGTAATTTTTAAACCGTTCGTTTGTCCGGTTGTATTCTAAACCGCAAA
AAGCGCGTACCACGTTCGTAGCCGGTTCGTTGCGGCGGGGTTGCCGTAGC
TATCCGCAACCCTTTTTATGCTTTTGCTTATATCGT
>rnd-4_family-1113#Unknown ( Recon Family Size = 198, Final Multiple Alignment Size = 84 )
GTCACGATCAGGGCGAGTAGGCTTCGCAGCCAGGTTCAATTGACGCTACG
GACGAAAGACTCTTCTATGGGGAGGGAAAAGGGAAAGAGGCGCGGAGCGC
CGAACACGCGATGCGGAAGAAAAGGTGGTGCGGCGTCTTGTCGCACGGGC
TGTTCCGCGGCGCGTGCTCACGTGGATGCCTGCGCCGTGCGGTGAACTGC
CCTGGGCCGTCAC
>rnd-4_family-529#LTR/Gypsy ( Recon Family Size = 81, Final Multiple Alignment Size = 65 )
TTTCGGCTTAATTATTTTAATTACGGGAATTCGCATAAACGAAAAAAAGG
TTAAAGCAATTCGTTAATAAAAATAGCTTATAACTTTAAAAGAATTNCGC
CGTTTTATAAGCTTTGCTAACTTTTATCGCCGGTTTATTAAAGGTTTTTC
CGCTATCGCCAAACCCTTTTACTTATTAATAAGCGAATAGTTATAAGTAC
GCTAATAGCTTGCCAAAGCAACGGCAGCTTTTTACCAATTTAAAACCGCT
TTTTTTTCGGATATCGTGCTTGCACATTACGACCTAACCTTTAAAACAAT
CGTAAAAGCGAACGCTTCCGATTGGGCTACGGGCGGGGTGCTATCCCAAA
TAAATGCGCTTAAAGTACGCCGGCCCGTTGCTTTTTTTTTAGCCAAGCAC
TTACTAACTAAATGCAATTACGAAATTTACGATAAAAAATTGCTTGCAAT
CGTACGCGCTTTTAAAAAATGGAAACCGAAGCTTTAAAAAACCGAAACGC
TAATAAAAATTTGGACAAATTACAAAAACTTACAATTTTTCGCTATTACC
AAATTGCTTAACCAACGGCAAATACGCTAATCCGAATTTTTTAGCAATTT
TAAATTCCAAATCGTATACAAGCCAAAAAAAATAGCCATTGTGCCAAACG
CCTTTTCCCGACCCCCCGGCGTTAAACCAACGCTTTACGACATTGTTGCA
AACGAGCGCGTTGTTAATAAGCACAAAATCCTTTTCCCCCCAAAACGGTA
AGCAAGCGAAACGCCGGCGCAATTTTAATGTTTTTTTTTATACCAATTAA
ATATTTTCGAACCTATTAACGCGCTTATTAACAAAAGCTATTCCGCGTTT
AAGCTTTATTAAAATTTGTTACAATGCTTTGCCGACCCGAACATCCGCTA
TTTCTTAGCGTTTTTGCGCAAAACGTTTAAAATTGCTAAAACCAATTGCC
AAGCGATTCGGGGGCGCATTTACGTCGAAAAAAGGCTATTTATCCCTTTA
AACGATGCTTTTCGATTGCAAATATTGCATAAAATGCATAGCTTACCACC
TAGCGGCTACGCAAAAAAAAGCAAAACATACAACTTGTTGCGAAAATTAT
ATTTTTGGCCAAAACTTTCCCGGAACGTTAGCGTTTTTGTCCGGGGCTGC
CATTTTTGCAAAATGGTTAAAAAAAAAAACATTTTTCCAACGGGCTATTT
TAACCGTTGCCAATCCCGTTTAAACCATAAGCAAATTTGTTAATGGATTT
TATCGGCCCGTTGCCGCCGTATAAACGCCGGGGTATTATTTATACCAATA
TTTTGGTAATAATAAATAAATTAACAAAAATAAAGCATTACATTCTAATA
AATACCATCGACGCGGGCAGCTTAGCAAACGCTTATTTATTGGTAATGTA
CCGCTAATACGGTACCCCCGAAACCATCGTATCCGATAAAAGGCCCCAAT
TTGTATTTAACTTTTAGCGGGAATTGCAATAACGTTTAAGCGTTACTTTA
AAAAAATCGTTAGCGTTTTACCCAAAGTTCAACGGGCAAACGGAAATTTT
AAACGCGTATATAAAGCAATATTTTCGCAACTTTTGCTTTTATTATTAAA
ACGATTGGGTTAATTAGTTTTTATTGGAAAAATTCGCTAGCAATAATTAA
ATATCGAAAACGACGGGAATTTTACCGTTTTTCGCTAATTACGGGTAAAA
CCTTTTTATAAAATCCGAACCAATTTCCCCTTCAAATACCAACGATACGC
CGGCAAAGCAACGGGAAATTTACAATGCGTTTACGATAACCGATAAAATC
CAAACAATTTTTAATTATATTAAAGCAATAACAACCGCAGCTTAAAAACG
GTACGAAAAAGCGGCCAACCGTTACCGAACCAACCCAAGCACGTTCGTTA
CAAAAAATTAAATTTAAGTAAATACAAAAAACATAACATTTTCGAAGCCA
ACCTTTAAACTAAACGATAAATGGATTGGCCCGTTTTTTATTACCAAAAT
TTACAAACAAGCTTTAACCGTTAAACTTCCGCCCTAATACCGTTTATTCC
CCGTTTTCCACACTTCGTTAATTTAGCGGAACCATTCGGAATTGCCGGAA
TAAAACGCTATTAACAAAAAATATAACCAACGAATTACCGGCGTTTTTTT
AACGAAAAGGGAAAATACTAACAATAACAGCAAAAAATGGTTTTTCGATA
AAATTTTTAATTTTAAAAAAACGCGGNAAAGCTTTTAATACAAAATTAAA
TAGCCCGTACTTTACGCCCCAATTTAAAAACCTTACCGCAATTTCGAAAA
AGCAAATAACCGCATCCGGAATTTTTACCGTTTGCACCCAAACAAACCCA
AATTACCAAATTAATAGTACGAACCAAAAGCGGCACAATTTGTACAAAAA
ATAACGGGCCCGGCGTTTCGCTAGCGTTAAAAGCAATAAATACCAAAACG
CAAAAGCCGCCCGAAAAAAGCTTAATTGTTACCAGCACAATTCTTTATCG
GGATTTTGGTTTAAAAATAACGTACCGCACGCCGGCAATACGCAAGCGGT
AAGCCAAAATTAACGCGGAAAAACGGCGCCGTAGCGCTAAACCATTGCCG
CGCGCTAAAACGCGCCAAAGCGCGCAAAAAACAAATATGCGCCCGGAAAT
ACCCAAACGCCGCGCTAGCCAAACCTTAAAACCAAACCAAAAAAAAAACG
ACCAAACGCCGCGCTTAAGCATTATTATTTTTAAACCTTAAAAATTTATT
TTTTAAAAATAACAACGAATTGTTAACGGTTTGTTTGCCGTTACCCGCTT
TTATTACAATAACCTTTTCCATTTCGCTTTTTAAAAACGATAACGATAAC
GAATCGCTAACGGTTTGCCCGCCGTTACCCGCTTTTAAAAACAATAACGA
AAAAAAAAGTTACTTTTTTCCCGGTACATTTACCAATCCTTTTCGGGAAA
AAAAAAAATGGCCGGAAATTTATGCTAAGCAAAAAATATTATTTTAAAAA
ATTGGTTAAAACAACCCCCCGTTACAAGCAAAAAATTCCGGCGCGCCGCT
AAATATGCGGTATTATTCCAATCGTTCCCGTTTTTGGCAATAACCGCAAG
CCATATGGCACATACAATTTCGTAATATTTTTGGATATAAGCCTTTTTAG
CGGCATGCTAAATCGTATATTCCGGGTTGTTAAAAAAAAGCCGCACTTTC
GCCCGGTCCTTTTAAGCCGGAAAACGAAAGAAATAATGGCAAAGTTAAGT
GCTAACCAACAAAATGGCGATAACGCGCCGTTAATGCGCTAAAGCAACGA
AAAGGGCGGGCTAAAACTAACGTTAAAACTTTATAAAAAAAAAATAAAAG
CGAAACGCAAAAACGCTAGCGAAACGTTTATTTAGCGCCGGTTTTAAAGG
CTATTTATGCAATAAAAGCGCCGTTTAACGGCGTTAGCGGCTTCGAAACC
ACGCATAAAATGGGTGCATATGCGCGCAGTACGCGCGCAAATATTCGCCG
ACAAAATGTACACGTTTTCGGCGACGCCGGCAAAATCCAAAAGGACCGGC
GTTCCGTTATCGATACGAAAAAAGCTTTTGTAAGCGGCGGCCAAGCGTTT
AAAATTGCAAAGGTTTTTTTTTATATAAAAAAGCGGTTGCAAACCGGAAC
GTTAGCAATGCGCCGGCGAACTTTAATTAATAAAACGCACTTTGTTACAA
TTATCTTTTCGATTTTAACATTAATAGCATCGAACGTTTGGATAAAATTG
CAACCCGTTACCGTTGCGTTAAAGCTTTGAACCCGGGCTTACGCAATAAA
AACTTTAAATAAAATGCATTAAGCCCGAAATGTTATTTTTGTATTAATTA
ATTAGCGTACAAAGCGTTAAAAAGCAAGTAACGGCGCGAAGCGGATAGCG
CGTTACCGTACCGGCGCGGATTTCGCGGGCGTTTATATTATTAATTAATA
TAACGGAAAAAAACGAAAAAGGAACGAAATAACGATAAAAATACAAAGCA
ACGATAGCGTTAAACCGGCGAATTAAAAAATCGTAATGGTAAAAATGGTA
ATAGTAATTAAAGGAAAAAGTTAAACGAACGTAACGCAAAGCGGGGAAAA
AATTAAAAAAACGGCGAAAAAACGCTAACGCAACGCGGGAATTCCGCTTT
AGAAAAGCGGTAAGCAAAACATTGCAAGCCCGTGCGCAAAAAAAACAAAA
AAGCGCCCCAAGCAAACGAAGCTATGCACGCAACGCTATACCGGCGCAAA
GCATTACGTTAGCGCAATTGGAACAATTGCGATTTTGTAATAAGGTATTG
TTACGGTACGCGTCGGGGCACTTGGGGAGGAACCTAAGGCCGCACTTTTA
GCGCGCCAACGTTACGCTTACAAAACCGCGACAAAACGCCAAGGACGCTT
TGCCCAAATAGCTTCCTTTTCGTGCAACAACAAAGCCTTTTTTATAACAA
TAAGGTGTGAGCCGTGGCAATTTGTTGCACTTTAAATTTTCGGAACCCGA
TATTAACATATTCCGTTTTTTTTTTGCCAATAACTTTGTAAAACGGTAGC
ACACCTTTTCGCTTACGATTAACCAACGTTAATACCGGCCCAGCATTTAA
NCGCTATAAATTTCGGNAAAATTACGATTTTCCGATTTAAAAAATGGCAA
GCAGGTTAGGGTTGATACCAAACCTTTACCAAGCCAAGGTTAGCAAAAAG
GATTAGCGGGCTAAGCAAAAAAAAAAAANTACCGATTTATCCGCCGGTCG
GGCGGGGAAGATCTGATTAACAAGGTTATACCGGGANTTAAACTCAGGAT
TTCCCGTTATAAAAGCAAATGCGTTAAAATGCGCTACCGCATCGTTTGCT
AAATAAAAACGCTTACCATGTACATTTAGCCATTAAAAACGGGAAGCGGG
TTAAAGTTAAAATTGGTTTCGAACGCTGCCCAATCCGGAAATAAAGGAAG
GAAGTCGGGCCAAAGCAAAGCAAGAAAGCTGGCGGCCGCTTGCGCGGCTT
TTTCNCGCTTTACCCGTTCCAATTCTTTTACGTTATTAATATTACGGCAA
ACCGCGCGCATTATTTTTTTAAATTAAAGGTTTTTTTAANCCCGAAAACG
TTAAACGCGGTTATTTTTAGCCCGCATTAACTTTTCCGCTTAACGGCGAA
AGCGTTTAGCAACGGCCAATTTAACATTTAATTTGGAATGTTACTTAGCT
AAGCGTTAAAATTAAAAAACCGATATTTTTAAAACGTTGCACCGAATGCG
CTTTAAGCGAACGCATTTAGCGCAACGCAATAAGTTTAAAAAGGAAACCT
AGCGAAAACGAAAGCCAACGGCTTTGTAAAAAAAACAAAAAAGCATTTCC
AAAAAAAAGGTTAAAATAACCGATAAAAAGTTCGCCCGACGAACCGAAAA
TCGAAAAGTTAAAACTTTGCGCTTTTGGATTTGCCCGGATATTTTT
>rnd-4_family-714#Unknown ( Recon Family Size = 64, Final Multiple Alignment Size = 50 )
GTCACAAAGGAGGCTATCACCAAGGGCCGGCACACTGTTCCAGGCCTTGG
CACGGAAGATCTGCACGGGCACCGGTGCCGCACCGGTGCCGCGCCGGGCA
GATGCTTACCGAGCACTCGTCGGCAACGACGGGGGTGCGGTAGCGGGTAC
CGCGCCTGCAAGAGAGGGGATCACTGTATATAAGGAGGGCACAGGGCCCN
CGGCCCCGTGCCCGTCTTCCCTTCTCTTCAGAGATCTAGATAAGCATACA
ATAGACCCTATCTTGCACCGTTTGTCCGTC
>rnd-4_family-196#DNA/TcMar-Fot1 ( Recon Family Size = 49, Final Multiple Alignment Size = 49 )
CGCGCGGGCTAAAAGCGCCCGCAATTTAACGGTCCTCCGGAGTAAAGCGC
GGCGGGGCAATTCGACGTTTTCGGGGCAATTCGACGTTTTTTTGTAACAT
TTTTCCCCAGCCAAATTAGCTGGAAACCAATGTATCGCCGAAAAAGGTAA
TAGTTAGCCGAACTCTTGTAAGCACGGTGCACAGCCAAAAAACCATCGTA
ATTTTAACCCCGCCAATTTAGGCCTTGCGCTTTTGGGTTTTCCAGCCAAA
TTTTACCGAAATGCCTAGGATCCGGTGCGAAAAAAAGCGCGAAAAGGCCC
GGGCTAATAAAGCCCGGGTTTTAATAGCCCTGGAAGCTTTCGATTAAAGC
GGTTTTAAAACCTTCGCCGCTTGCGCGCGGCAGTACGGGATAAACCTTCG
CTTATTGCAAAAGCGCCGGCAAAAAGGCGCCGGCAAAATAAAAAACGGCG
GGCACAATAAAAAGCTAACAAAAACCGAAAATTTTGCGTTGCTTGCGTGG
GCTAATTGGAAGCAATTAATCGGTAAGTTAATCCAAACGGTTTTGGGTGC
GGTTTGTTAGCAAATAAATTAACCTTTTTTAAAAAACGCCGTTACCGCAA
TTGCCGTCGCCCAAACCGTTAATTCGATCCTCCGCCGCCGGCTAACCCCT
TTTTCGACGAACGCTAAAAAAAAATGGGCTTAAACCTGGCTTTCGGCTTA
TAAAAAGCTATTAAAACGGGTAAAAAAAAAGCCGCGAGCTATCGAAAAGC
GCGCGGCACAAAATAAGCTAGTGCTAAAAAAATGGTTCGATTTTTACGCG
CGGTGCGTAAAAAAATATTAAATTAAGCCGGAAAATAAATGGAATTCCGA
CGAAATAAGCTTTCGGGTAAGCGTATTCCAAAAAAGCTTTATTTGGTGCT
ATACGGATATCGAAGCTTGGTTTTAAAGCGATCCGGATTACCGAAATATC
GTTACGATTGTTAAAACCTGCTCGGCCGCCGGCGCAACGATCCTTCCGTT
TATTATTATGGCCGGAATTTATATTAACGAAAAATACGTGCGCAACTTTT
TAGATTTAAAAACGACTTTTACTACAAACGAAAACGGTTAAACCAACGAT
TTAATTGCGCTCGATTGGTTTAATTATTTCGTTAAGCAAGCAACGCTTTC
GTCGCCCAACGAATATCGCTTATTATTAATTAACAATTACGGATCTCACT
TAACGTTGCCGTTTTAAAAAAGTGCGAAAAAAAAAATCGTAATTTTCCCT
TTTCTTCCGCATACAACCTACAAATTGCAGCCTTTTAACGTCGGTATTTT
TTTAACCTTTAAAGTTGCGCATTAACGGGATTTCGCACGGCAAATTAAGC
AAAGCGCGGTTAATTACGACCGCGCAAAATTTTTCGACGGGCTTTACAAT
ATGCGCCGGCGTGCTTTTAAAGTTAGCATTATTAAATTAGCCTGGTTTAA
ATGCGGGCTTTAACCTTTCGATCCGGAAATTGTGCTTAATAATTTGGAAA
ATCCGTTTATTTCGGCCACGTTAAAAGCCGTAATTACCAAAAAAGTCGGT
TATATTTTTAACGCGACCGAACAATTCCGCCGGATAAAGCGACGAAGCCG
GTTTTTTGCCTTTTTTTTTAACGAAATTAACGAAGCCAACGAAATTTTGC
GTTTGTTAAAAACGCCGTCGCTTGTTTTGCTNGCCCGCGATTGGAAAAAA
GCCACAATTCCAACGTTGGATTTATTAGCGATCCGCCCGTACGAAAACTG
GCTTTAAAAACGCTTGCAATCTTTCGCCGCAACGGGCAGGCCGATTTCGC
CAACGGTAATTTACGTCGCTTCCAAAGTAAAAAAAGCTAACGAAGCGGCG
ATACTCGCAAGCGCGCGCGCAATCGAAAAGCTCCGGCAGCGGAAAAAAGC
GGATATTAATCGAAAAAGAAAAAGTTTTTTTAATCGATTAATTACCAAAA
TAAGCCCAATTTTAACGGGCGACGCACGATTGCGAACAATTAATAACGAA
AGCGCGCGCTTCGCCGGCCAACGTAAAAAGCGCCGGCGCTTTCGTAGCAA
AAATATTAAAATGGAATTAACGATTTTTAAGCGGTGGTTAAAAAATTACA
AACGAAAGGAAAGCGAACGATTAAAGCAATTGCGGGCACGTTTTGTTTTG
CAAAAAGCACGGCGGAACGAAATTACCGCGTTGGTGCGCCCGCAAAAAAT
TTTCCTTTAAAACGAGGTCGACCTTATCCGGATATATTGGCAATAACGCC
GGGATCGTAACGATCGGTTCCATGCTTTCCGCAAAAAGGCTTTGCTTTTT
GCCCGCGAACAATTTAGCAAGCAAAAAAATAACGTTTTCTTTTTCCCGAT
TAGCAATTTACCGAAATACTTTTTTTTATACGCTTTAGCAAATAATTGCT
AAAAACGAAAGTACGGTCCGAAAGGTTGTGCGAAATTACTGGAAAGTAAA
GTACGGCTTTAATTTTGCTTTGGCCGTTTTTTTTCCAAGCAAATATATTG
CGGAAAAGTACGAAATTTCGTTACCGGAAATTACGGATAACGAAAAAAAA
GTAAATCCAAACCACAAACCGGTTATTAATTTAACCGGTACGGATTTGCC
TTAAATAGCTTTATTTTTTGCTTAATTTAATCCACGCCTTTTACTTTTAA
CTCCTTTGTGCACCGTGCAAAAAGTGGTGGGCGGCTTATTACCTTTTTCG
GCGATACATTGGTTTCCAGCTAATTTGGGTGGGGAAAAGTGTTACAAAAA
AAACGTCGAATTGCCCCGAAAACGTCGAATTGCCCCGCCGCACTTTACTC
CGGAGGACCGTTAAATTGCAGGCGCTTTTAGCCCGCACGAGT
>rnd-4_family-169#Unknown ( Recon Family Size = 73, Final Multiple Alignment Size = 47 )
TGTCANGGCGGTTAGACAAAGGGAGACCCCTCCCACCTCTGCTAAAAAGC
CAGGACAATCAGGACCGCCGTTCTGATTGCGATAGGGGTCTCATACACCC
AACGCGCACGAGAGGCAAGGCTGCAAGTGCACGGAGGGCACGCCGCGCCG
TAA
>rnd-4_family-1095#Unknown ( Recon Family Size = 47, Final Multiple Alignment Size = 44 )
AGGGCAAAAACATACAACACCGAGGATTCCCCAGTGGTCACCCACCTGAG
TACTAGTTCGGCCCTCACTGGTTTGACTAGGGGAGAGCGGACGGGATCCC
GTATATTCCAGTGGGTATGGTCGTATGTGCCAGTCGTTGCCTGTCCG
>rnd-4_family-651#LTR/Gypsy ( Recon Family Size = 51, Final Multiple Alignment Size = 40 )
TCACACGGGGATTGAGCCGGTGACCCAGAAAGGCCGATCGGACGGCCAAC
AGGACGAGTTACAGGACAACGATAGGAAGCTGGGCGTTGGTTGGGCCGGC
TGGAAGGGTTACAAGGACCCCGCATGCATTACGCGCCCGGTCGAAAGGGA
GTTTGTTCCCCTCGACCCAAGTACGTATCTTTCCTNTGCGCCCAAACGGC
CTATATAAAGAAGGCCCNTCTCTCGAGGTCCTCGCNGGAGATTCTGCTTC
CTTAAGCATCTCCTAAAGGCCTTGAGAAATTATCAATATATTGAGCACTC
TCCAAGCCGATCCCNGATCCCCTTGTAACAAATAATTTTTTATTNTTCCG
GGATTGCTTTAACAGTACTTATACCTTTGTTAAAAAAGGGTATCGTTAAT
CCAAATTATTCCTAANCATTACTTGCTTCCATAGGTTCGATTCCCTTTTT
TATCGCGCAAATCTTTAATAGCGTTGCCGCGATTTTACGCNTTTGGGCAA
ATAACCAAACCGGCNCGCCGAAATTTGCCTTTANGGACGAAAAAAGCCTT
GCCGAAATAAGCGNCTCCNTATTTTCGTTGTTGGTATTGCACCCGCCCTG
CCGTTTAAAGNTCGCGAGCTTGCACTTATTATTTTACAAAGGCCGAGCGC
GACCAACAATTACGCTAAAAACCGACTTTGGCGTCGGTCGCCGTTACAAC
GGACCCCGACAAGCCCTCGCAACCGGCTACCCCGCAACCGCTTGCTATAA
TTANTAAGCCNATCGNTAAATCCTTTAACCCGCTCGTTGCTTTAAGCAAC
AAACCCGCTTTTGCCTTTAAAAGGCCACGCGCGCTTTCCGGGCCAATCAA
CCCGCGGCAGGTAACCTTACCNATNGCGACAGGATTCGAGCAATTATCGG
TGAAAATCGCTTCGCCCGGGTCGAAAAGCAACAAAGCGACTTTAAACAAA
ACCTNACGGCNCGCGTTAACGTTTTAACAAAAAATTTNGACCACGCTCGT
AATTTTACCCGTNCCGTCCTTACACAAGCAAATTAACAATACGAAGCCAT
TTCNTAGCTTTTAAAAAAAGNAAAAAAAAACGAACGGCATACGAAAGCGC
CGTTGCGAAACGTATCGATATTATCGAAAAGCGCTTGCGNTTCGAAGCAA
ACCAAGCATTTAACAACTTCGCTTCGCAAATTAANNCCATACGAAAAAAC
CTTACCGCTTTTACCCAATAAGTTAAAGCCCGAAGCAAAACTACCAAATC
GCAAATTTCCGCTTTCCGAAAAAAGCACAAAAAAACCGTTAAAAAAATTA
AGCAGAAATTCGCTTTACAAAAGCGAAAATACGANCTNTTAAAAAAGAAA
ATTACTTAACTTTCGTTTTTAACGCACGCGATAAAAGCCACCTTTAAAAA
TACAACGCTTTTTAACGAAATTAAAGCGCGCTGCAANAACTTTAGCAAAA
AAATTANTAGCAATTCGGAACGGNTACAGCAATAAAATAACGCCATTACC
GCTTTAAAGTACAGCTTTGGCGTAGTNACCGAGCTTTACCAAAACTATTT
TNAACAAATTTCCCGCATTACATCGCCAAAACCTTTGCTTNCGTACGACG
AAAGCCGGCGACTTTTAATCGAACCATTATTTTTCGACGCNATTATGGCC
GACAAAGAGCCCGCGGCCGAGCTTCGCGGGCGAATACCGTTTTAACCGCC
CGCCGCAAGCTTTAAAGCTANNAACGACGACCCGGAGCCTTCCGAAGGAA
CGGTNCGNCGAAACCATTCGCTGCCTTTAAACGGTTATCCCATTCACGCG
CCCCCAATAAAANTCGTTAACAAAGCAAAATACCCTTATGCTCGACCCAA
ATACGGGAGCCATCGTNCTTTACACTGCCTTTACTTTTAACGAGCTTTAG
CAAAGCAACGGCGGAAAACAGCTTTTGCCCGTTACCCAAAGGCCAAATTA
CCAGCCACGTATCCCGGGGGACCCTACGTACGCTTAATGGATAAAAGAAA
TCCATAGCGGCCTTTAAACGCTTTACCAAACAATTTTAGCCTTTCGGCAT
GGGATTAAAAACCTTTCGCAAATTACCGAGCTCGTTTAATTCCAAATGGC
AAAATTGCGCCAGCAATACGACTTTACCCGCTAAAATTACATAACGGTTT
TTTAAATCGTCCAAAACGGCGTAACCATTTCCAAAGCACAAGCCCGGAAT
TTTAAAAAAAAAATAATTGAAAGNAGCAACCTATTTGCCGCCAAAGTNTA
AAATGTTATCGCCAAATCCGCTAGCGACAATNTTACCCGCGAATACGCTT
ACAATAAAATAACCAAAGCTTACGAAATTTACCGGTTAGCAATTAAAAAN
ATGCACCGTCGCTTCGCTTATATTATCGAAACCGTCGAGCAATGGGCGGG
CCATACGGAATATAAAGTCGCTNATACCGAGCAAAGGCTGGACGACNTCG
AAAAACGATAAAAAGCTATAACGGCTTACCCTTTAACTACTTTAAAGCAA
TAACAAGCGTTTGCCGAAAACATTATCGCCAAAATTAACCGGCGATTAGC
CAAAAGCAAGCAAATAAATACAGCGGCCGTATTGTTACGAATNGCCTCCC
GNTAAGCCTTTCGCCAAGCTACCCCCGCTGCTATTAGCGCCTTTCCAATC
CCGGTTTTTTTCGCCCAAACCCCGGTTACCCGGTTATCCGCGTTCCGAAC
CGACCTTACGCGAACCAAAAACAATTCGGCACTTAGCATAGCCCCATCCG
CTTTAAAGCAATCCAATTCGATGCACCGCTAAACGATGCGAAAGGACCTT
GCCGGACTTATGGCCGCTATGCATCGACAAGCCCGGAAAAGCTTTTACTT
CCAAATGCTNGGCATAACCAACGGAATCCCCCCGAAAGGAATATCGTTAT
AACGACCNCCGACGCTACCGAAAAATAACCTTTCGTTTTCCGACTTAAAC
GGGGACGGATACGGTTAGCCCCCGGGGCTTCCGCCCCGCCCACGAACGGG
CTCATTACCCTCGGCGAGCAAGGACCCTTCCCGCCGGCACGGAGCAATTT
TTATAGTTAACCCCGTTTTACTTAAATTACCCCCCGTTTTCGACGGAAAA
AAAACGGAATTTAAGGATTGGTAATACTTGGTACGGGCCTTTATAAGCGC
CGTTCCCCAAACCTTTACGAGCGACGACCACAAAATTTTTTGGGTAGGTT
TTTACTTTAAAAGAGCCGCTTTACGCGTCCACGTAAGAAAAGCACGGATG
CTGGAAGCNTACGGACTTCCCGATACTTGGAACGCTTACTTTGGGTTTCT
GGCCAATACGTTCCANAACCTTAACGAAAAACGNACGGATTCCATTAAAT
TGGACGACTTCGAATACAAAAACGACATCGTCGGGTTTTTTATGGAGCTA
ACCCAATTTAACGCAACAATTAAACTAACCGGTACCCGTTTTAAAAACTT
CGTTAAAAAAAAGCTCCCNAACGAAATAAGCCGGTTCGTTTACGCCAATA
AAAGGCGCATCCCCAACGTAAACGAAAAATTCTTGGAGTTTTTCCAAAAA
GCCGGCGTTACNTACGAGCTTATAGCGGCAGATAAAAGCACATTCCAAAA
GCATTACAAAAACCAAAGGCCCAAAAAAAAGGGAAAAAGCGAGCCCGCTT
CGACTTCGAAGCGCTCGAACGCGGGCCGTCCCCGCGATAAAAGCTTTAAA
AAAACCCCCGGCCNATCCTTAAACTCCCGTACCGCGGCAAACAAAGGAAC
GAGCCCCGGCCAAACCCGCAAAAACAACGTTTGGACCATTACCCGGGGCC
GCTTTCGATAGCGTTAACCAAAAAAACATTAATGCCCGAAAAAAGGACGG
TATTAATTGCTAGCGATGCGGGCGAAACAACCACCACACCCGGAAATGCT
TCGCCAAAAAAGATACCGCGGGTACCGAACTTCCTCCGTTACCCGCGAAA
ACGGCCGCCGGTGCCAAAAGGCCCGCNATTGAACCCCCGCCGGTAAAAAG
AAAAACCAAAAAGCGTTTTAACAAAAAGGTTAAAATAGCTGGAATGGCCA
AGCACGCTCTTAAGCCAAACCATAACCGATATTTCGAAAAAATCGATACG
GACTCCGATTGCTAAAATTTAAAGGTTTCGATAACGCTACCCAAAGGGCT
TTGGGAAAGCAATAACGCTACCCAAACCGTTATTTGCGCCTTTTTGCAAG
CCCGANTAACGGGCTCGACCCGGGTAATTACGAAACCCATATTAAATATG
GCCTTGCGAATTAAAGGACAAAAAAAAATTACGGTTAAAGTTTTCTTAAA
TTGCGGCAGCGATAACGGGTTTTTTATTTTTACCCAAATAGCCGCCAAAT
TACAGCCATATGTTACCAAACGAACGGTTTCGAAACCTATATCCAATTAT
ACAAAACAAAAAAAGGACCCGTTAATTTATTACATACCCCGGGTTACTTT
GCGGCACTATAACCACCGCTTTCGCGTAAACCTTAACGTGTTAAACCTAA
ATCCGGATTGCAACGTTTTGTTGCCCGTTTAATGGATAACCCGCCATTAC
CTTACCGGAATTTTTAAACGGGACCATAAAAACATCCGTTTTAATACGAA
CGAATGCAAATCGTGCCGCAAACCCCGGTCCCGCAGGATTTCCGACCTTT
GCGACCCGGCAAACATTTGCAATACAAACCCAGCTACCGTCGCTTTGGTT
AAAAAATTAACGTCGANAAAACTTCCGCTTAACAATAGCCAACGAATTCG
ATAATATTCCAAAAAAGTTCCGCGAATTCCTTCCAATTATATTNCCAAAA
GCAGCNATGCGCTTACCAAACCATTAGCCTTAAAACTACGAAATACATTT
AAAAAAAAGGGCNATTTTTAATTGGGAACCTATATATAACTTTAGCGAAA
AAAAATTTAGCGTTTTAAAACCNTGGCTTACNAAAAACCTNAAAGTAAGA
CGGATGTACAAAGGNAAAGGAGCGGTCGGAGCACCTTTAATGTTTGCCGA
AAAAAAGGACCCAAAGGATCCGTTACGCCCAATTATCGATTACCGCGATG
TTAACGGCAAAACAATCCCGGAACGATGCCCGATCCCGTTAATNACGGAG
CTNCAAGACCGNTTCCGCAACGCCCGGTAA
>rnd-4_family-251#LTR/Copia ( Recon Family Size = 41, Final Multiple Alignment Size = 39 )
TGTTGGAACTTACTTGTTAGGCGCATGCACAGGCTCTGGAGGATCGCCAT
GCACAAATCCGGGATTTGTGCACCGGCCATCCAAAGCTCCTTTGTACCTA
TATAAAGAGGTCGGATCCGTCCCTTTCTTTTAGCAAAATTCCTTCCTTTT
TAAACCTAAATAACAACACTTTAACTTAATTACCTTTTAATAATTATCAA
ACCTTAGTTTTACGCCGTTTGGAGCTCTACGAGCATAAAATTCCACCCCA
AAGTCCTTTTTACATTAATTAATATTGCAAAAAGCAATACAAAAAAGCAA
GGAAAAGGGTCCTTTAGTTAATTAAAGTTAAGTAAAAGATTTAAAAGCTA
AAAATTGTCGGTTCGACGCTCGGCAGCGCATTTTTCATTTGCTTTCGGCC
ATTAAAATCGAAAAAGCCTTAAAAGGGGGCGCTGTGCAATCCCCCAAGCT
AACATTTTAACCCGGTTTAAATAGCTAAGACGGATTGCTTTAAATAATAC
CGCTTACCATCCTTTTTACCATTTTACTATGGAAAAAGGAAAATCCTCCG
CTTACGCAATTTTTAATAAGCAGGATTAAAGCCCGACAAGCACAAAAACG
TTTCGCAAAAAACAAGCACTTTATGCAAAAAAAGTTATCGATACTTTAAG
CTTTTTTTTAAACTTTTTGTCAATTTTTTATTTCCTTTTCCTTAACCACC
CCAACCACAAAATCGCTAAGCACCTAACAAGCGTTTCCGCAATCGGCAAA
AATACATGGATTATTAAATGGATGTATAACAATCGGAAAAAGTTAAATCC
CAACGATACGTTAACCGATTTTAAAAAAAATTTTAATGGCTGGATTAAAG
CAAATTTTAACGCGGTAAATCCAACGATCCAACGATTTTTGCAAAGCCAT
TTCCGAAAGCAAAGGATCCACTTTTCTACTTTTAACTTAAAAACATTAGG
CGAAAAATTGGCGGAAATTTTTAGCTGGTTACGAGCTTTTATTGTAAAAC
CAAGCCTTACGCTAAGCTTAGCGTTACGATTAACCAAAAGCAAAAGCAAA
AAGCCCATAAAGCTGCCATTTCCGAACCTTATGCTTCCCCGTTAACCACC
NTTTAAAACGTTTTTTTAACCAATTAATACAACGCAAAAAGCGGTAAAAA
ACGAACAATTACCGAAAGCACAATTTAAAGCGCAAAAAAGCTAAAAAACA
AATTTTTTAATAATTTTTACAAAAGCATTAAGCAAAATAAAATTACCTTT
TCGCCCNAACCTTCGAACCATATCGTTTCAAAAATAACAAAAACCGTAAT
ATACCTTTGCGAAAAAGCGTAAAAGCACAATTCCACCCCAATTTTTCCAA
CCACCCTAACTTATACAACCATAGCCAAAATACCCGCTACAAACAAAAAA
ACAAAAGCACGAAAATTTCGTAATTAACGTTCCAAAGCGCGAACGCGCAA
AGGAAAAACAAAAACCAAGCGCACGGAATACAAAACCACACCTTCCGCTT
CCGTTACCTTTTAAACCGCCCTTTCGAAAACCGCCTTTTCGAAAACCGTT
ACCAAACCTTTTTAGCCATGCCTACCATTCGTTACATAACCAACCCCTTT
ACACTTTATTTCGTTACTTTTACACCAAAAAGCTTAATTATCGTTAAATC
CTTTTACGGGAAATAGCTAATGCACCAATCGACGCAATTACCATACGCAC
CTTTAAAACCATTTGGAACGATACATATTCGTATACGGGAAAACCGTATA
ACATTATTAACGATAAGCTTTTCCACTTTACAATTTACGCTTAAATGCTC
GGGATAAATTATTTATAGCTTTACGCGCTATATCTTTACATTTTAAAAAG
CAAAGCGAACGAATATTACGTTAATTACATCGGCCTTATATTTACTTTCC
GAACCATTTATTTTGCATTTAAAAATTATTTCGAAATAAAAATTGTGCAA
GCCCAATATTAAATAAATTAAACGACAATTTATTTTTATACCGTCCGTTT
AAAGCTTGCAAGCACCGGAAAAACGAATATCGAAATTTTACAAAAACTTT
TCGACAAATTGCAACGATATTACCAAGCGTTAAGCTTAAGCTTTAGCAAT
AAATAGCAGTTCGTAGCGAATATAGCAAAGGCAATTTAAAAAATTCCCGA
GCTCGAAATGGCGTTATTTAACCATTCCGATACTTTTAAAAGCTTTTCCA
ACGTATTTCGCAATGTTATAAAAATTAAAAACAATAACAAAATCCCGGCA
CAACATTATACGGAACGGAAGTACGAAAGCAAAAATCAACGAAATTAATA
AAAACAAGGATGAAAGCAAAAACGAGCTTACAACTTACATGCCAAACGAA
GTTATTAAATTTGCAAAAAGCCCGATTGCCAATTAACAAAGCATTTAAAA
AAAAAGCAAAAAAAGCACAAAAAGCGCTAGCGTTAAAAGCAAAAAAACAA
AGGCAAAACCCCAATTAGCTATCGGAAATTCCTTTCGATTACTAAACCAA
ACGATTTAAAAAGCGAAAGCGCATCGGAAAAGGATAACGAAAAGCCAATT
AATAATTACAATTACGAAAGCAACCAAAAAGAACATGCAACAACGTACTT
TATACAAAGTATAGCATCGTACTTTATAAACAAATTATAAAAGCACCGTT
TGTTTGCAAAAAACGCTTAAAAAGCACAAAAAGCCAGGATTAAAGCTTCC
ATTTACGAAATGCTTATTTACAACAACATCGGTAGCAATATNCAATGGCA
CGGCATTTTGCCAAACACCGGCGCGGCAGCCAATTTAACGGCCGGAATTA
ACCAAATTTAAACATTGCAACAGCATATAAAAAAGCTTAAAATCGATTAC
AAAGCACCCAAGCATTTTGTAACTTTTGGAGCAGGAAATACCGAATTTAG
CATTGGCGCGATTATTGTACCAACCCTTATTAGCAACATTACGTTTTACG
TTTTTAATAGCCCAATACCATTCCTTTTATTACTTAAAAATATAAACGCG
TTAAGTATATACTTTAACAATACGCGCAACGAGTTCGTAAAGCACAACGA
AACGCGCGTGCGGATTATTAAACGCTTCGGTTACCCATGGTTTTTTTTTA
ACGCATCGATATACGTTATAAACGAAATTTCGATAGCCGCCGAAAAAAAA
ATCGCGGGATTTTTGTTTTTAACAAAAACCGAGCTACGGCGCGTTTACAA
GCGATTTAGCCACCTTTCCGTTAATAAATTGCACAAAACCTTTTAACGGG
CAAGCTACGATACAAATTGCAACGCGCTGGAAATAATTAATAAAGTATGT
TACAAATGCTAAATTAAAAGAAATGCATTACAACGATTTAAATTTACGTT
AAAAAACGATAAGGATTTTAATTACGAAATCGTTGTTAACGTTTGTTATT
TAAGCAACAAGCCGGTTTTTTATGTAATTAACGAAAGCATAAAATTTAAT
GCTGCAGCGATTTTAAAAAACCTATTTGCAAAAAAAACTTGGAAAACTTT
AAAGCGTTACTGGATAAATGTTTATTTAAAGCCTTTAAACGTAATTACTT
ATAACGCAAGCACCCATTTTTCGAAAAGCGGCTTTTAAACTAAAGCAAAG
CTTTTCGGAATTATTTGCAAGCAAATTCCCGTTAAAGCCCATTACGCCGT
TAAAAAAGTCGAACGAACGCATAGCATATTACGCAAAGCGCATTCGATTA
TAAAAGCCGAATGCCCCAACTTTGCGCCAAAATTATAGCTTTAAAAAACT
GTAAAAGCAATTAACGATACCGCGGAACCGAACGGTTTGGTTTTAACGCT
ATTCGTTTTTGGAACCATGCTACGGATAAACCACGAATTACTACCGTTAC
CAACTATAACCAAACGCGCGCAAACAATTAAAAAAGCTATAGCAAAGCTT
CGAAAAGCAATTGCTAAAAAAAAGGTTGCAAACGCTGTTAATACCCGGAA
TGGCCTTAATATTAACACCGTTAAACCAAGCTTTTTCGCTTTTGGAACAA
AGGTTTTAATGTTCCGGAAAAAAAAGGATGGACGGGCCCGCACAAAGTAG
CAACGGTAACAAATAACAACGTTACGATCGAAACCGTTAACGGTTTGGTA
ACGTTTAAAAGCATTTTTGTTAAACTTTATTATTAAATTAAAAAACGGCC
AAACAACGAGCTAAAAAAGCAATAAATCGAAATTTCGAAACCATTTGTTT
ACCCCGAACCGGTATAGCCAAAACGACGCGAACGCTTACCGAAAAACAAA
ATACCGGCACAACTACGAAATCGACCAAAACCGCTAACGCTAAATGCAAA
AAGCAATAAGCCCCCAAAACCAAAGGAGCGATTGGAAATTAAATTGCATA
ACAAAACGTACTTATTACCCAAAAAGGCAAAGGCTATGCGTTTATCGATC
GAATATAAAGCAAAAAGCTTAATTAAAGCTTTAAAACCTCCGTTTTAAAA
AGCCAATTAGAACGAAATAACGTTTTTATTTAACGCCGGAATAATTATAG
CAATCCGTAAAGGCCAATTTCCAAGCGCTAAAATTTTTAAAGCACGTTTC
GTTAAAAAAATAAAAAGAATACCGAAAGCCTTTTACGAAAAAACGAAATG
CGTAGCTTAAAGTATTAATAACAACGAAAAAAAAACCATTTTAACGCAAG
CTTTTACAATTATGCGTTGCAACTAACGGTTAATTTTTGCGCTTGCACCA
AGCTTTTAAAACCGAAGCATTTTATTAATAACCCGGAACATTACCCAAGC
GTATACCCAAAGCGCAACCAATTTCGAAAGGACCGTTTTGCTGCGCTTAC
TTAAAAAATTACGCCCACGTTTTCCTTTTAGCACTTTGCTTCGAATCGTT
AAGCTTTTATACGGTTTAGCGGAATTAGGATTGCATTGGTACGTTACGTA
TTAAAAGCATTACAAAAAGCGGCTAAATTGCAAATCGTTGTGTTACGATC
CGTATTTTTTCATTACGAAGCGCAATATAAGCTTTGGAATGGTAAGGATG
CAAATAAACGATACGCTAAACTTAGGAAATTAAACATTTATGGATTTCGA
AAAAAAAGCGCTTTAAAAAGCGGGGTTTAAAGCAAAACCACGCTCGATGC
TTACGGAAAGGAAACAAAGCGATTTTAACGGTAAAAAAATTATGATCGAA
AAAGGCCGAATTAAATTAAAGCAAAAAAACCAAAGCGAAAAACTAAAGCT
TGTAAACGCTAATTTAAAAAGCTACAAGCAATAATTCGTATTTTAAAAGG
CTCGTAAAGCGTACATTAACTTTATATGCCAGCCCAAAGCAGCTTTTAAT
TACGCTTTAACCGCACAAAAAACAAACCCGATACAAAAAAATATCGACAA
ATTTAACAAAAGGATTGGTTAGCAAATCGAAAACGCTAACAAAAGCTTAA
ACAACGTTTTTATCGATTTCGAAAGCGCAAACCTTTACATTTTCGTAAAT
GGATCCTTCGCAAACAATAACAATATGTTTTTGCAAATCGGGTTTATTTT
TGTATTAAGCAACGAAAAATCGAACGAGCACCAAACCAGTTTTTAATTGC
GCGGCAACATTTTGCATTGAATTTCGGTTAAATGCAAAAAAATTACAAAA
AATGTGCTAGCCAGTAAAATTTACGGCATAATTTTTGGGTTTAATTCCGG
TTACGTTATAAAAAAAGCTTGTTTAACGATTTTTAAACGGTTAAATTTTA
TCCAACCCAAATTTATTTTTTGCACCGATAGCTTTTCGCTTTATTAATGC
TTTGTTTAATTAAGCACGATAGCAAAAAAAAAGCTTATAATTAATTTAAT
AGCGTTTCGAAAATTTTATAAAAATAAAGAAATCGACGAAATCCGTTGGA
TTGCCGGAACAAACAATCCGGCAAATGCGATAACGAAAAAGCAGCTAAAC
CGGGCATTAAAAAAGCTGGTAAGCACTAATACAACTTCGATCCGGATCGA
AAGTTAGGTTAACCGCACCAAAACATAAAAGGAAAGTTTGGAAATAAAAA
TCGGCATGTTAAAATTTTTACGGCAATGGCTATGTAATGGCTTTAATAAA
AAAAAAAGCAAAAAAACCCCAAACCAACGCGCAACGAGCACCAAACCATA
AATTAACAAAAGCGCAAAATTAATACACCCATTTTATAACGAAACCATTA
TGAAAAAAGCAAGAAAAAACGATTTTTAAGCTTTTACGCTTAAACATTAC
CAGCATTACCCGAACCAAAAGCAATAACCTTGCTTTTAGCAACAAAAACT
CCTTTCCCTTTTTTTTCTTGCCTTTTTTGCTTTTTAATAGCAATTGCAAG
CATAGCAACGGAATTCTTAAGCTTTATAAGCGCTATAAAATAAAGCTAAT
TATTATTGCTATTATAATTTTTATTTTTTTTATTCGCATTATCGTTTTAA
ACGGAAAAACCTTCGCCCGAAGCTTCGAAAAACGCAATTTTAAAAAAACG
AAGCGCGGCCGAACGCCCCGTTTCGTATCGCTAACCCGAAATTATAATTG
CAAAATTGGCATTCGGATCGGCTTGTTTAGCATTAAGCTTAAAAAGTTGC
TTGGTAATGGTGCGCTATTTTTAAAATGTTTACGATCGGAAAAATAACGT
TAGCGAATTTGTAAAGCACAAAATATATAAAATAAAAATAATATACCGCA
TTATAAAGCTCGTTGCTAAGCGCTTCGGCAAAAAACTTTATAGCAATACG
ATAAGCAANCGGAAAATTAGCAATTATTAGCGCAAAAAACCCGGAAACGA
AAAAAAAAGCTTTTTATATAAGCTTGCACGAATAACCAAAAGCATAACGC
CAGCAACGCTTGCTATTAAAGCTTAACTTTTTAATACAAAGCCAAAGCAT
ATCGCTTTTAACGCTAAACTTGCCGTAAAGCACGGAATTAAAGCAGCCAA
AGCAAATCGTTGCTCGATTAGCACCTTTTTTACCGCGCTTACAAACATTG
GAACCATTACGGCCATTGCGGGAAGCGGCACGCTTTTTTTTGCAACCGAT
AAAAGCGGTTGGAACGGCCGAAGCGGGCGCGGGCAAGCTTTTAAGCACAA
ATTGTAATGCCGGAAACGAAAAAAGCTCGTTAAACTTTTTAACGGGAAAA
GGCATAGCTTAAAGGTAAGCTGTAAAGCTTTGCTTTGGAGCGACCCAAGC
AACCGATTGCTAATTTTAAGCTTTTTCCAACGAAATAGCGCTTTCCGGAG
CGTGGTCGAACGGATTTTAAGCGTTTAAACCAAGCGGAAAGTTTATAATG
CTGTTAAAAAGGTATAAAGCACGAAATTAAATAAAGGAAAATGGGAAACG
ACGATACGACGAGCGCACGAACTGCAAATAACGATTCCGAAGCGCACGTA
ACCAATTAAATTGGCTTAAAAAACGGGGTTGTAAAAGGAAAAAATTAAAA
TAATTGGATCGACGATTAACGGGCCAAATAAAAGCTTACCGCCTTTTATC
CGTTAGCTTCCACTTTCGCTTTTAACGCACCCATTCCCAAACACTACAAA
AACTTTCTATTTAATTTATAATAATCCCAAACGCTTATAACCTTTAATTT
ATCGATTCCGGAGCTTTGGAACCGGAATTTACATAATTCCCCAAACCTTT
ATCCACGTTTATTGTTTAACAACAACACGCATCCGGCGAAACAATCCGAA
CAAGCATTTTTTTTTTACATGTTACCCAAATCGCCGATTTAGCAAATTAT
TTATTATTGCGCATTCGAACCGCAAATTTTTTTTTTCCTTTTTACCATGC
ATGCGCTATTAAAAAAAAAATAATCGGTATTGGAACTTACTNATTAAGCG
CATGCACGGGNTTTANAGGATCGCCATGCACAAATCCGNAATTTGTGCAC
CGGCTATCCAAAGCTCTTTTGTNCTTATATAAAAAGGTTGGATCCGTCCT
TTTTTTTTAGCAAAATTCCTTCCTTTTTAAACCTAAATAACAACATTTTA
ACTTAACTTACCTTTTAATAATTATTAAANCTTAGTTTTACGCCGTTTGG
AANTCCGCGAGCANAGGACTCCACCCCAAAGTCCT
>rnd-4_family-2709#Unknown ( Recon Family Size = 35, Final Multiple Alignment Size = 34 )
ATTCGCGGACAGCCCGTTAGGGTCCGGTGGGAAAGGCTTCTAGTTGCANT
GCAAAATATCTAGAAGCTGTCCCGTTTTCTAAGTACAAGAGAGGGTCGTA
CAACGACCCTCTGCTCCCTTTTTATAGAGGGAGCAGAACAGAACGCGGAC
GCGTTGCTCGGGGCGCTCCGCGCCGAGTGCGGAGGCCACGCGGCCACGTG
CACGGTCCGGTGTGTTGTCCGTCCGGCTCCAGTATGGAGCCCGGATCTAG
AGCGTGAATTCTTCCGGACCAAAGTTCTCCTGGCCTTGGACGCCAGTTCC
TGTGCGACCACGAGGTGCCCTTCCAAC
>rnd-4_family-526#LTR/Gypsy ( Recon Family Size = 37, Final Multiple Alignment Size = 34 )
ATTACGTTANTTACAAATAGNATAATTGGGTTTAATTGTTACCAATTGCC
CAATTTGCTTACAATAGCTTTATGCATAAAAGCACAAAAGAAACGCCGTT
TTACGCCAATTACGGGTATACCTTTACGGCGTACAACGAGCCCAAAGCCG
AACTTAAAGCCTTAGCAGCGGAAATCCAAATAACGAAGCTTATTAAATTG
TACCAAAACCTCCAAAATAAATTGGAAACTTTGCGCTACCGAATAGCAAA
GCAAGCCAACAAAAAAAGGATCGAAAAATTAACCTTTAAAAAAAGGGATA
ACGCTTACCTTTTACGCGCTAATATTAAAACAAAAAGGCCAAGCAATAAG
CTGGACAAGAAAAAATGGGGACCTTTTCGGGTTATTCGTATTATTTTTCC
AATTAATTACGAATTTTAACTATTACTAACCATGCGCATCCACCCGGTTT
TTTACGTTTTTTTGCTAAAACCAGCGCTTTCGGGCTTTAAAAGCACCGAA
TTAATGGAAATTAACCCTAACCAAAAGTAAAAAGTTAAAGCCATTTTTAA
CGAGCGAACGCGTTACCGCAAAAAGCAATACTTTGTTAAATGGGAAGGNT
AAAGGGATAAGCACAATACGTAAAAAAACGCAACAAACTTTAGGAATTGC
CAAAAGGCTTTGCAAAAATATCGTTTAAAAAAAAGTTAGCAATAGCTTTA
AAGCTTGTAAAACGCCCCAAATTCGGAAAAATTTGGAAAGCAAAAGAAAA
AAANCCNATAGCATATCCAAAGGATAAGCTAGCAAGCTTAAGCAAAAAAA
AATGCCGAAGCTTTTCCCTTACATGCGTAAAACGAAAACTTTAACAAAGG
TCGCACCGGGAGTCGAACCCAAAACTTCCCGTTACAAAAACAAACGCGTT
ACCATTGCGCTATACAACTTATAGAAATTGTTAAAGAAATTACAACTTAC
CGGATTAAAAAAGCGCAAGCAATTTAAAATCGATACCAAACCTTAAGCTT
TCGGAATTAGCAAAAAAAAAAGAAAAAAAAGTTAAACCGACAACCCCGGC
CGGGAAAGCCGATATCGTTAATTTAACCAGGTCGCACCGGGAGTTAAACC
CAAAACTTCCCGCTACAAAAGCAAACGCGCTACCATTGCGCTATACAACC
AAAAGGAATTGTTAAAAAAGTTACAACTTACCCGGTTAAAAAAGGGCCAG
CGGGTTAAAGTTAAGATTAACCTTTAACGCTGCCCAACCAAAAAATAAAG
GAAAAAAATCGGGTTAAAAAGGAAAAAAGGGATTGGCCGCTACCAAAGCA
GCCTTTTTTCGTTCCGCCCGTTTCATTCGTTCCAATTTTTCCACGNTNTT
AATACCCCGAAATAACGCCCGCAATTGCTTTTTAAGCCAAAGGTTCTTTT
GTTTGCGAAAACGCTTAAAACGGTTGTTTAAAGCACAACGCTTAGCTTTA
ATAGCCCGCATTTCGGCTTTAATTTTTTGGTATTAAAAACCGATAAAGCG
CAATTGTTTAAGTAAAAAACCCAAAACGTTGCAACCAAAACGGTTGCAAA
CGAAACATTTTACGCAACGAAAAGAATTTTGCGGAAAAACAAAACAAATA
TTTTTTTTAAAAACGTTTCGATAAAAAAACAAAAATTTATATCGATAGCC
AATGCAAAAACCAAAGCAAAAAGGTTTTTGCGCCGAAAGGTTAAGCGCGC
AAAGCGTTTTTGTATTTAACCNAACATTG
>rnd-4_family-394#LTR/Copia ( Recon Family Size = 39, Final Multiple Alignment Size = 31 )
CTAAAACTTATAACCCAATATTTACAGCATACAAATAAGCTGCAAATTAT
AAAGCTAAAGCTAAAAAAAGCAAAAATATTAAAAGAATTAATGCTAAAAG
CAAAGGCAAAAAGGAAAAAAAAGCCGCTAACGGGAAGGACCAAAAGCTTA
AAAAAAAGCAAAAAGGNTTTAAAGCTTCCTTTAAATTTAATAAATCCGGT
AAAAAAAGTAAAAATAGTAATAAATCCATTAATAAAAACGGGATAGCGTT
TATATTTTTAAATTACAACCTTTTTTTAAAGGCTGCATTAAAAGGTAACG
CTATTAGCGGTACTGTGGATACGAATTATTTAAATAACTTTAGTAAAAAT
TCCGCTACTAGCGAATTTGATACCGAAAAATTAATTCTTTAAAATTTACT
GGCTAAAAAGTGCGCAAGTTATAAACATGCTAAAAGGAAAGCTAAAACGT
TAAAACCTTTTGTACTATACGATACAAGTAGCATTAATTACATTTTTAAC
TTTAAAANGTACTTTATTACATTTATTAAACGCAATAATATAATAATAAA
AATAAGTGGCGGCCTTGTAATTCCCAAAGGCGTTGGCATTGTTTAGCTTA
CAGTAAAACGCTTAAATAACGCTAATAATTTCGAACAAATAACGCTAAAA
AAAGTGTTATTTATTCCCGAATTCGATATTAATATTATTAACGGTTTCCG
ACATTATTTTTTAAACGGCGTTTTTATTAAACAAAGCTTATATAATTCGA
ATCGCAAATGTTAGGGCGTTTTGGATCCTATTAAAAATGGGGTTTTCCTT
AACGTAAAAGGGCATAAATTGCTTAATATCCGTTATTTCCATTATAGCTA
CAATATTAATTAAACCGCAGCTAAAGTAACCCCGAAGCTAACGGTTAATT
TACTTAATATCCTTTTTAAAAACCAGGAAAAATATTAACGTTATAATTCC
GATTTTAAAAAAAATATGGATTTGGATAGCGAAAAGCCCCGTAAAAAGGG
TAAAAAGCTTAAATTTAATGCAAAAAGCCTTAAAAACTCCCGTGTAATTA
AGCCCCGTAAGCTCGGCAAGCCATTAAACAAATTCATTAAAAAGCTTATT
CCAAAGGACATTACTTTATTAAAAAAGGGGCTTCCCAAGCAAAAAATCCG
TTGCTTAAGCCTTTTCCTGTAAGTAAGGTACAAGCGGCCCCTTTTATTAA
TATAACCCTTTCAAAGGCTTCCAAAAGTTAATTAACGGCTGGGTAAGCTT
AAAAAGGGATATAATAAAAGGGTGTGGTAAAGATTTGGCTTTAAAAGCGC
TGCTTTGGCACCGCAAATTAAGGCATATTGGCTTAGCTTTGCTAAAAAAA
AATTGCTAAAATTATTACCGGTTTTTTTAATTTCGATAAAGTTAAAAGGT
TGCAATGCGTAATATGCGCCAAAATTATAACGGTATGGAAAACCAAAAAG
GGCCCGTTACCTTTACCGGATAACGTTTTAAATTCGATAAAAAAGGATAT
AATTACTTTATCCCTTATACTATACAATAAAAAACCCGTAATTTTTATGT
TTGTAAACCGTAAATTAAAATATAAGTGGACTTTTTAATTGCTTAACAAG
CATGGCCATGTAATGTACGCTGCTATAAAAGCCTTTTTTAAAAGGCTAAA
AGCAAGCTACGGGCGGTACCTTAACAAATTGTTTTTCGATAAGGGTATAA
AGGTTAATACGGCGCTAAAGCAATGGCTTAAACGCAAAGGCACAGCATTT
AATACGTTAAACCTTTACAATTACGGCCAAAATGGGCTATCCAAACGTAC
AGTAAAGGTAATCCTGGATAAATTAAAGGCTACAATTAATGCGGCAAGCT
TACCGTTTTATTTGTAATGTTATATTTTACTAGTTATAGTTAAATTAATA
AACGCTACGGCGGTTATTAATAAAAAGCTAAGCCCGTATTAAAAGTTTTA
CGACGAAATAAAACCCGGATTTTTTTATAAGCTTAACGTTAGCCATTATA
AAGTTATAAATACCCAAGCGGAAGCTATAATTTTTATAAAACAAAAGGCT
AAATCGAAAAAGCTAGCAATTAAAACAAAATTCGTTAAGCTTTTAAAAGC
TTTAAATAAAACCATTGTATTTGTATATGCACTTGCACGTAAAGTTGTAT
ATAAAACCTTTACAATTAAGCTATTAAAAAGAGTACTAATAAAAAATCTG
GTTCCAAAAAGGGAAAAACTTTTAAAAGGGGTACTATCGGTACAACTTAT
TAAAANTAACGCTAATTTGCTAATTAATAGCGTTCCCAATAACTTTAAAA
GCGAAGTGGAANACGATTTTTTGCTAGTTCCATAGCTTACGGAGCCTTTA
AAAGCTCCGATACTTACCTTGCAAAACAAGCTCCCAAAGCTTGTACAGGT
TATTGTAAAGCCGCTAAAAGGCTTTAGTAGCATTGTAGCGCTACCAACGC
TTAAAATACCGGTACCCCCAATGGATAAAATGCTTATGGATTTAAAAGGG
CAACCTTTAAATCCAAACCAAATGGATATTAATTAATACGTTTAATACAT
TTGCTATAAAGCAAAGCAGGCTGTAAAAAAAAAAAGCTTATTAAAAATGG
CGAGCCAAGTTTTTATAAAAAAGCTTTAAAAAGCCCTTATAGCAAAAACT
GGTTAGTTGCTTTAAATGCAAAATTCGAGCAGCTNTTACGCGCAAAAACT
TTTAAATTTTTATTTAAAGCTAACGTATTTAAAAGGAAAAGATTAATTAC
TTGTCGACCGGTTTTTAAGCTTAAAAAGGACAAAAATAACACTTTTATAA
AGTACAAAGCTAAGTTGGTTGCTAAAGGTTTTATGCAAGTAAAGGGCTTG
GATTTTGTAAAAACCTTTGCTTTTATTAATATACCGCTTACGTAGCGCAT
ACTTTTAGCTTTTGCTGCAATAAAAAATTGGGAAGTCGAACAAATCGATT
TTATTAAAGCGTTTTTAAACAATAATTTTAACGTAAAAATTTACCTTACT
ATTTTAAAAGGGTTTAGTAAATGGGTAGCTTTTGCATTAGTTAAAATAAA
AAAGATAGCTAAGCAATTCGGTTATAACCTTGCTAAAAACCAGGTAATTT
TGTTACAAAAAGCATTGTACGGTTTGAAACAAAGGCTTCGTAAATGGCAA
AATAAGCTAAAAAAAAACCTTTTAACGATAAAGGGTTTTTTGCTTTTATT
TTTAATCCAGCGGTTTATTTTAATGCTAAATTAAAGCACTTTATAATTAC
CTTTGTAAACGATTGTTTAATTATCGGGCTTAATATTAAGTATATTAGCA
CTTTTAAATAAAGCTTACATAAAATGTATGCGTTAAAAAACCGCGGGCTT
GCAAGTTATTTTTTAAGCGTTTAAATCGAAAAGGATAGGCTTAAACGGCT
TTTTTGCATTTACTAAAACCAATATATCGAAAAAATGCTTGTTACTTTCG
GTTTGCAAAATTTTCGAACTATTAGTATCCCTTTACAACCGGGTATGCTA
AATAATATTGGCGGATCCTTTGTAACCTTAATTAAAGTTAAACTTTTACA
AAGGATTATAGGGACCGTTATGTACTTAATGCTATTAACCCGCCCGGATA
TCGGTTTTGCTATTTAATGGATTTTACGCTACTTAACAAAGCTTACCAAT
ACTTACATTAACGCCGCAAAAAACTTATTAAAATATTTAAGTAACACCCA
AAACTTAACCATCCAATATGGTAAATTAAAAGGGTTAATGTTAATAAACC
TTGTAAAAGCCAAAATAGCGGGGAATTTATTAACATTAGCTAGTTTTAGC
GATAGCGATTTTGCTAAGGATAAAAATACTTTAAAATCGATTAATGGGTT
TATTTTTACCTTAACCGGAAATTTTATTAATTAAAAATGTAAAAAAGCTA
GCATTATAGCTTATAGCATTGTTAAAGCAAAAACCAACGGCTTAGCAAAA
ACCTTTCGGAAGGTAAAATGGTTAAAGTATTTATTTACAAAGTTACAATG
CTTTGTAAAAGGTTTTATAGCTATTTTCGGTAATAACACAAGCTTTATTA
GCAATGCACATAACCTTACCTTACATTTTCGAACTAAGCATACGTTGCTA
AAGTTTTATATTGTAAAGGAAAAGGTTACCGCTAGCACAATTACAATAAA
GTATGTAAATATTAAAAATATGCTTGTTAATGGCTTAATAAAGCCGTTAA
CTCTTTTTAAACATAAGGTTTTTTTAAAGCTTATAAATTTATAACTTAAA
GCTTAAAACTTTTTACCTTTATGTTAAAAGTTTATAGCGGTGCAAGTTAA
CGCACCAAAAACAAAAACTATTTTTTTAATTTACTTATATACTTTTCCCG
ATTCCTTTTGTAATTAAATTTCCTTTAACTTGTACGGAAGCAGCAAAAAA
AAGGGAGTGTTAAAATTAACAAGTTATGTAAGGTGCTACCCTGCACTTAC
CCTGCACCTACCCTGCACTTACCCTGCACTTCCCCACGTTAATTAACACA
AGTTAAATTTGGAGGCCGAACGCGGAAATCGTTTTGGTGGCCGTGGGTCG
ATTTTTTGCAATCCCCATACAAAATAATATTGCGGAAAATCGCGCGCGGC
ACCGCAACCCTTTAAAGGGGAAAACCCTCAAGATTAACGTCGGTGGGTAT
ATAAGGAAAGGCACTGAGTTGGCACCCTTTCCCTGGAATAGCACTTATTT
TTAACAACCAACGTGGGCTTGTTAGCATTATATTATAGTGCTTAACAAGC
CCGACCCTTGTAAACGTAACCTTATAAATTGCTGTAATCGTGCTGCAAAG
CCCCAATTTGGACCCTGTAAT
>rnd-4_family-397#Unknown ( Recon Family Size = 30, Final Multiple Alignment Size = 30 )
CCTTCCCCCGAAAAAATTTTCCTGTCGGACCCGCTGTTAGTGGCCGCTAA
GGACNCGGCCATTTTTGGTGTTGGCCCACCAAAATGAGCCGGNNGCGCTA
CGTGGGCGCTAACAGGCCATTTGGCTTTGTTTTGCCCGCGTTCTCCGGCT
CCTTTCAACAACGACGCCGGCGACGCAACTGGGCCAGAGGNGCAGAAANG
GCTGGCAAAGGTNTGGGGGTGCCTATTGCCAGCCGAGGGGAAGGCCTGCA
CCCTATCGCAGCCCAGGGCGCGCGCTCGCGCGCGCCGAAATCTTCGACAA
TCGGATTGCTCCAACCTCCGCGCATCACCAGACCGCCCTTCGACTTCCTT
TCGCTTTCGCCTCGCGGGTACACGACACGCGACGAAACGATCCGAACGCA
CAAGAAGACTGCTGGCCGGCAAGCAGTTAGATACNTTGGACGAANAGCCG
GCCCGGCCGCCGCCGTCCCCCGCCATCCTCGCGACNTTTCCTCGGTCGCG
NCCCCCAGCGCCACCGCATTTNCCCGGCACCGGCACGCACGGCACCGGCC
GCCGCCGTCCCCTCGCCACACTCGCGACTCCTCCTCGGTCGACCGCATCC
AACGATACGCACGGCGCAAGATTGGCCCGCCCAGCACGCATTTGCCTAAG
CACGCACGCGCAAGATTTGCTTTGACNGCACGCGCCTCTGTTTGTTGCCA
CGCCGGGCTATACGNANGTATAGGTGGCATCGCACGCGCAAGGTCTTGTC
GCGGCTCTGTTTGCCAGCGTGACCGTAACGGCCACGACCTGCACCACGTT
GGCAAACCGCGCAGCCTATCGTTCGATACGCGACCACAAGGAGCACACCG
GGTTGGAACTAGGCCCTCCAGCCCCCGAATTTTCTTTCTTTGGCCGGGCC
CAGTGGGGGGCCATCGCGGCCCTCCGCCCGGCCCTCACTTTACTCCGGCA
CATTGCCGGCCGACCGCTTTCTCTACCACCAACGGCTGCGCCTACAGCGC
CCCGGCGTTTACTCGCCCTACTGCCGATCGCCCGCTCACCAACAAGGAGC
GCCGGAATGCGGCCCGANCTCCGTGTGCCTTCGGGCTTAATTTGTTAGCC
GCCTCGATAGCAACATGTAGCCTAGTGTCAAGCTTAGGTAGCGCTAGCAC
GTCGTATGCCCCCTGGGAGGCAGGGACTGGTAGATCCCGACTTACCGACG
TTAAATA
>rnd-4_family-296#Unknown ( Recon Family Size = 29, Final Multiple Alignment Size = 27 )
AAAAAAGGGGGCACGCCCACCACAAAAAAGATGGCAGTCCCACCNAAGCT
CAGAAAGGCGACTGAAGGAATAGGAACAGGAATAAAAACAGGAATAACAA
CAGGAATAAAACAGGAANAAAAATAAGAATAGGAAAAGCTCACGGCACTA
ACGATTCAACNCCTGGACCCTGTAAGACTGCCATCTTTTTTGTGGTGGGC
GTGCCAC
>rnd-4_family-1510#Unknown ( Recon Family Size = 40, Final Multiple Alignment Size = 27 )
AATAAAATAATTTAATAATAAAATGTAGCGTTTAAAATGTTAAATTTACA
AAATAAGCTTTTACATATAAATTACATATAAATGAAAAACTGAAATAACT
TTTTAATTAATAACTTAATTTAAATAATACTAATTTACATATACGAAATA
CCCTTATGCGTTTANGTNTNTAAAACCTCGGAATTTATAACATTTTATTT
TAATTTTATATAATAAAAAATGCATTGCACTGTATAATACACTGTGTAAG
TTGTCCATATTAGCTTAAGTAGTTATATTACGTAATATATAATGTTATGT
TGTAAAANCCGGGATTTTTCCGATATAAACGCAAGTTATTTTATTTTGAT
AGTTAATATATTAAAAAAGTTATTTAAATAATAAATGTTATAANACGCAT
ACATTTTATTAGCAAACNCTAACATTTTGTATATTACCGTTTTATAACGT
AAATTTAAACGTATGTAATTATAAAATATACATACCATATATTGTCAAAA
GCCTGCCTTTTAGGCTATTANATCNCCGCTTACTTTATATTTTTACGATT
TTTATTCGATTTTTAATTGCGTTGTGAAAACAGTGAGTTTTCGCCCGTTT
GTATGGGGACNAGGTGGCCGNCNGGGGGGGTGGCCGACAGGGGGTGCNCT
GACTTACAGACCAGGACCCACGCGGTGAACCAGCGTCACGCCGAGGCGCG
CCGAACACCGGAATTCCCTCTTTCTTTCCTTTTCCCCTCAGATTGGCGCT
ACGAANGAAAATTCTANTCTGAGGGAGAAGGGAAGGAAAAGAGGGATTTC
GGTGTTCGGCGCGCGTTTCACGACGGTCCACCGTGTGGGTCCTGGTCCGT
GGGTCTTGGCCTGTGGGTCTTGACCCAGATCGTCACAACATGCAACAAAG
CAAAAAGTGGCTGTTCAGCCACGTTATTGCACACCCCAGGAGCTTGAGGG
GGTGTAGTGTAACTTCGCCCAGCCCTCCTGTATTTGCACGCCCCTCCACG
ACCGGGTTGCTTTGCCAGCAATATTTCGAGCTCACAAAAAGCATGGACTG
GCTTTTCAACTCGGCTAGGGGTGCAAAAATTGGCTTTGGTTCCACTTTTG
ACGCGACCTCAGTGCCGATCATTCTAGTGCAGCTTTCCTAGCCCCTCCCC
ATGGACTAGGCCCAAAACCGTGCGGGGAACCTAAACCCGGATTTTTCG
>rnd-4_family-1383#LTR/Gypsy ( Recon Family Size = 28, Final Multiple Alignment Size = 26 )
TGTTAAGGGTTAATCGGTGCAAAAGCGGGTAGTTACCGGGTTACGGGCCG
GATGCGGTATTTCCTTTGTTAAACTTCCGTAAATTTTTTACCAAAAGTGC
TATCGCTAACAAAAATTGTTCCTTTTTTAACCTCCCCTTTTTTCGTGCCC
TTTCGGGCACCCGGGGTCGGTTTTTTAAATCTTCCGCGCTCCAAGCGCTT
TCGTGCAATTTAAGCTTTACTTTATTTTTTAGCTTCGCCATTATGCTTTG
GCCGCGATACCGGTAGCTCGCCGGCATGTCCCCGGGGGGTCCGTGCCCGG
CTGGCTGCTAGCGCCCCTTTTTTCTCTTTTTTGCCGGGCGGTTTCGCCCG
TGCATTTAACGCTTCCCGCTTTTTGCCGGGCGGTTTCGCCCGTGCTTTTA
ACATATTGCCCTTTCCCGATACGGCTTATTCCAAGCCGTTTGTACCGCGC
GTGCGACCCCGTAAGTAACCGGTAGCTTACGGTATCCCGCTAAACCGCCC
CAATGCCCGGCAACGCTTGGGGAAACCGGTTATAAAGCTTTGTAGCATCC
GGAAAAATGGGTTCGTACCGGCATATAAAAGGCTTTTTTTCCCGTTCGAA
GCTACGAGCCCTTTTTTTTTCCTTTTTGTGCATTTAATAACCATTTTAAT
AATTTTAACGATCGTAACCGTAAGTAATTGGTATTTGGCCGTTCTTTTTA
AATATTTAAATTTAACCGGTAATTGTAAATGTTATCCTTTGTACCCAATT
ACGTAAGGAAAGTGGTGTTCCTTCGGGTGTTCGTTTTGGGTTTTTCGGTT
TTAACCGGCCCGTTAGCCCTTTTTAGCAACCCCCCGGTATTTTTCCCAGC
TATCGTAATTTAATTGAATTCGGATTCGGTTTCGCCGGAATTTTTAATCC
TTTAAATCCTTAACGATCGCTTTGCCGGTAACCTTTCGGTAAGCCTTTTA
AATGTCGCGGGTCCATCGGGCCCTTTTGCGCTTGCAGCTTTTTAAAATTC
CCGCAAACGTTTTGCCGGTAACCCCCCGGCGGGCTTTAACCGCCGCGGCA
AAAAAACTTCCGCCGAAAAAAAGCGTAAAGCGCGCAACGAACGCCGCCGC
AACGCTTTCGATTTTAATAAATTTGCCCCCAAAACGAACATTGCTTTTTT
TTCGCTTTATATAAATATTCGCAACGCGCTCCCGTTGCGAAAAGTTATCG
ATTTCCAATAAAGCGATAATTAGAACCTTATTTATTTGCCCTTTTTTAAA
AACAATTATACGGAACGTACGGTATTTTGTAGCCGTTGTTTTGGTTGTTA
AGCATATTAAAATTATGCCGTTAACCCCCGTATACCGATATGCTTCGATA
ATTGTACGGGGTTTTCCAAATGTATTTATTGCAAAAACGTGGTTAGCAAT
AAAGCTTGCGTTAAACTTTTCAAATGGTTTTGGAAAATGGCCCAAAACCT
TTACAAAATTTTAAATACCGTTTACAAGCGGTTGCTCAAAGCGATACCGA
AGCTTTTCGAAAAGCTTATTAAAGCCCAATTTCGCGCCCGCAAAGCTATT
TAAAAAGCCAAATCCTTTTATACCATATTGGCCGAACAATTTGCGCGTTA
CAAACGTTAAACCGTTATTTAAAAGCGCATTTAGCGCAAAATTGCTAGCG
CTGCGATATTGGAAATTATTTAAAACATTTTTTAATAACTTTACGCTATC
GCCGTTTAAACGAAAAAGCAAGCTTAAGCTTTGGCTAGCATCGGTAATTT
TTTTAACGAAGTAAAAGCGTTTTTTAAGCGTTTCGAAAAAGGTGTGGTTG
CTTTTTTTAATAGCATTGCCGTTAGCTTTGCTACGATTGCGGCGCATTTA
AATACCCAAGCTTACAACCGCGCGGTTTCCCGTAAGGGTACGGCGTTCGT
ATTAGCGCCGGGAAGTGCCGCTTTCGGCGCCAACGATTTTAGCGGCAACA
ATTGTAGCGCTAGCGAAAAGGACGTAATTTCCGAAAGTTTTGGTTTTTTT
GGATACGGCATTTAATCGATTTTTTTTACATATTTTTTTAATTAATTATT
GGTATTCCCTTTTCGAAAAGTGGTTAATTTTAAATTTTTTTCGTTAATTT
GTTACAATTAAAACCATAATTTCCTTTCGTTATGCTGCTTTTGCAGCATT
GCGAAATTCCGGTATTTTTANTTACCAATTAAGTTTTAATGCTTTAATAA
ATAATTTTAAAATGCTTTTTTTTCGCCCTTCAATGGGTTTAAATACCGCC
GATATGCATTTGCCGTTACCCGAACGCTTAAGCCCGTTCGCCGTACCATT
CGGAAGTTTTTTTATTTCCTTTTCGGGCAAGCAATGGTATTTTTTACTAC
AACGTACGTTTAAAATGCGGTAATTGCTTTAGCGTATCGCGCTAAGCATG
CCTTTTACGGGCTTTCCAAAATATGCTACACTTTGCATGTCCTTTGGAAT
TTAAATATATCGCATTATTAATTTAAAGCGTTTCCCGTATTATACCGTTT
TTATTTAACTTTTTGTTTATAAAGCACGATATTTTACGGCTATTACAAAC
CGTTTACGGGTTTTTTTACGTTTTTCCCCGGTAGCCAACCGGTTTAGCAC
GTTAAAACATTTTTTTGGGCCATTTTTTTAGCCTTTATTATTCCTTTTTT
GTAATACCCCCGTCCTTTCCGGGTATTTACCCGCTAAAGTCCGGTATTTT
CCTTATCCTATAAGCTCGCTTCCAATAAGTTTGCTTTATACGTTTAAACA
ATTTTTTTCGTAATATCCTTTTTTAGAATTTACAAATTTTCCGATTCGTT
GTAACTTATTTATTTAACCAGGTATTTTCGTTTTCGCAAAAGCCTTTTAT
ATTTTAGCAAAGCTTTTATTTCGAAGCGATCCTTTTTTTTTTTTCGATTT
TTGGTTTTTTATTTTTTGGTTTTTCGCCGGGCTTTTTTTTAAACGCCCGC
AATAAATTTGCCGGAAATACGTTATATATCCGGTAATTTACCGGAAGCTT
TAACCGGAACGCCAAACCGGCTAACCCAACCATTTTTAGGATTTAAAAAG
GTTCCAACCATTTATTCGATAGCTTTTTCGACGGCCTTTTTATTTTAATG
TTTGCCGTATTTAGCAATACCCAATTGCTTACCCCGAAAGGCACCGGGGT
TTTGCTTTTATTATAATACTTTTTGTACATATTATTCGCTTTTTTTAGCA
ATTTTTTGGCTTGCTTTTTAATTGCTTCCAAAGCCCCCGCCTTAATTTTA
ACCGTTGCCGAAGGTTTTTTTTTAATTACCCGAAAGTTATAAAGCTTTCG
TAAGTAAAACCTTATTAGCAAAAACGCCGGGGTTTTTTGCGACCCCAAAT
GCACGTTCGTATTGTGCACTTACGCTGCTAAGTGCAATAGCAACGCCCAA
TCGTTTTGCTTTTCGCAGCAAAAGCACCGGAAGTAATGCTTTATTGCTTG
GTTCGTTCGTTCCGTTTGCCCGTCGGTTTAAAGGTGGTATGCTATCGATA
GCCTTTTTGCAACCTTTAAATATCCGGCGAAGGTTATTTAAAACCCGTTT
GTAAATAGCTTATTCCGGTTCGATACAATCCTTTCGGGCGTTTTTAGCAA
CCTCTAAACGTATGCAAATAAAAAGCTCCCTAATTTTTTATTGGTTAATT
TCGTAAACGTTGGGATAAAAAAGCTATATTTGGTAAACCGGTCGACCATT
ACCAATATTGCGTTGCGCTTTTTGCCGGCTTTATTTACTAACGTTAAAAA
CTTTCCGATAAAATCCATCGATAGCTTTTGTCCCGGGCGGTTTGGCACGG
GCAAAAGTGCTAGCAACCCGTAAAGTGCTTGTATTTTCGGCTTCGTTTGC
TGGCATATTTAATACGTCCGTACGTATTTGCGTACGTTTTTAGCCATACC
CGGCCATTTAAATTGCCGTTTAAACTTTTTTAAAATTTTGGCCATGCTTT
TGTAACCCCCCGTCGGGCTATCGTATTATTTTTAAAGCATTGTCCGTTTA
AACGGTGCTAAATTCGGAATTTAAATTTTCTTTTTGTGCTTAAACAAACC
GTTGTTAATTTTCTAAACGTTAGGCTTGTTTTTTTAAATACCGCTTTAAA
CGAAATCGTTTTTTGCTTGTGCTTTAAAAATGCGCTTTAATATCGTTTTG
GTATCCTTTTTAATAATGGTCGTTTTTACGTAAGCTGCTTTTCGAAATTT
GGCTAGCAAATCGCTTCGGAATTTTTTCTTTGCTATATTGGCTTTCCCGT
TTACGGGTATATTTTAAAAACGTTTTAACAAACCATCCGCGGGGTTCCGG
TATTTTGGCTTCCATTTAATCGTAAAGTCGTACTTTGCTAAATTTTCGAA
CCATTTTGCTTAGCGCTTTATTACCTTTTTTTTTGTTAAAATATGGGTAT
GGTTTAAATGGTTAGTAATTATTTTAACAATTTTTTGTAAGTAAGCTAAG
TAATGCCGTTACTTTTCGAAAGCTTTTACGATCGCTAGCAATTTTAAATT
AAGAATTGCATAGCGCAGCTTTTTTTATCGCAGCTTTTTCGATATGTAAG
CTACCGGGTGCTACCGGCCGTTTTGCAGTTGCAATAGCACCGCTTTTATC
GCAAAAGCCAAAGCGTTGGTCCGTACGCACAACGGCTTCGAAAGGTCGAA
ATGCACCAATACCGGAGCTTTCGTAAATAGCAATTTTAATTTGCAAAAAG
CCTTTTTCGCAACATTTTTTAAATAAAATACGGTATTTTTGCTAAAAAAG
TCCGTTAAAAGCATAATAATTTTCGCGTAACCTTTTACGAATTTCCGATA
ATACCCCGTAAAGCCCAAAAACATTTAAATGTTTTTAACGCTTTCCGGTA
TTTTTTACTTTAAAATTGCAATAACTTTATCCGGCAAAATTTCGACCCCG
AATTTGGTTATTTTAAACTTTAAAAAATCGATACTATCCGTTTCGAATTC
GCATTTGGCCGGGCTAACGTAAAGTTTAAACCGTTCGAATCGTTTTAGCA
CCGTTTTTACTGCTTCGCGGTGCTTTTTTTGTATTTTCGAAAAAATAAAA
ATATCGTTTAAATATACAATGCAATTGCTATTAATTAATTTTCTAAACGC
TATATTAATAAAGCTTTAAAACGTTATTAAAGCGTTGGCCAAACCGAAAA
GCATTACCAAATATTCGTAATGTCCATATTTGCAACGGAAAGCAATTTTC
CATTCGTTTTTTTATCGGATCCGTATTTTGTAATAAACGTTTTTTAAATC
CAATTTGGTAAAGTACTGGCTTTTAAATACCCGGTTAAATATTTCGTAAA
TTAACGGAAATGCTAGCCGGTTTTTTTTGGTAACTTTGTTAAAACCCCGA
TAATCGATACAAAAGCGAAACTTCCCGTCCTTTTTTAAAACGAATAAAAT
TCCGGCGCCGGCGGGGCTGGTTAAATGCCGGATTTAACCTTTCGTTATAG
CTTCGTCGAAATACCCCCGGAAAGTTTTTAATTCCTTTTCGGATAAAAAA
TAAATGCTTTCGTAAAGCGGCATCGTTTTTTTTTCCAATTTAATCGCGTA
ATTTTAGCTTGTATATTTTAGCAAAGGGTTCGATTTATAAAGTTGCGCAT
ATTTTGCAACTATTTTTTTAACCCATTCCGGAAAAGCTTTTAGCCTTTTC
CCGGGGTTTTCCGGGGTTTTCGGGCGTGCAACCGTTAGTACGGCTATCGC
TTGTCCCGATTGGATTAACTTTTTAACTATTTCCAACGAAATTATTTTAA
CCTTTTTAATAATTACCGGAAACCTTTACTTTATATTCCTAAACCGGATT
TTAATGTCCTTTTGCTAAAGCCAAAGCATGCTTAACGTAATGTTGTACCC
GGCCCGGGGCATTATTACGTAAAATACCATTAACTTTCGGGTTATTCCCT
AACTATCCGTTACCCGAATTTTGTATTTTTTTACCTTTAGCGTAAGCATG
CGTTTTTTGGTATCGAATTACGCTAAATAGCCCCCGTTTAGCACCGGTAT
TTTTTTTGCTTTTACCAAAAAACGGTTATGCAATAAATTAACGTTGCTTT
TATTATTAACCAGCGCTTTTAACTTTACCCGGCAACCGTTAATCCGTAAA
TACATTTCGGTTTTTTAGCGCGTTTTAACCGCCGGGGCGCACTTTTAAAC
CCCGGTGCTTAAACGGCCAAATAGCGGTATCGAATTGGGTAGCGATATTT
TGCTTTTTTTAAAGCACGCCGGCCGGATATGGCCCAACTTTTTATACCCG
TAATACCGTACTTCGGGCCTTTTCCTTTTCGCCTTTTGTATGGTTGCTAG
GGCCAACGGGGTTTCCGGGTTATCCGTTCGTATTTTGCATGCTGCAGCGA
TATGGCTTAATTGCCCGCATTTAAAGCAAATAACCGGCTTTTTAAAGGCT
AAAACATTTGTATCCCCCGGGGTCCTTTTATGCGGTTCCGATATTATTTT
TGCTTTAAAAGCTTTGGCTTGCAATTTTTCCATAATGTAAAAAAAGCTTT
TAAATATTACCCGTTTTTGGATTTCGGGGCGGAACCGGTTAAAAAGCAAT
ATCGTCCTTATCCATTTGGGTGCTAATTCGAAAAGGTCGTTTTTTACCAA
ATCCTAACGAATCCGGAACGCTTTAAACAATTTGTAATTTTTTTGTTTAA
TAGCGGTATTCCCCGCAAGCTTTTTAATCGCTAGCTACATTCGCGAATTG
GGGTTTTTCGATTTTGCTTAAAGCTACCGCAAAAAATCGGCTTAAATAAA
CGATACCCCGGTATTTAAGTAATGCATTTGCTTGTATTTTGTCCATTATG
CCCGCTAACGATAGTCGAAAGTGCTAAAAGTTATTTAAACCTTTATACGG
TCCTTACCGTAACGTTCCTTTTCGCTTTCGAAAATAAATTTGTAATTGTT
AATGTAATGGGCGATATTTTGCCAAATTGCCGACTTTTTAAGCATAAAAG
GTTTAAAAGTAATTTTGCTTTACGTAAAACCTTTCCGTTGTTTAAAAGTA
TTTTTTTTATTTTCGTTTAAACTTTTATGCGCATGCTTCGACCTTTTATT
TTGGATTTTTTAAATTAAACGGGCGCGTTTGCTTTAAGCTTTTAGCGCGT
CGTTTATTTTTTGCAGCTTTTTTACGAAAAGGTTTTCGAAATCGTCGGGA
ATTTGCGGGGCTTTTTTAGTATTTTGTTCCGGTAGCCCAACGGCCTTTTC
CAACGTGCTTAACGTAGCGTCGAGCGTTATTATAAACGGTGCGAAATCGC
AAATGCCCTTTTTAAATTTGCTCGATCCTTTCCGGTAATTACCCGGGCTT
GCTCCCTAAATAAAAAAGGTGTAAAAAAAGGAACAATATGTTAAAGGTTA
ATCGGTGCAAAAGCGGGTAATTACCGGGTTACGGGCCGGATGCGGTATTT
CTTTTATTAAACTTCCGTAAATTTTTTACCAAAAGTGCTATCGCTAACAA
AAATTGTTCCTTTTTTAACTTTCCTTTTTTTCGTGCCCTTTCGGGCACCC
GGGGTCGGTTTTTTAAATTTTCCGCGCTTTAAACGCTTTCGTGCAATTTA
AGCTTTACTTTATTTTTTAGCTTCGCCATTATGCTTTGGCCGCGATACCG
GTAGCTCGCCGGCA
>rnd-4_family-170#DNA/TcMar-Fot1 ( Recon Family Size = 27, Final Multiple Alignment Size = 25 )
ACGTGGTTCACAAGCGAGTGGGNCACACAAGCGAGTGGNACACGCGACCG
CGACCACGCGACGCGTCTTCCCCCGCGACCAATTCCTCCACCAACAACAA
TGGCAACGANAANCAACGAAAGCCAGATCGTCCTCGCCCTTCAGGCTTTG
CAATCCGATCCGAAATTAAGCGTNCGNGCCGCCGCCAAAATCTACGCGGT
CGCTATCCACNTTACGCGNCGGACGCGCGGCCGACCTGCTCGACGCGACA
GCATGCCCAATTCTCGGAAATTGACGGAATCCGAAAAGGAGGCGCTTGTT
AAGTACATACTCGAGCTGGATTCTCGCGCATTCCCTCCCCGGCCTTCTGG
TGTTGAAAATATGGCCAACCGATTGCTCGCCGAACGCGACGCGGGCGCCG
TCGGCAAATACTGGGTCGCGAGGTTCGTTAAACGCCGCGCAAAGCTCGGC
ACGCGCTGGATTCGAAAGTACGATTACCAAAGGGCCAAATGCGAAGATCC
CAAGCTCGTTTTTGCCTGGTTCGACCTTGTACGGAATATTGTGGCCAAAT
ATGGCATCCTGGATGACGACATTTACAATTTCGACGAAACCGGCTTCTTT
ATGGGCATGATCGCCGCCGTTATGGTTATTACAACATCGAAAGGCCGTGG
CAAAGCAAAGCTGGTCCAGCCTGGCAACCGGGAATGGGCTACAGTCATCC
AAAGGGTTAATTGTTGCGGTTGGGCGATCCCCCCTTTTATTATCGTTAAA
AGGCAATACCATTTGGCCAATTGGTATTCGGAAACCGACCTTCCACGCGA
TTGGGTTATTTCAACGAGTGCCAACGGGTGAATTACGAACGAGCTCGGCC
TGAAATGGATTTAGCATTTCGACAAGCACATTGCATCGCGCACAAAAGGC
TCNTATCGTTTGTTAGTGCTAGACGGCCACGAAAGCCACCATTCGACGGA
TTTCGAGCTTTATTGCCAAAAATACAACATTATTACGCTTTGCATGCTTT
CGCATTCGTTTCACTTCCTTTAGCCGCTTAACGTTAAATGCTTTAGCCCG
TTAAAAAAAGCGTACGGTCGACAAATCGAAAANTTAATAAAGTTATACGT
TAACCACGTAACCAAGGTCGAATTCCTTTCGGCGTTTAAAGCGGCATTTT
TTGATTCTATAACCGAAAAAAACATTCGAGGAGGCTTTCGAAGGGCTGGC
CTTGCTCCTTTTAATCCGGATTCGGTTTTGGAAAAGCTGGATGTAAGGCT
ACGGACTCCAACTCCCCCGAGAACGCCCCTGAGCGACCCCGAACCTTGGA
CTTCCAAAACGCCCCAAACAGCCAGGGAAGCAACTTCGCAATCCGAACAC
ATTAAAACTCGAATTTCCAATCACCGAAGCAGCTTTCCGTTACCCATGCT
AGCGGCTGTGGACCAGTTTGCGAAAGGGACGAGTTCGATAATGCATTAAA
TGGCCCTTTTTAAAGCCGAAATTGCTTCGCTACGCAAAGCGAACGAAGCA
TTAAGCAAACGCCGGAAGGCCAAAAAAACACGTGTTCGACAAGAAGGGTT
ACATACTGTCGAAAAGGTACGAAATGCTTTGGACCAGGAGGAGCTGGATG
GACAGCTACAGCAAGAAATGCGCGACCATGGGGGTCAGGAAAGGAGGGCG
ACGACGACTCGTCGGCGATGTGGCACCTGCGGCAAAACCGGACACAATGC
GCGCACCTGTCAGGAAGAAGTAGAAACGTCCGATGTATACAGTTCCGAAT
AGTTTGAATGGATTCCTGGCGTTGTTGGGTTGGCATGCGCGTCGATTAAC
CGGAGGTCGGGTGTGGGTGTNCCACTCGCTTATGTGNNCCACTCGCTTAT
GAACCACGT
>rnd-4_family-569#Unknown ( Recon Family Size = 26, Final Multiple Alignment Size = 23 )
CGTCGCCGCGTCCCAGAGCTTGACGGTCTCGTCGTCGGAGGCCGACGCGA
GCCTCTGGCCGTCGGGCGAGAACGCGACAGAGCNGACCGAGCCGCTGTGC
CCCTCGAGCGTTTGCAGGCACGCGCCCGTCGCCGCGTCCCAGAGCTTGAC
GGTCTCGTCGCGAGAGGCCGACGCGAGCCTCTGGCCGTCGGGCGAGAACG
CGACAGAGCTGACCCAGCCGCTGTGCCCTTCGAGCGTTTGCAGGCACGCA
TTCCAGTCCAAATCCATTGGTGATAGCAATGAAACGCAGGTAGGAAGCTT
GATAGGCCGTAATCTCCGTATTACACTCCTTTCTGGCGCAAATAGAAGAG
CTGAGTGGTAGATCTGGAGAGGCGATACGTCGATAACAGTAGCATTAGCT
AAAAGAAAACGCTGCAAGTCATGAAGCAACGCTGACATTGCGGTGCTGTT
CTCCGGCTAAATGTTTTGTTAATANGCTTCTAATACTGATTTAAAGTGGT
AGNAATGCTTACNTCGAGCATATCCAGCAGACAGTTTGCCATGTTGAAGC
TTTCCCGGATTCGCCCCGCTANGCCCAAAGCTTCAAGCCAGTACAGGAGA
CGATCGGTCAGAAAGNGGTGGACGGGATCACCATCTCGTATCTGCCGCCT
GCTCTCCTTCCAGTGATGGACCCAGTATCGACAGGCATACTGGACCTCGG
GTGGCAGGCGGTTATCGATAATCCCCGGCTCGATCTCGGACCGGAGCGTG
CCGGGATGACGCAGATCGCAAACGTCCTTCCTGAGGGTGTCGCCGGTTGA
CAGCAATTGGAGGCAGCGGTCTGCCAGCCGCTTATGGGTNTCTCGCNNGT
CGACCCAGAAGGGGTNGGCGTCGCGATTCTTTTGGTCGACAAGGAAGTCG
CGAAAGGACAGGTGGAGCGGTTTGACAGGGACCAGGGGGTCATCCGGAAT
GTTAAGGACAGAATGCAGACTGGAGCAGCTTCGAGCCCACGTCGAGCTGG
GNTCTGCCAAGGATACGTGCCAGCGATGCGGAAGGGAGAGGATCGGCGAG
GAGTACAATAGTTCCAACGATNTCGCGGAACCACGCAACGACGNCGGCTT
CTTCCTCCTTTGTGCGTCCGGCCGACTCTGNATCCTTGCGTCGAGAAGAA
GCTGGTCCAGAATCGGNAGGTACGTCGCGTGAAGCTGAGACCGTCCGCCC
TTTNTCTTGTACTCGAGGATCTTGTCTAGCTGNTCCACNGGATCGCCGTA
GCGGATATCGGCAATGAAGCGGCAAGCGGTCGACGCGAAGATGAAAAGCG
GCACAGCCATGTTGACGAGATCTTCAAGATTGGCGGGTGGGGGCCAATCT
AGGTCGNTANCCCCGGGGCGGCTACCGTTTCGTTGAACTTNTGCCGGATT
TNNNCTAGTTCCGAGCGCAGAAACGTGGANATGTCCTTTTTTATGTCGGG
CTCGGGAATCTCGTGGAGGGCCAGGTCCTGGTAGTCGCCGCCGATNTCCC
CGAAGCCAAGGCGGATGGGCAGCTCGGGTCTGCTGGTGACGAAGAATCGG
AGACGGAACGACGTCGCCTCCTTAGCTCTGGAGAGAAGACGTATGAGAGC
GGTAGCGTCCTCTTCTCGATCGCATTCGTCAAGCGCATCCACCACCACAG
CGAGCAGCGGGGAACCGGCGCCCTTGCACTTGTTCAGCGGCTCCAGGAGG
AGCCTCTCGAATTGCTCTTTCTTGTTCTTGTCGACGATGGCTGGATCGTT
CTCGATTGCGCTTTGGACATGTGATGCCAAGACCGGCACCTGGTGGACGA
GCTGGGCGAGTATGGTGGTGAAGAACATGGCCGCGCTGCCGCGGTCGCCC
TCGCCTTTTTTGAAGAAGAAGCTCGCACNGGGCACCTTTNCCGCAGAAAG
CTTTTTGGCCACCGTTCGAGAGATGGTCGACTTGCCGGTGCCGGCCATGC
CACGCAGCCAGAAAATGCATTTTCCGTTGGGATCCTCGATCCATTTGTGA
ATGTCGGCGAGAAGGTCCACGCGGGTGTCGGGGTGGCAGCTAGGGTCGTG
TTCGTTCGCCTGGGCATCGAATGCAGCGCCTTTCGCGACAGGGAGCTTTG
AAANGTCGATTTTGCGGTTGATGTCGAGGGCGAGCGTGCTGTTGCCCGAG
ATTAGCTGCGTAATAAAGGCTTGTAGGTGGGGTGACGAACGTCTGGTCNA
CTTGNAGTGCGGCGGANATCGCGTCCCGCTCTTGCCGGAGGTCGCTGATG
ATTTTCTCGACNTCTTTGCTCTCGAACGGCCATACCAAGGCGCGCAGACC
CACGCGTCTCATAGCACGACGCCTACGGCCATTGTTCAGTTTCCCATCTA
GCCTCGTGCGAATGGGATCGAGCTGCGAGCGGGCGTTCGCGAGGGCGCTG
CGCAGGTTTTGCGCGGTCTCGAGTCGAGACCCATCTGGACCTCGCAAAAG
CCGCTGCGCACCTTCGGCGATTGCCTTCAAATCCTCTATTTGCTGTCGAA
ACCGTTCGATGTCGTGCTTGGCGTTTTTGACNTCGCGAGAGTACTGTAGG
CAGAGGGCGCCGACCTTTGCGGCGAGCTCGATCACCGCGATGGCGCTCGC
TGCTGCTCCCAAGCCCTCCATCGCGCGGCAGGCGGGTAGCACTTACGAAA
CGAGAATGAAAAGTCGGCAATCGAAACGAGAATAAACGCTGGCAATCTGC
CGATATGGGGCGGATGGATGTCGTGGCCAAGATGTCGACGAGCGGCTGTC
GAGAACTTGGAAGGCGCATCGTCAGGCCGCGAAGGGAGGGGTAAGGCTTC
AATGCGACGGCCGACTCGCACAGCCCCAAAACGGCAGCGAGGCGGTGCGC
AGCCACACCTGCATCTCTGATTGATAGCCTATCGAAAGGCCGGGTTTTTT
GCTTTCGTCGGCGCGG
>rnd-4_family-2254#Unknown ( Recon Family Size = 23, Final Multiple Alignment Size = 23 )
ACGCCCGGATCAAAAAAAACGGGACACTTTTCAATTTTTGCCCCAGTGCA
TACCACCACCAATTGAAAAGTGTCCCGTTTTTTTTTATCCGGGCG
>rnd-4_family-862#Unknown ( Recon Family Size = 23, Final Multiple Alignment Size = 23 )
AGAGTAGTCAGCTCAGCCAAGGTGGGCGAANACCTCAGACAAGGTGGGAG
CTTAAAAAATTCCCCAATTTGGCTAAACGGCCCATTTTTTCTCCCACTTT
AGCTAAAGTGTTTTTTAATTGCGTATGCAACGCATATGCAATTATATTNA
TAAAAAATATAATAAAAATATATAAAATTTACGTTAAACGTTATTTATTA
ATTTATTTTAAAAATGCGTATGCGTTGCATATGCAACGCATACGCATTTT
TACCCCCCTGCCACCTTGGCTGAGGTTTTGGGTCCACTTTTCCCCACCTT
GTCCGAGGTTTTCGCCCACCTTGGCTGAGCTATCCC
>rnd-4_family-2459#Unknown ( Recon Family Size = 23, Final Multiple Alignment Size = 23 )
ATGAGGTGGGGCCCAGGGCACGTGAGTGCACGGCCCACCCCGATGGATAG
ACCTGGACCGCCCACGCGCAATCTGCGCCCGTGGTAGCCAGAAANAGACA
TGCCACTTTCCCAATCCGGTATCGCCAAGCGCGATACCTCACA
>rnd-4_family-590#LINE/Tad1 ( Recon Family Size = 24, Final Multiple Alignment Size = 22 )
TGGGGATTTTAACGCCTCGTTCTCGACATGGGACCCGGCCCGGGGTAACA
GGAATAGGGGCAAAGAGATAGCCCAATGGGCTGACACTTGCAACCTTTTT
CTACTTACGTACCCAGGTAGGCCCACGCACGATCAAGGGGGTGTGCTGGA
CCTTACCTTTACCAACGCCTCGTTAGCAACAGCGGAAATCGACCCCACGC
TAGCAACAAACTCAGACCACCGCACAATACGGATCGAGGTTCCCTATCCC
AATAACGCCACTCCGGATTGCAGGCGCATCACGCTCCCCGACGACAAACT
TCCAATGTTTGCCAACGTGGTAGCAACCGGGGCCGGCAGCCTGCCGCCAC
TTGCGGGCTACGGGGCCGGCAGCGTACCGCCGCCTACAAACCCGCACACT
ACAAACTACCTGGACACAGCAGCTAAGGCATTAATAAACCTGCTAAAAAG
CGCGCTGGACACTNTCGGCAAAAAGCCTAAAGCCAAAAGTACAGGCCAAC
CGTGGTGGAACGACAAATGCGCTGCCGCACAGCGGGACCTAGCCAAAGCC
ATAGCGGGCGAGGGCCCTTTTACAACCGAAGCCCACGCTTTGGAAGCAGC
GGTTCGGGCAGCCAAAAGACAGCATTGGGCCAAAGTGTTGGAGGAAGCTG
ATTCCCCGGAAGCGCTATACCGCGCGGTGAAGTGGCACAAACTTACACCC
GCTATACGACTTCCCCCGCTAAATATCGACGGAGAGGTTATTGTAGCGCC
AAAAGACAAAGCGGAAGCACTGGGCCGGAAAATCCTCCGCAGGTTCACAG
CGGAAGACGACTTACAGGAGGACCCGTTACACCAGGGGGCCCCTCAGGGG
ATCACACAACTCCCGTGGGACCNCCACGTCCCTTTGGAAGAGTGCCGGAA
ACGCGCCATTGGCACGGCAAACACGGCCCCGGGCATCGACTCCCTATCAG
TCAGGCTGCTTACAGCGGCNTGGCCGGCAATAGGGGAATACATCAGGGCC
CTGTTCGAAGCATGCCTTAGGGTTGGGCACCACCCAAGTCCTTTCCGTAC
AGCAGAGGTGGTTATGCTCAAAAAGCCAAACAAGTCAGATATGACCGACC
CAAAGTCATACCGCCCGATAGCGCTGCTTTCGTGCTTAGGAAAAGGGCTG
GAACGTTTAGTGGCATCGCGGATGGCGTCTCTCGCCCTACAGCACGGGCT
GATAGCCCCGCAACATGCCGGGGCGACNCCTAAAAAGGCCGCCACCGACT
TAACGGCGTGCGTGGCCCACGAGGTGGAGCGAGCCCTCCAAAATCACAAG
GCGGCCGCCCTTGTCACCATGGATGTCCAAGGGGCTTTCGACGCCGTNCT
CCGCCGGAGACTTCTTCGAAGGCTGCTAAACCAGGGATGGGATCCGACGT
TGGTACGGTGGGTATCCTCCTTCGCAGGAGACAGGCTAGTNCAAGTGCGN
CTGGAGGACGCCACGGCAGCCCCCTTCTCCCCGGACTGCGGGCTACCCCA
AGGGTCACCGGCNTCACCGGTCCTGTTCATGCTATATATGGCCGAAATCC
TACCCAAAGCCGAAGGGGTTAGGTATGGATACGCGGACGACATAGGCATA
TGCGTAACGGGCAACTCCCCAGAGNAAAATGCTCCCGCAAAGCAGGGGCA
ACGGTAACGGAAATCCTCCGTTGGGGCAGGGCCAACAAGGTCGCTTTCGA
CCCGGGAAAATGCGAGCTCATGCACTTTTCTAGGCAAAGAAATCCCACAA
CCCCGCCGGTTACAGCGGAGGGCCTCACCATACAACAAGCTAAGGGAAGC
CCTGGAAACCCTGCAACTTTACGGTGGCTGGGCGTCTTTTTCGACCAAAG
GCTTAACTTCGGGCCACATGTCAACAACAGGGTCGCCAAAGCCCTCAGCG
TTGCCAACCACCTTCGGAGGCTTACCCACTCGGTGGGAGGGATACCGGCG
CACTCGGTACACAAAGCCGTCACGACGGTAATTATCCCAACAGCGCTGTA
CGGGGCCGAGGTGTGGTACAAGGGCAAAACCAAACCACACCCATATAAGC
CTGCACAACAACAACATACCCGCCAAGGCCACCTAATCGAACGGGTTAAC
AAAGCCTTAGTTACGGCCCTTCGGGCAGTGGTACCAGCATGGAAAACCAT
ACCGATAAAAGCCTTGCACTACGAGTCCGGCATCCCAGGCGCCGAGGCGC
TTCTGGAACAAGTCCGCCTCCGTTTTGCAGCTCGCATTAACACGGTCCCG
GAAGTCCACCCCCTAACCGCAGCAGCCAAGCCGACGCTGAACGCCCGGGG
GCCTAGGGCGGGCCTGCCTAGCAGACAAACGACCTGCCTGCAAAGAACAG
CCGAGCTTGTCCCGGCCTGCACNCGCCCGGCCTACCTCCCCTATAAATAT
ACGGGGCTTACGGTGGCCACACAAGAAAAGCAAGCAGCCGCCAAAGCATT
TATGACGTGGCTTAACACCCTCTCCCCTACGGACGTTATAATCTACAGCG
ACGGATCCAAAGCGGAAGACGGAGCAGTTGGCTACGGCTGGGTAATACAC
CAAGCCGGCCAACGCAAACTGTCCGGGCACGGCAGGCTGGCGCACCCCGC
CGAAGTATTCGACGGCGAAGCGGAAGGGGCCCGAATGGGCCTCCGCAAAG
CCGTCTGGAACTTCCNCAACTGCACNTACTACCTATGCCTCGACAACACC
TCGGCGGCCAACGGCTTTTTAAGCACGGCCCCTGATAGCTCGCAAGGGGC
CTTTAAAGAGGTCCATTGCTTTATGGATAAGCACCGGGTACACGTCCGTT
GGTCCCCGGGNCATACGGGAATCCCCGGGAACGAGGAAGCCGACGCCGAA
GCGAAACTAGGCGCGGCCCTCCCGGTACCCCAGCACGCCAANCCGACGGT
AGCCGGCGTTAAGGCCTTAGCCAGGAAAATGGCCCGGGACGCCCGGAACG
CNTGGTTCGAGAATAACCTNCCGGANCGATACAAGGCTATAGGCCTCCCG
CCGATACCACAACGCACGCCCGACGCNCTGCAACTACACCGGAAGGTACT
GCAGCGGCTGATAGCCGCACGCACNGGCCACGGGGACTTCGACTGGTACC
ACCGAAAATTCAAGCACGAGGACGACAACCCGTGCCGCTGCGGGAGAAAC
AAATCCCCTTCACACCCNGTNTTTTGCAAGCTGGCCAGGGCAACGGAAAA
CAAATGGCCNANAGCGGACCCCNCCCCGGCCTTTGACAGGCCCGGGTATT
GGAAACGGCTGCTGCAAAAGCCCNTCCTTTTTGCTTCGTTCGTCGANGTC
ACNAACTACTACACTATCGCTGGACGATAACGATAGGGCCCAAAAGCCCG
CACATAACCCATTCCTTTNCCCCTTTTCCCTTACACTTCCTNCCTTTTCC
TTTATACTACCNGGACCAACAGTAGGCTCGTTGGTCCCCCGCGACCTCCG
GCCGGGCCCAGGGGCGGTCCCGAGGATCCCCCCGCCCNAACCCGGCCTTA
CCCCCTTTTCCGGCACACCCGCCGGCCGACAGCACCACTACCACCCGCAG
CGCTCACAACGCCCCGGCGTACATATACGCCCTACCGCCGATCGCCCGCT
CACTAACAAGGAGCGCCGGAATGCGGCCCGACCTCCGTGTGCCTTCGGGT
TTAATTCTGCTAGCCGCCTCGATAGCAACATGTAGCCTAGTGTTTAGCTT
AGGTAGCGCTAGCACGTCGTATGCCCCCTGGGAGGCAGGGACTGGTAGAT
CCCGACTTACCGACGTTAAATATACTC
>rnd-4_family-815#DNA/PIF-Harbinger ( Recon Family Size = 24, Final Multiple Alignment Size = 22 )
GGGCCTGTNCGGCGCTAGCGGTTTCCGGTTTTTCCATACTATTTTCGCAA
ACCGCTTGGAAACCGGTTTGTAGATCTGGGCCAGGGGGTCCCGGGCCCCT
GCAAAAACNCCGATAAATATAGCTTTAGACCCGCCAGAAGTACCTTTTTG
ACCAGGCCAACGAGTCCCGCAGATGNNGGCCCTGTAANCCACGTGTNACC
CTTGATCCGGCTCGAGGCCGGCCGCCGGATATAGAAGACGAGGGGATCCG
NATCAAGTCGAGGGAGTAGGGTGCAAACAACTCGCTGATTCCGACCGCAA
TTCACGTCCGTTCTGTGCACCGAATGTATCGTTGAGCTCGTCTTTTTCNG
CTCTATCCAATGGCTACTTCNGTTGCCGCCTCCCGGGCCCTGTACCAACG
CCAGGTCAGGCANNTTTTCGTNCTNTNTCTGCACGTTGTTGCCGCCNGCN
GCGTGGCCGGCCCCCCCAGGGGCAACGGAGGCGTACGAACCGTGCATACG
GCGATCTTTNCCGGCGGCANCTTCCTCCGATACTGGCNAAGGCCGGCGGC
CGCCGGGGCCTTCCGGGAGCTCTTCNGGGTCAACCAAAGTACCTTCCNGG
CTCTCTGCGACTNGCTGANCACGCACACGCGGCTGGCNGGCTCGAGGNAC
GTCTCTAGCGANGAGNAGGTGGCCNNNTTCCTATATATCTGTGGGCAGGA
TGCCNCGCNCCAGGGCNGCGGCCCACCTCTTTGGCCGGAGTNCAGACACG
ACGCGGCGCNACTTTCACGAGGTCCTCCGGGCCNTGATGCGCCTCCACGT
TGCNTTTGTGACGTTGCCAGACGTCTCCGACGTCGCCTGGCCCGACTGCN
GGCGNCAGGAGGTCCGGGAGGCCTTTGCNGGGTGCTTGGGAGCCGTCGAC
GGGACCTTGATCAACGCCAAAGTTGCCGCGGAGGAGGGAGTCGCGTGGAG
GAGTCGGAAGGGGCCCACNGCACAAAACGTCATGGCGGCCGTCGATCACC
GCGGGCGGTTCGTTTCTGTAACTGCAGGTATAGAGGGNTCAGTTCACGAC
TCCCAGGCGTTTAGGGAGGCCCTCGCGCGCGGNTTTGNGGTCCCAGGGGG
CCACTACTACGTCGGAGATGCCGGCTTCGGGCTAGGGCAGGGGGTAATAA
CTCCNTACGGTGCGACGAGGTACCACTTACAGGAACAGGGACTTGCAAGG
CCGGAAACGCCGGAGGAGCTTTTTAACCTGCACCATGCAAAGATACGGGT
GCGGGTTGAGNGGTCCTTCGGTGAGCTCAAAAGCCGGTGGAAGATAGTGA
GGGGCCCGGGNCCGGGNTACTCCATCCGCGCACAAGTCGGTATCGTGTTG
GCTGTTACGGGCCTGCAAAACTTCATCTGGGAGAGGGAATCCAGGGCATC
TCCGGCATCCAATCCCGGTCCCGAACGGACTANAAATGCCGGAGAAAATG
CACTCGAAAGGGCNCGGGTTTNGAGGGANGCGAGTGGCGAGGGCACGGCA
GATCGGCACAACGCAAGCGTCTTGGATCCGGTATAGGNCNTTGATAGCGA
GGAGGTTGTGGGAGGACTATCAGGTCTATCGGGCTCGNGAGGATACGCGG
NAACNTGCGTTNNGACCGCCTCGGCGAGAGGAATCGAGAGGAANTTGCGG
CTTGTTGGTGGGAGCACTGGATCAAGTANAACATTAGNTNGAACCAAGTG
GGCNGGCAAAAGGCGTGAAGCTATTCCCAGTGTGGCGCTCCGGTGATATC
CCACAAAAGCTGTGACAAGATGGGCAAGNGTTGGGCGGCGAAGAATGATC
CGCTCAGCACGCCGTTGCCACCATTGGAATCCCCCCGTCGAAACGAGTCG
AATGCTGCCTTTTTCGAAAAGAACAGACAAAAAACNAGAGGAGGGCCGGC
GNCTGAACCAGGGCCCTGTTTCGGATAACTATACCNTTGCTTTTCCTAAT
TAGGCAATAAANGCGGTGGCNATACGTTAGCCGAGATTTCATCTGGATCC
AGGTGGGNATCGGTAAATGGGGATTNCGCTACNGAGGCGGCACTCGTTGA
GCTTTACGGCCAACTTCCGTCGANTCCTTCCGATGCTTCTGGCGTTCGTT
CGAGNCGGGACTTGGTGCATTTTTCTCGCCTATTCTAGGGCAGTTAAATG
CCGTANCCCGCGGCGCGGTTGACGTTGTTTTCATCTATCTACGAGCGAGC
GATNTGTTGTGNCTGGGAACCTGCCCAGTGGTAACCCCGTGCCGACTTTC
CTTTGGTCCCCTCCCTCCCTCCCCTCCCCATNCCCCCGNACAACAAAGCT
AACAACGCGCCTCATATCTCCTGCAGATGACGACCTCTACGTACGAGAAT
ACCCTCGTTCGAACCGCCTTTATCACGAGANCGCGCCCANCGCCGCCTCG
CACCCGTCGACTATCAACTCCCGGTCCCNCGGCTCCNCCAGCCACCANTT
GGCCACCCGTNCCTCGGTCTTGAACGTCCGGATCAACTGCCGCTTCGCGC
CGTTTCTACGCCCAAGGNGCCTTGTTGCAGGCTCTTGGCGAGCCAACCCA
NTNCTCGTCCCGTAGGTAGTACCTAGAGGGCGAGCTNAAGGCCGGGGCCG
GGTGAAGGCCCGGGAGGACCCCCNGCTNGGAGGGGTAAGTCCCAGTCAGA
CCCTGATCCGGCCCCGGCNAGCGTTTGTGCNGCCTCAAGGAGGCGATCAC
CGACGTGCATCTGGGCTTCCGCTAACGTAAGGCGGCCGGNTCTNCCAGAC
TCCCGTCCCCCGCGGCGCCCGCTCGGCCGGCCGACGTGCCCCGGCCCCCT
CGTCGCTNTCCTCCGCCAGGCGCCGGGCGGCCGTAGCGATCTGTTCCCCT
GTCGCCCAACGGCCGGCAAAGGCGGCCTCGTGGAGATCCGGCCGGAAAAG
AGGCCTTTTGCGCATCCAACGGGCGTCGGGCCGCACGGCGAAGAACGCCT
CCCAGGCTTGGTCGCTGGCGAGATATAGGCCCGTNACCGGATCAACGGNA
ACCCCTGACCNTTTCCCAAAGTCCAGCCGGTCCCTGTACTGCGCTTTTGA
GGCCGTTGTACTTGTTTTTGACCCTNTTTGACCACCGGATAGAGGGCCAN
CGATCCGCCGANGCCTTCGCCGCGTTTTTGAGGCACTTGTTGAGCCAGNC
GGCGATCGCCGGATTTATTTCCCCCTGGCGGCCGGNCTCCGCGAGGGTTT
CGAGGAAGGCCAAGAGCTGGTCGGCGGNCCAATCGNNTCGTTTGNGGCCC
TCCTGGGAGGCCTGGGAGTCTCTTACGGAGGTNTCCTAGGTCGNTTGNGA
GNCCGGCAATAAAGAAGGGCCGTCGGNAGGTGCCGGGGAGNGCCTGGAGG
GAGNGGCCCGCGGTGCGTTAAAGGGATCGACAAAGTCGNNGNTGTCGTCG
GTNTCCGGGCCGCTCGAGGCGCGGNTACCTGAGGTTCCCAAGGTGATACG
GTGGCCTGGGTGGCCGGCAACCCTCGGCCGGATCCTCCTCCTCCGGATCA
AAGGCCGGGGGATCCGAAGGAGGCTCGGATTGGGCCCGATTCTGGCTTTC
CCGGCGCCGGCGCCGGANGCGGAGGGGGACCGGTAANAAGGCATGATACA
TCGGNAACGAACGTAGGGTTGGTAGGTTAAAANNAGGGTGGTTAATCTCT
GTAATGCTGGTTTTGTACTTGAATCCGAACTGCCAGAGGCTTCCCCTTAT
ATACTACGAGAATCTCTGGCTTCTGGGCTCTCGAACGAGCCTACCGCCGG
CCCTAGGGACCCTCTGGATCCGCCGGAACGTGAGGCTATCGNGGCCTGCT
TTNACCCTGGACCACGNCGTTGCACGGGTCGTTTATTTTTGGGAATAGCT
TCTATTTTAAGCGTCTGTGCCCGTTGCTTTTTATAAATAGACGTTGCACC
GTGCTCCTGNATGGGGATCCACCGAAAATTAGGCCAAAACAGGNCCAAAN
ATACATGANCGGCACAGGGCTACCCCGGGCGCTGTCTCCACGTCGAGAAN
TAAGCTTATTTTAGGTCCACAAACCGGCTAGGGGTGCCAAAAAACTCGAA
AACCGCTAGTACCGAACNGGCCCTAA
>rnd-4_family-184#Unknown ( Recon Family Size = 25, Final Multiple Alignment Size = 22 )
TGTTACGGTTGAGATCTCTACGGCTCAAAGGCTCGAGGAAANACGTCAAT
TCAGCTAAAAGAACAAAGTGGTGGAAAAGTCAACAAGTGGTGCGGAGCAC
CCAGATGCGTGCGATCCGTTTTGTGCGTACGCGTGCACGGTTGCACGCGA
GGTCACGTGATCCGGGCTCCGTGGGGCGACTGCCCGTGAGGGCACGCCGC
GCCATAACAAAGGGGTTCTCGCTGGGAGATCTCAGAGGTTCAGGTCACTC
AGCGGTCTNGAGGAAGCGTGCGGGGCAGTGGTGTATTCAGCAGAAGGTGC
CTGGCAGCACTNAACAGGAAAAACAAAAACAAAAACGGTTGCTTGCCCTC
CAGACCCCTTNACAGGGAGTCTTGCGGGCCCTAGNTATACATGGTGCCGT
GGCGGCCTCCGGCCGCCGCGCCGTGGNCCTTCTCGGACGCTTGGACACGG
CCGAGGGGCGGCCCGCGCNCCGGATGCCGCGCTGTGGACCTTCCCCCGGG
GCTTCGTCACGGCTGGGGGGCGGCTCGCGCTCGNGCCGCCAGGCTGGTCG
TCGGCTCGCGCTCGNGCCGCCAGGCTGGGCATGGGCTGAGATGCCCGACA
TCTCTGGGGTGTTA
>rnd-4_family-3377#Unknown ( Recon Family Size = 23, Final Multiple Alignment Size = 21 )
GTCAGATACGAGGGTGCTCGATGGTACCGTGTGGACAGGATCTAGAAGAT
TCTAGGTGGAGCACGAGCACGGGCACCGCCCGTGCACGGACCACATGCTC
TGTGTATATCNACGAGAACCGTNATCCTCTTCGAAGGACAAGGAAAAANA
GAACAAGCGCATTCTTCCCACTCATGGATGACTAGAGACAGTGTTTTCTG
ACA
>rnd-4_family-126#LINE/Tad1? ( Recon Family Size = 21, Final Multiple Alignment Size = 20 )
TATTTATTATTTTAGCAACGAAAGATACCAAAGGCCAAATGTGCGAAATT
TTAAAAATAACGCTTTTTATAATTTTTTTAAAAGGGAACGTTTGTATTTC
CGCTTTGGAAACGTATTTAGCGATATAATTAAGCATATTTTTAAAGCGAA
ATGCAAAGGTTTGCATCCGTATTGGCCGTTTACGCTAAGGTTACGCCGCG
TATATATTAATTTATACGCTCGTCGTTGGGGCGGGCACCGTTGTATGTTA
AGTAGTTGGGGTTAAACGTATCGGTAAAGTGGGCGGTAAAGTAAAGGGCA
CGAAAGTAATGGAAGCGATAATTTTTTGTAGCAACGGGGGCCGGAAGTTA
ATATTCGGCAATAAAGCCCGAAAGCTAACCCTTAATAACAGCAACGGGCC
GGCGCTTCGGCACCTTTTTTTTCCGCATACAGTACGTAGCGTTGCATTAA
TGCCGTTAAATTCGGTTGGTAATGCAGGAAAAGGATTTAAAGGTAAGCTG
CAAATCGTTGGGTTTAAGGCCGATATCGTACTTTAAAGGATTGTTTTCGT
TAAGCGGTAAAGCACGGCCAAGCTTTATATTTTCGGCGGTAACGTGCATG
CTTTAAAACTTTGTAAAGTGCTTTTTGCTTTCCTTTGCTTTTATTAAAGT
AACGTTGGAAGCGTTGGTTACCCAAAACAAGCCGTGGATGTAAAGGTTGC
TACGGTTTTGCCATTCGTAGCGAAACCAATAACCCGAAAATTTAAACCGC
TTTATTAAATACTTTTCGAAAAAAAATTTAAACCGGCGATAAAAATGGTA
AGCGGCGATTTAAAGGTAAGCTCGAAGGTTTTTACGGGCAATCCTTTGTT
TAACGGCATTATTGCTTCGCTTTTAATTGTAATAGCGAAGCATAACCTTG
GCCAAAAAGTGCTAGTGCAAATTGGCCGTTAAAAACGTTATAAAAAGGTA
AGAACAGCCGAAAGCATAGCACAAAGCATTTAGCTTCCGGCTTTCCCCTT
TCCAAAAAGGGCGGGTGCTTGTTATTGTTAATTTTGTCCTTCGATAAAAA
GTAAGGAAAAAAGGGAACGCCCGCTTTGTGCTTGCTTGTTTGTACTTTTA
ATGGTCGCGGGCTTACAATATTTACCCGCAAATGGTAAAAAAAATACCGG
TGCACGCTAAAACGCTTCGAAAACTTTTGGATTTACCGAACCGCAACGTG
GTATAAAAGGGAAATAACGTAATAATAAGGAAAAGTATTGCTTTAAACAT
GCTAAAAGGATGGGAAAATATTAATTTACCCTTTAAAACATTAGCGAAGC
GGACGATAAAGTTAAGCAAAGCTTGGCTTTTAGCGGTATCCCCGTTAAAA
GCCTTTTTTAATTAATTTACGCTATCGAATTTGTAGCGGGTGCCAGTACG
GTTAACGAAAAAGTTGCTTTTTTTGTTAATTTGGGCTTTTATTATAACGT
TAAAAGCAACGTATCGAAAGCGGGGGTGGTTTGCAAAACGCCCGTTATGC
TAATGTAAAGCATATCGCACTTAAGCTGCAAAGTTAACCTCCCGCAAGCA
AAGGAAGGTATATTTACCGGCTCCGTAAAGCATTAGTAAAAGAAAAGCCA
GGCTTATTAAAGCGACGCAATGGTTAAAATCGTTAATAAGCGTAAATTTA
ACGGCGGGCAAAAAAAAAACGTTATTTCCAACGGGGCGTTTTGGAAAGCG
CTAAAAGCTTGCGATACGCATTGGGACGGCGGCAAGGTCGCCGGCTTCGC
GGAATATTTGGGCCCGGAATCGGTCGAAATTTCGTTAATTGCTTATAAAG
TTGGAAGCAGCAGCGTTTTTTCGCTTACCCTTTGCGTTTGCGCGAATTGC
TGCTTGGAAAGCTTTATAATTAATTTCGTTAACGTTAACGTGCACAAGCT
AATCCCGCACGTTATCGTTTTTAAGCAAAAACCTTAAAANTTTTTCGTTA
ATTTCTAAATTTTTGTAGCCAGGCTAATTGGCCATTAACCAAACGAACCA
AGCTTAAATAACGTAACGCCGGACTTTAAAATCCCTTTTAAAAATACGGA
ATATGTAGCTATCGTTAATAAAAGCAAAAGGCTCGGCATTTGCACGGCCT
TTTTAACTTCGACTTCGATTTCAACCCCGACTTTAACCAGCGTTTGCAAA
GCCATTGGCAAAAAAGCCGCTAGCAAAAGGGATAAAGCGGAAAATAACAA
CGCCAACGTTCCGAAAAAAAAAGGGGAATTTGTTGTACAAAGCGCTTGTA
TCGCGCTGGAAGCAAATGGTATAACTTTGGTACTTTAATTGCTATTTACG
CACAAAAAAAGCGTTAATATAAATGTAAACTTTAAATATTATTTGCTTTT
CGATTTTTGTTAAAGTGCCGAAGTTTTTAAACTTTTGCGGTACGTTTTTA
AAATGCATGTAATTTTCGTTGGAAAATAAAAAAAGAAGGTTAGCAAGTTG
GCCGGCGTTTTTGCAACGGTAATTACCGCAAACGCTATTGCAAACGTTAA
AGTTAAACCATTTGCGTTAACAGCGAAAGCACTTCTTTTAAATAAAATCG
CCGTTTACGGACCAACGGAAATTGCGCATCCATTTAAGCTTATAATTGTT
AACGCATTATTATTAAAGGTTATTTGTAAAAAAAGGCTCGGGATCCTTTA
AGTAAGGTGCGGGCTCGTTTTTTTGTCCAATTTTAACGTTAAATTCGGAA
GCAACAAAGCGACCACTTCGCTAAACCGCTTAATTGCTTGCAAAAAGGCT
ACGAAATAACGCTTGTAAAAAAAAAGGGTCGTAAAAAAAACTTTCGTTGC
TGCGGAACGAATATTCGGAAAAAGGTAAAGGTATTGTTTGCAAAATTGCA
AACGGTTTTTGCGAAAAAAGTGCAAGCTAAAAGCGGCAAGGTTTAAGTTA
AAAAGCGTTATAAAAATTACCAAATTNTTNTTGCTTTTGTTTTTATCAAC
GTTAACGTTTTTCGAGTATNCGTTAAACCTTNTTACGGTTAAATGGAAAA
AGAATNAAAGGGTTTAAATTTGTTATAAAGCGCTTTAATAATTGCGTGGG
TAAAATTTCTTTGCCAGCACAACGGTAAATTCGGTATTTGCGCTAAATGG
TAGCACAACGGCTTTGTGCCCGTTGTATAAACGCAAAAGCATTAAAATCC
ATGCTACGGGGGAAAGGAACGGTCGAAGGCCTTAGCAAGAAAAGTAGCGG
CCGGGACGTAAGTGCCGGCCGGAAGGCAGGTGCCGGTAAACCTCCCGCCG
GAATAAAAGGTCGGTTACTTTTATTAATTTTTTGCCGAATAAAAAAGCGA
GCATTTCGGTTAGGCAATGCAAAATCTTTTGTGCGGGCCTTTTTGGGATC
TAAAAAAATACGGTTAAAATTGTTAACGGCATTCCGGAAATTGCTGCCGG
CCTTTTTAACGAAGCTTTATTGAAAGCGACATGCTAAGCAATTGGCAATA
TGCTTGGTACCCCGAACAGGCTTAAATTTGGCAAAAGGCTTAACTTTTTT
GCAAGTATGGCATTGTTTCGTTTCGGTTGGAAAAGGAAGGGGGTTAAAAG
GATCGGAAGGATCGGCCATGGTCGCAATTTGCAATTTGCAGCCTTTGCAC
CCCGCATATATTAACAATCCGNCCAAAAAAAGCATTAATTAACGCGGAAA
AGCCTAAATACTTTATTAATCGATTCGGTTTAATGCAATTTAATAGCGCT
ATCGAAATTTAAAAAAAAGGCGTGCAAGCGGTTACCGACGGTAAAGGAAT
TGCAAAATAAAAATCGACTTTTTTTGGCGGGGTAAAAAAAAGCGCGGCAT
TAATCGTAGGCGTTTAATAAAGCACGGAGCGAAAGCACGTGCTTTTAGCC
CCATTATTTTAAGCAGCAATAAGCGGTAAACGGGCGGTAAAAAGTAAATT
TAGCAATAAATTTAATTGCTTTAAGATATAAGCCCCGCTTAAAGCACTAA
TTAAAGGCCAAAACACCAAGCCAAATTTCGCGATAGTTAACGATAAATCA
ATTAAATTAATTGCAACAACGTCGCCGCTACCAATTTGCATTAATCGCTT
TAATTAATTAAACAAGCAAATCCAATTATAATTTTTTTATTTAAATTTTT
AACGTTTAGGGCGTAATTTCCGGGGGAAACCCCTTGGACCCCCCTTTTGC
CTCCGGCGGCCCTCCGGGGGCTCCTGCGGAAGGCNCTTTTCTCGCGGAGG
GCTTTTCTCCCGCGGAAAGCTACCACAACCCCCCCCCCCGCACGCCGCAC
TGTCTAGCGATTAAAGTTAACCAATCGTAAGCNAGGATAGTCGGATTCTC
GTGCGTGGACTGGCTACAAGCCATTTAAGCTACGAACTGTGTCCCGAATA
GGAGAAACCTTTGTCAGCATTTCTGTCAGATCACCCGGGTAAAGAACAGC
TACGCCCTCCGCGCACCAAAACCCTGCTTCCACCTGCCTACCTCCCCTCG
CTGCGCTCCGTCCGGTAGGTGGCGGTGTCAGCAGGGTTTTGGTGCACGTC
GGGCTTCGCTGA
>rnd-4_family-282#Unknown ( Recon Family Size = 25, Final Multiple Alignment Size = 20 )
CGCCCCCGAGACGAATTAANTGATACACCAAAAGGGCGGAAAAGTGGGGA
ACTTTCCCCCAAATCGACTCGACAGCCTCCGGCAAGCAATAAACAATCAA
ATGTATAAACTTCAGGAAAATTATAAAAATTNAAAGAAAAATGCCATTTA
AAACTATTGCTTATATATTTGGTACTTGATATTTTGTAAATTTCTAAATN
GGNTATTTCGCTGGGAAACCGCTTGGTGAATAANATGCTCCCTTTTGGTG
TATCGATTAAATTGTCTTGGGGGTG
>rnd-4_family-40#Unknown ( Recon Family Size = 21, Final Multiple Alignment Size = 19 )
GAAGCGGAGCGTGCAGTAGACTGGNTACTTGATAGACCTCTACTCCNAAG
GCTAGGAAACGTGNTGAGGGTGGGAGACCCTCGGGCTCTATATATACTAG
TGCTCGGTAGCTACTCTACCGAGCACCGGGTCCCCGAGACCGGCNCGGTC
TCGTAGGCCCTAGGCCGGGATCCACTCCTTTGCGA
>rnd-4_family-2286#Unknown ( Recon Family Size = 18, Final Multiple Alignment Size = 18 )
GTTACGGTACGGTCGCTTATAAGGACCTCGCATGGGTTGTAGCCCCAGCT
ACAACAACGTTCCTCTTTTGCTTTGGTGTAACGGGTACTACCTTGGTCTG
GTCCCGTAAC
>rnd-4_family-201#Unknown ( Recon Family Size = 20, Final Multiple Alignment Size = 18 )
TCGATTGAACCGGCCTGCGAAATACCGAACGCTTCAACCGCCGACCGATT
GTCGACGCTGCCCCGCACGCAAAGGCCAGGACATTTGGGGCAATCCCCTT
CGAGCACCCTCCTGGCTGTCGGCCTATCTGCCTCGGTCGCTGCCGCCGCT
ACCTGTCCGTCTTTAGAAGCGCCCGTTTGTTGCGCTTTTAGAACGCCTCG
CTGAGCAAACGAGACGACTCCCCAACCCGGCAAGCGAGGCCAGGGCTGCA
CTTACGCATACACGCACGCACGCACTCATCCAGCCCAGCCCTGCCCGGCA
CTTGCCTCGTTCCTCTTTGACCACGAGCCACCCCAATTGCGCTTCGACCC
CACGACATACAACGAGGTCGCTCAGGCCGACCAGCAGCAAAACGCAAACT
TGCTTTGTCGCATCGTCCTGCAGGCCGGAGCATTATCGGCTTCCCGAGCG
AGACTGCCAGTCACAAGCTCGCTCTTTATCGTGCGCGGCCTCCGCCTTCT
TTGTGTCCCTTGATGGTGAGCAGGCTTCATGCTTCTTTCTGCTTGTCAGG
CGCAAACCTGATGTCCCCCGTGCCCGTATTCGCACCTCCGCACCCGGGCC
TCNATCTCACATCCAGTCATACTCCCCTCGTGTCCTCCCAATGCCAGACC
TTCCGTCTAACCGTCACGATCAGTCTGGGAACCACTCCCAACGACCGAGG
CAATTCGCCGACGACCTTGTCCGCTCGATCCTCGATGACCGCCCGGCTCG
ACGCGATGGCAGCCCTAGCCGGCGATCCCTTCGATGACGCGCCTCCCGAA
GTCAAGGAATACATTTCCGANGGACCCGCACGAGTTCAGCGATGGNTTCG
AAGCAAACTGGGAAGCCGCCCCCGCGCCCGCGACCGCGACACAAAGATCC
GGGAACTGGAGGAAGAAAACGCAAGGCTTAAAGAGCAGGCTAAGGAGAAG
GCCCAGCAGCAGGCTGAGAAGCAGGCTGAGGAGATCAGACGGCAGGCCGA
GGAGAACCAAAACTTGCGGGCCGAGCTTGAAAAACTGCGCCAAAGCAAGC
AGAAAAGTACAGCCGGGACCAGTGAGCAGGCTGAGCAGCGTGCCGAGAAC
ATCGAGAGACAGCTGGCCGAACAGCACGCCAAAGAGATCGAGAATCTCCG
GGCCGAGCTAGCCAAGAAGATAGAGGAACTAGAGGCCGAAAAGGAGCGGC
TCAAACAGGAGGCTGAAAAGGCCAAGAGACAGGCCGAACTTGAGCTTCGC
CGACAGAATACGGCCGGGACTGGTGAGCAGCACATTAGGCAGGCAACCTC
CGAACAAAGAGCTAACTATCGACTTAGATGCAGTCTCTGGGGCACCTGCA
TCGGGCCCTTCGTCATCCTCGGCTGCGTCATCGACGGCGAGCAGCGAGCA
AGAGAGTAGCGCCGGCTCCGCCGATTCCGCAAGCACTTCCAGCACTTCCA
GCAGCNCCCCCCGCGAAAGCCAGTCGGATGCACCTCCAACGAAACCCGCA
CCACTTGAGGTCGACCCCGGCTCTGGACGAAAAACCCCTCGAGGTTTCCT
CCCGATCAATTCACCGCTGGGCGATGCTCACGCCGCATCAAGCAGCGATC
CCGAACCGCAGTCGTCCAGCGGTCCCGCCCAAGGTGCAGCCGACATCGAT
ATGCCCGACGCCGCCGACGCCGCCGACGCCGCACCCCCAGGCAGCAATCC
CGGAGCACAGTCGCCGTCTAGCAGTTCCCTCAGCAGCCCCCCCGATAGTC
CCTCTCAGGATACAGCCGACCCTCCCCTAAACGCCAATACGAGCTCTGCG
GTCGACCCCGAAACCTCGAAACCGCAAAGGCCGCGTTCGGTTCTCAAGAA
GCCCAAGTTCAGGGGGCCCCACAAACACAGGCTTNTTAACGCGGTTAGGT
GGGGAAAAGNGCATTTCCAAGAGAAGGGGGTCGACGAGTTCGAACCTGGG
AAGTTCATTAGGGCCGGGGTGTTCCATGAAGTTTGCACCATGAANTCCTG
GCCGGTGATTGACCGCTCGAGTGTTCATGCGCTTAACAAGATGAAGAATA
GACGCTTTGCCGTTATCCTCTGCCATGTTGAGGATGGGCTCCAACTTTCG
GGGGGCAANCCTAATCATTTCGTTGTGGCCATTGTCGACTGGAGGGAGGA
AACGGTGGAAAACTTGCAGGGAAAAAGCAGAGGTGGACGAAAGGGAAGAT
CGGGGAAGAAGTCGGGGAAGTTTACGCACTGGGGAATGGACCGAAACATG
GCAGACAGGCTGCGGGAGGATTGTGAGAAAGAATTGGAGTTTGAACTGGA
AGACTCCGAAAACGAGGTAAGGAGAGCCCCTCGAAACTTGGTCGATATTT
TCTAACCTTATTTATCCAGCTTGGCGACTATACCGGCAACACCTGTCTGC
TTCAATGTTTGACGGNCGTTCGATCCTACTTCGGGGAAACAACCCCCCGA
TGGCGACCAGCACTTCGTGCGATGGTTTTATCTCGAAATNCTATTGCAAC
ACTGGGTCGACTGCTACAACGGGGAGGCCACGTCTGCCGACACGCAAACA
GCTATAGCCGAGGGCCCTTTTGCCGCGGGTCCCCCACCGGGATCTGCCNG
CCGGCACGGAAACAAAGCCATGGCCGAGGGCCCTTTTGCCGCGGGTCCCC
CACCGGGATCTGCCGGCCAGCACGGAAACGAAGCCATGGTCGAAGGCGTT
CCAAGCGACGGCTCTGTTCCCCAGTCTCCCCAGTCGGCCGCCCATTTCAC
TTCGGCTCAATTCGCCCCGCCGGCCGGGCCATCCCGAAAACGCCTCCCCA
ACGGCCGAACCACGGCGGCCGGGGGGACTTCGACCGCGCCTGGCTGCAGC
CCGCTTCCTTCAAGTTCTCCGCCAGAACCGCCTCTGCGGTCTATGCACGT
TGACGACATGGGACCAAACTTGGCCAAGAATCTGTGGGATAAGTTCGGGC
CCTCAGTCGGCGGCATGATCCGCATCGAGGGCTTGTCGCCACCTACCTCG
GCCGAACTGAAGGAGAAGATTCAACAGCCGGATCGGGAATGGGATCTGCT
CGGTGTGAGGTACAGCCTTGACGAACGGGGCACGTGCAGGGTACGTCTCG
CCNACCCGGAAGGCGGGTTCAGTGTGCCGGACTTCTCCGATGCGGCGCCT
CAGGAGGACCCCGAACGGTTCCTCGACGACATTTGCGCCAACCCCCCTAA
GGAAGTCATCAATTACTACGTCGGGCCTCNGTGTACAGACNGCGAGAGCA
GTTCAACGGCCTGCTCCACCCAGGCGAGCTCGCGAAGCTGGCGGAGCTGC
GGCGGCGGAAAGCCGAAGAGCGAGGCGATTCAAGGCAGGACTGGGAGGTT
GCCGGCGTAACTACTCCTTACGAACACATCGGTCACCGGTTGTCGGCCAC
CTGCTTCCATCGCGAAGACGCACACTATTGGTCCGCCAATATCAACCTTT
CCGGGGAGAAGATATGGGTTGTAATCAAGCCAGAGTCTACGGGAGCCTTC
GAAGCATACGTTAGGGGCCGTTACGGCAGTCTCGACTGCGACCAGTGGCT
CCGCCACCACAACCTGCTCATTGGGCCATCTACACTCCGTGCGGCAGGCA
TTAAATTCGAGGTACTGAGCGCCCAGCCCGGCACGATGGTCGTCACAAGG
CCGGGACAGTACCACATGGTCGTTAACAGGACCCCGTCATTCGCCACAGC
CATTAATTTCCTGATGCCTGGCGATTCGCTATTGCCCGAGGCCGCGACAA
AAGTTTGCGAGGACTGCGGTCTCGGGTTCGCAAAGGAAGAGAAGCTTTGG
GACTTTGAACGTGTGGGGAAAAATCAGCTGTCGTCACGTCCGAAACGGGC
CGCCGCTCTACGCCCTGCAGTTTCCAGCGCATCCAGGACATCCCCCAGCA
AGAAGAAGCGGCCCGCAGCCGAGCAGATAGACACCGACTCACCGGGCAAG
CAGCTACAGAAAAAGCTGAGGGAGTTGCCACCTCCCAAAACGCTGGCGGA
AAACCTGACGAACAAAAAGGCGATGTTGCGGGGAGTAAAACAACTCCTTG
CTGCCAAAGAGATGGCTGATTCCCCGCAAACATCAACCGGTCTCAAAGTC
CGAGGACAATGGTTCCAACAGGCTGCTGAACTCTATCGTCTTGGCCTCAA
GCATGAGCGCTCTTCCGCTTTCTTTGCGCTACTATCCGTGGTTGCTTTAA
TGAGTGCCATGGAAAAAATGCGTGCTCGCATACCCTCTGGGTTCAAGCAA
GTGCCATCCGAGGTATACAGCGCGGTCTTCCGACAGATCGGCGGCACGGG
CACGAGGAAGACATTTGACGACAAGATGAGCCGGTCTCGCAAACTTGCGA
GGGTTTTTAACGACAAGTACAGAGGTCTTTTGCTTTTCGTCTGCTTCGAC
AACGATGGCCCTTCGACTATCTCGGCTTTTACGAAGATGACTGATGACGA
TGTTGCGGAACTTCACATGGCTATTGACAACGACCAACGGGCAGGTGCGC
TAGCCCGCTTCGGCAATGAGTTCTTGGGCTGTATTTTGGAAAACACTGCT
TTCCGTAACGGAGTTTGGGCGGATCGTCCTTACCAACAACTGGAAGAGAT
GGCCGACGAGGGTTTGTTCGACTTNATTACACAGACAGGGATCTCCAAGT
AGTTTTCATTAGGATATGGCAGTTCGTCACGCGAATCTTGCCAGGACAAC
GCACGTTTTTTGAGTACGCGACTGTTTGGCTGGCGGTCGTGCACGGGCCA
CAAANTTTCCNGACACANGGAAACTTTGTGGCCCGTGCACGACCGCCAGC
AGGTGCAACCTATTGCAAA
>rnd-4_family-1102#DNA/hAT-Ac ( Recon Family Size = 24, Final Multiple Alignment Size = 18 )
TTATTAGCTAAATTATTNGCGTACTTACGTATTGCTTATTACAAATATAT
TATACTTATTTATTTAATTAAATTTATGCAAATTTACTTTATNATTTATC
CAAATAACTTAACGTAACTTGCTAAGTCATTTAAGTAAGTCATTAGTAAG
TTATAGTAAGTTAAAGTTACCGCCGTGACTTTTTTAGTAAGTTAAAGTCA
TGGCAATGACTTAACTTACTAACTTAATTCCCAACCCTGCTTATATTGCT
TATAAATACTAAATAATATTACTAATCTTTAGAAATTTCTAAAATTTTTA
CTATTAATATAAATATACGTAAAGCTTTTTTGTAAGTTGTTGTTTTTTTT
TTCTTTTTATTCCATACTACCAATTTTTACACTTACGCACTTACTATTAC
TTACCCTTTTACGTTAAAACCTTTACTTTTAACCTTTTTTACAACTTATT
TTCGTTATTTAACATGGATAACATTACTTTATTAACAAACAGTTTTACTT
CCGATAACAATTCGGAATATATTACTATTACTAATAATTTTAGNNNNNNN
NNNNNNNNNNNNNNNNNNNNNNNNNNNNNNNNNNNNNNNNNNNNNNNNNN
NNNNNNNCAATTATAAAAATTCTCCGTATAACCAAGCAAATTATACTTTA
CCGTTAAACGAAAATGAAAAAAGCTATATTTTCCAANATAATTTATTTAC
CCGTACTCTTTTACCGATTAATATAAATAAAGAACGGGAATTTGTTATNA
AATGCACTGCGTGTAANTATAAAANTATCGAAAAAGTTAACGGGTTTATA
NCATTAAATTACNCCCGGCATTATAAAGTNAAACACCTTAATATTGCNTA
TAATAAAGCTAGTGAAAAATATAGGCCAAAAAAGCAAAATATACCCCAAA
ACCCGATAATATCGTCGTTTTTATCAAATAATTTAACGGATAATCGAAAG
CGCCAGCGACAAAATACAATTATATCGGACTTTAACGACGCGGACGCGTA
TAATAAAATATTATGGTTTATTATCGATAATAATTTATCATTTAATGTAA
TAGAATCGGATTCATTTACTACTTTATTAAATTATTATAATAAAATTTTT
CCCGTTATAAATAGGAAAAAATTAAAAGCTATATTAAATAAAACGTATAA
CGAATATTTATCGTTATTTAACGATAAAATGCGATTGCATATTAAAAATA
ACGGTAAATTTAATATAACTTTCGATATTTGGATTTCCAAAATAACCGGC
ACCGAATATTTTGGTATTATTGTAATATTTATANGCCCGAATTGGAAATT
AAATTATAAATTAATCGGATTTGAAAAAATTGGTAATATAAGCCATACCG
GTAAAAATTTATATTTGGAATTTAAAAATATTATCGAAAAGTATCCTTTT
ATTAATAACGATACTATTTTATCGATTACGCGNAATAACGCGAGTAATAA
CGATACTTTTATAAATTATTATAACGAAAATATTACTAATACTTTTTACG
ATATTCGTTGTGCAGCACATATATTAAATTTAGTTGCAAAAGATATTTTA
CGCGATTTTTTA
>rnd-4_family-178#Unknown ( Recon Family Size = 17, Final Multiple Alignment Size = 17 )
GTCGCAAACGGATATAGACCCACTTGGTAGCTACCAGCCACTAAGCGGGG
GCCTTCGCTTTTGGCTCGGTGGCCCAATTGGTTCGC
>rnd-4_family-506#LTR/Gypsy ( Recon Family Size = 18, Final Multiple Alignment Size = 17 )
ATCCGTGCTGGGCACGGATTACGTAACCCAAAGGGTGCCCCTTTGGGCCA
GGACTTATGTATATAAGAACCACCCCGACTCTTCCAAGGACAAGGACCCA
ACCCTTTCCTCCTTCCTCCTTATTTCGTAAAATAACACTACTTCGGCACT
TGCCGGGCACTACTTGGTGGTTTAACTTATTACATTTTTACGAAATCTTT
TTTGCGAAATGGCGAATTATAACGAAAAACTTACGGAACGAGCAACTTTT
CCGGCATTAACAAAANCNTTTCCGCTTAACCAAGCAGCTTATTAAAAACG
ACGCAAATTAACGGTTATAGCGGATTTGCAACGGTAATTAAAAAATATTA
TAGCATAAATGCAGCAATTTGGGTTAAATAAAGCAAAAACCCAAAGCTTT
ATTGTAACGGAAGCATTGCTTTCTTTTACAATTTTTTTGCAATTTTATAT
AACTTTTCCAATGCCGAATAGCTTACCGAAATCCCCGCGTTTCCCTAGCA
TCGATTCGATTAACGCAATTAATTTATCGAAACGCAAACCGTTAAAAAAG
CCTTTATTTTACGGAAGTAACGGGAGCTTTTTTATAGTTTAAAAGCAATT
AATTAATTACAAGCTCAACAAAAATGCGGAATTTATCGGCAATAGCAAAA
ATTAATTTAAATATATTTGGGCGTGCTTTACCCCGAACGTACAAGCAATT
GCGCGAACGTATTACAAATGCGGAAAGGGATTGGGAGCTTTTTACAACCC
AACCAAATTTTTCCAATACTTAACAAAAACATTTAATAACCCGTTAAAGC
AATAACAAGCATTAGCACGCTTAAAAGCATTTAAAATAAAGCAAAACCAA
TTATTTAATACTTTTTTTTGCTATTTTAAAAAAGAGCTTGCAACGGTAAA
AAAATTAAATTGGTTAAAAATTGTTAAAATTAATTATTTTAAATTTAAAA
TATTACGTTAAATCCGAAAAGCTTCCGTAAAACGATTGGGCAAAATTAAT
TTATATAATTAAATGGTTAATACTTTCCAAATAATTGCACAAAATTTTAA
AACGATTAATATAAAACAACGCTTTTACCGCGGCAATTTACCGGTTAACG
CTTTAACCCCGGTTGTAAACGGAAACGGCAATACTTAAATAGCGGTAAAA
AATACGCGTTCCAAAACAAAAAAGTACAAAAGCAATAAAAGCAAAAGCGG
TAAAAAAAGCGCAACAAACCATGTAAGCTATTTTGGAAAAGTTAAAAACT
AAGCGAAAAAAAGCGTATTACCGTTGTAACAAAATGAAATACATGTTAAA
AATTTGCAGGCTTTTTTTAATTATTAAATTATAAACCAAAATAGCGCTAA
CAATTACTAAAAAAAAATTCGAANCGGAAAACGAATAACCTTCGGCGCAA
ATTTTAACCGGGGGAAAAAAAAAGCGCAATAAGCGAAGCAATATTAAATT
AATATTAAGCAAATAATAAACGGCGAATATAAAAAAAATTAAACGAAATA
TAAACGGATTACTTTTTATTGTTTCCGTAATTTTTAATAGCTACCGTTTT
ATTA
>rnd-4_family-3602#Unknown ( Recon Family Size = 17, Final Multiple Alignment Size = 17 )
AAAATTAATAAAAATAAAAAGAACAGCTACGCTTTCGGGCTTCGCTAACG
CCTTCACTGCTTTTTTGTGTTGTCCGAAGNACGAGTTAAAACACTAAAAA
AAAAGCAGTGTTACTCTATTCTTTTGCCTTAAACANCTAAAATTAAAATC
AGGGCAATTTGACGGTTGCCCCCGGAGGGCCGTGCAGGCGTCAAATTAGC
GGAGCGGCNCCTGATTTTAT
>rnd-4_family-2607#Unknown ( Recon Family Size = 19, Final Multiple Alignment Size = 17 )
ATCCCTTCGAGTGCCGTTGGGCCCAGGTCGCCCGGATAGGAAGGTGATCG
GCAAAGGCACCCCTGCTTGTTGTTGTGACTCGGAGGTACGGATTTGCAGG
AGCGCGGTGCGAGTATTGCGACGTACCGCTTTGTAATAATGACTTGTGCT
GGTACTTCTATCACGGGCTAAATAAGGCGCAGGCGGAAGTACCGAAAAAA
TAAACGTTTTTATTGGCTGACGCACGCGAGATCAGCGGCCGGGGGCTGAA
CGGCACTCGAAGGGA
>rnd-4_family-54#Unknown ( Recon Family Size = 19, Final Multiple Alignment Size = 17 )
AAAAAAAAAAAAAAAAAAAAAAAAAAAAAAAAAAAAAAAAAAAAAAAAAA
AAAAAAAAAAAAAAAAAAAAAAAAAAAAAAAAAAAAAAAAAAAAAAAAAA
AAAAAAAAAAAAAAAAAAAAAAAAAAAAAAAAAAAAAAAAAATAAGGTTG
TTGGAACAGTATTTCTGTGCGCGTGCGATCCGGAAAAGGAAGGTTGTCAC
AGGAGGCTCCGGGATCCTCTGGATCCCGCACGGGCCAACACTATCTGCCT
TAGGCAGAGCGGGGAACCGCCCTTTGGGTGATCGTCCCTGTGCATATAAC
GGGCAGTCCCGTGCCCTTCTTCTGGCAGATAGATTCCTTCCTCCTTCATG
CACAATATAGGACCTTTCCCCAGATCACGGAGATCGTTGTTCATCACCTT
TGGAGATCTCCGAGCCGTTCAACAGGAGTACCAGACTCCTACCAACAAAA
TGCGCTTAACCCTGCGCTATTTGCGCTAGTATTCGTTGGGCAAAACTGCG
CGAAGTATAAGCTTGCTAACGCGCACGGGGCTTTCGGAAANCAAAGCGTT
GTATTTAATAACGGGGGGTTTCTTTTAACTATAANAGCTAAAAATCGCTT
ATCCGATGCTAATAGCTTAAAGGGCTGCCTTNAACGAGGTAGGGAATTAA
TCGTTGCGTGCTTNTTAAACCTTCGCATCGTGCNCTGGACCGCC
>rnd-4_family-1153#Unknown ( Recon Family Size = 18, Final Multiple Alignment Size = 17 )
CAGGGTTGGGAATTAAGTTACAATTAAGTCATTAAGTCATTTTTTAAGTC
AAACTTTGCAATAAAATNTAAAATCAACAAAAATAGGTAGAACGTTTATT
TCTTCGTATTTATATAAACAAATAGCAAAAGAAAATATATTATAAGTTTA
TATTACTTAAAAATGGTATATAAGCGGGTAAAAATGCATTAAGTTACAAT
TAGTTAAAAAAAAAGTTGAAAATGACTTAAAAAAATGACTTAATGCAAAT
TACGTAATATATAATTACGTAATTAAATATTTTAAATATTATTTATATAA
AACTGAGTTTTCTGTATTTAATGGTGGTATTTTTATACTTATAACTATAA
TAGTTAATTTAATATTAAGCTTTAAACTGTGACTTTTTACTGACTTAACG
AGTGACTTAAATGACTTAATTCCCAACCCTGC
>rnd-4_family-1752#Unknown ( Recon Family Size = 17, Final Multiple Alignment Size = 17 )
GTGGGATGAGTCATCGGCCTGCGCACGGGCCTACGGCCCACCTTATGCAC
TCTTCGTAGCCTCGGCCCTCCGGGCCTTAGCCTAGAACAAAACACCGCAC
TTTTCACCACCAATCACGCTCATTGGTTTTATGGCGATCCAGGCAGGGAT
CACGTGGAGTNCCANCCTCCTACCTTGCCTGCATAAAACGATCAATTGAA
GCCGAGAAAATCACCATCGCNGANCCATCCTTGGTGTTTTCACGGTCGCG
TCGAGACCTCNTCTAACCGCTCCGTCGGTCGCGTCACNAAATCCCGCGAG
AACCTCACTTCAGCCGATCCGTCAAGCCCTGTCACAAGCCGACTTATCCC
ATCCTTCGTTGGATAGCAAAGCCTTCCTTTTGAGCCGGATCTGTCTGGCC
NNGGACCGGATNTCGGACGCGCCAAANTTCGCCNATCCACAGCTTCCACA
TCGCCGCCTATAGCNCCTCAGCNCNTCTCCGAANCCCGCCCTCCGACCGT
TNCCGACCTTCCAAAATTTGCCAAATTTTCGGAANTTCCAAATCGCNCTN
GGAAGCCACATANCTGCCACATTACGCCGACTCAAATCACCCTCCAAGCC
ACTTGGCGCCGGCGCCAAACCCGNCGCGCTAATCCAATTAGCCGACCATC
CGACCAACNTCCAGCTAACGACANGCTAAAANTTTCTTTCCCGAAAGGAC
ACNACACGCCANCTCCTTCCTCTTTTTTTTTTCACATCCACGCATTCCAT
CACGTCATTCAAAACTTTAAGTCACCACNTTCGCGCCAAACACCTTCCCT
TTCGCTCCGCTGAGGAGCCTACACTTTGTCACTCCTTCTCCCGGCTAAGG
TTGGTAAGTATTTTGATCAGGCCAGGAAGGAGGCTTCGAAATTTGTTGAA
AATCCCGCTTGAAGGAGAAAACCTGTTTTTTCCACATCCCGGTCACTCCC
CAAATTTTTTTCCGACGACACATCACAACCATCATCCTGGGAAGATCTGT
CCAGCTCCNAATCATCTCCATCGCGGGCTGTGTGAAGCCTATTTGCTTTC
TGTCANTTTGCTATCGAATCCTATCCATCCAGCTCATTCCTTTTTTCTCT
CTCTCCTTCGTTAATCCAGTCGTCGCTCTCTTCGCTCCTAGTCTTTGG
>rnd-4_family-110#Unknown ( Recon Family Size = 29, Final Multiple Alignment Size = 16 )
AGCTCAGTGCCTGGATGCTGATTTCCAAATCACCGTCTGCGGAAAGGACC
GTCGAGAAGCGGCCATCGGCATAAAAGAAGGTGTTGGGAAGGTATAGGTC
TCGTTCGTCTCGCGTCATATAGACGTGGATGCGGGTGCGAATCGGCTCGG
CGATGATATCAGGACTGTAAAAGCCGTCTTCGTCGAAGATGTTGATATCC
GCGCGGATCTCGGCGTAATTCGGAGCGTCCCGAGTCGAATCGTCGGTAAT
GGTGTCGACAAAATCACGCAAGTGGATGATGCTCGAGAATGTTGGCTGTC
GAGACATGACAGAAGGTGCTAAGCGGGGGCGTTTCGTGTCCGACGCTTGT
GGATATCAAGCGTGTGAAGTGCCTGGTAGGTAAGACAGAAGAATTAAGTC
GGGTGAACAGGTTTATCCTCGAATCTGGTGGGGCGGGTGCTCAAGTGGAT
GAAGGAACACCTAGGCACGGCTATATAGATCAGGTAAAGTGCAGGGACGA
CTAAACTACCGCCCGGGTGACCCGATCACACGAACAGGGGAAAGAGACTA
ACGAGTGCTAGGACGAAATGATAAACGGGCGGACGGAGGAACGTGGTCAC
GTTTAAAGTTTGAAGCTGAAGCGATTGGCTTGTTAGGCGATGTGGCTGAG
TTAGCCGGGAAGCGACCGGTGCCCCGGGACAGGGGCTGGCTGCCGGCCGG
CGGGCAGGGACAGGGCTTGTCTGTGATGCTCCGTGATGCGAATGGAGAAG
CGAAGGGGTGGGCGAGGGGTTAAAGTACGGGGGAAAGGAAAGGGTGCAAT
GGTGTAGTCGATGCGTTTCGGAGGGAGTATAAGCAAGGTGGGCTGGAGGG
CCTTTTTCGAGGGCCGCAGGTTGGTGTTCTAGTGCCGATAACATACGCCG
TCGATTTGGTCGAATTCGATGTCGACGCTGCAGATGCGCGCAGAGCCGTT
GCTTTGGACGAAGTCGACTAGACGTATCCAGCTATGGATGCCACCAACGA
CGCTGTGGACGGGATCCCGGCCGCCGGGTTTGGCGAGGCCGGCGAGGGTG
ATGTTGAAACCGCTCCGGCTCGAGAGGCCACCGGAGGGCATTTGCTGGAA
GGATCGAAAGCCCGCGAAGGCCTGAAGTCGGTGAGGCGTATCTGGGGCGA
AGACAAGGTTCAATATTACCAGTGGGCGAATCGAGGAGTAGGGTTTTGTA
ACAAACTGTTGACGGCGGCTCGCGAGGTGAGGGACTGGGACGAAGCTGTG
GTAAAGTTGAACAGGTTAATTCACAGACGAGCCCAGCAAGTCGGACGACG
CAAGGTTAAGGAATCGGTCGACCCTATCGAGCCGGACGACCTGGTAAATC
TGAAGGCCTGGTCCCGCAAGGATCCATACGTTAAGAAAAACGACCGCGAA
GGAATCGCCCTGCCTTTCGGGAAGCTGGCCGTTGCGGATCTGCCGGCCGG
TTTCGGCTTCGACAAATTCGGGCTTATGGTGCGGAAGGAANAGGAGCAAT
CAGGGAGCGTTCCAAAGGGTGGCGTGNNCGTGGAGGTCGACGCGACCGAA
CCGAGCCAGCCACCTCAGGGGCCGAGAAAGGAGACGGAGAGTCCACTCAA
CCGATTCCATCGCCTCGACGCGCGCAATCGCGAGAACGTGGCGCACGCCG
GATTGAATATCCGGACGTCCGCTGACATCTTCGAAGAGGGCCAAAGGCAG
CATGAAGCGGCTAGGACGGAGAGGCAGGCCCGGCGGAACACGGGACATAC
GGGTGACGAACAGGTCGGGGCGGACAAGAACCGCCAGCGGGTTAAAGCTG
GAAGGCCGAGGAAAGATCCGTCCGCATACAAACCGGTCGCTAGGCCGGGG
GACTTATTTCGGGCATTCGAGGCCGCGCAGAACGAGGTCAGAAGGGCCGA
GGCGGGGATGCATCCTAACGCATGCGATCGGGAGAGTCTGGAGCGTGCGG
GTCCCGGCGTTCAAACCCCGGCGGACCTGTTCCGGGCTGCGCAATTTAAT
TTTGACCGGGTCATGTTGGAAGAGAGGCGCAGTCAAGGGCGGCGTCGCGG
TCAAAGCCGGAGAGGTGGACCGTCGAAAGAGAGCCCAG
>rnd-4_family-338#Unknown ( Recon Family Size = 20, Final Multiple Alignment Size = 16 )
AAAAAAAAACTAGCTTACAAGCACGATAATTTGACGCTCCCCGGTTTACA
TTGCAAGCAAGTTGTTTTCCGNCATGAGACTACCGAACACGCGAACGATG
GAGGTCGGCGGCATCGCCGTCGCTCGTGGTGACGGCAGCGTCGAGCCTCG
GGGCTTCGGCGATGCACGCCTCTAGCCGACTTGGAATGCGCGTCGCTTGC
CGAAAGACCGTAAGGTAGCAAAGAGAACTNTGCTCCGGGGCCCTGTCACC
ATCTCCGCGTGTACTATCAGAGCTAAAGTTAGCTGCCTACCTTCCCGAGC
CGGGGTGCAGAGCCTCGGTGCTGCCTCTCAGAAAACGAAAAACTGCGGTC
TGTCTCGACGACGAGCTGCCGCCTTTACCGCGGATATTTCCCAGAGGCTG
CGTGGCATCAGACCAGGCCTCCGCAGGCACCAGGGCCAATCGCGGCCGCC
TCTAGCAGCCCAGCCGCGGTGGCGTATCCGGGTCGTGCTATTGGGGGGAG
CAGAAGCGCCAGGAGCACATTTCTCGTCTCGTCCAGGGATGATGCATATG
GGTTAGAACACAAGTGGGTGTGTAGGGTGGGGCGCAGCAGACGGCCGTTG
GACGGTAGGGGAACGCTTGGCTGGGAGCAAAGGGGAGCAGAGGCATCCGT
TTTTGGGGGCGAAACCCTCCGTTTCTGGAGGCCTGGGATCCCATTTGCTC
TNAAAATCTCCCAGTACCAAAACATAAGGGGGAGCAGACCCAGTGCACAG
GGATCGTCAGGTCCAGAGCCCCGGTCCTGGCACGTTGACCAAAACAAAAT
CCACAACCAACCGTTGGTGGGATTGCTACTCCGCATTTGGCATATTTTGA
TCGCAGGGAGGTCAGGCAAGGGACGAAGCAGGAGGCGAAGAAGAGCAAAG
CCCATCCTCTTGTCTCGCGTGCGCAGCTGGGAGCCCACTTTTAACCCACA
GATTCTCCTGGGGTCGGGTGGGGCGGACGTGGATCTGCCGGATCAGCTAG
GTTCCGTGG
>rnd-4_family-2087#Unknown ( Recon Family Size = 17, Final Multiple Alignment Size = 16 )
GTTACGACGTGGCATTTGAGCCCTCGACTTGTGCAGAACGTATGTGAATA
TTAAGCTGGGGAGGAGAAGAAAGGTTGAAGGAGAGGTGTGGCCGAAGGCC
GCACCTTTATCCTGTCAGTCCTTCCTTATCTAATCTCCAGCCAATCGGCT
ATCAACTCTATCAACTACCACTGGCGACGCCGTGCCATAAC
>rnd-4_family-89#Unknown ( Recon Family Size = 16, Final Multiple Alignment Size = 15 )
AAAAAAAAAAAAAAAAAAAAAAAAAAAAAAAACAAAACAAGACAGATGTT
GGTAGGAGCTTGGTACTCCTGTTCGTAGGCTCGGAGAATGCCTGTCAAAT
GGTNAACGACGATCGTCTCTAGTAGGGAGGGATAACCGTTGATTCATGCG
CAAGGGAGGAAGGGATCTATCTGACAGGGGTGGAGCAGGCGATGCCTGGG
TATACCCACCGATCCCGCGATCGGTGGGCGCTGCGGGACCGCACTCACGT
GCTCCCCTTCCGGCCTTCCTCCNTCAGCCTCGCACGCGCACACCGGCCGG
NTCCAACAA
>rnd-4_family-811#Unknown ( Recon Family Size = 19, Final Multiple Alignment Size = 15 )
TAAGGGGATCTGACAAGGAAGCGGTTAGATCACCGCCACAGCGCCACAGG
GGGTGCTCGAGCCACAGGCACGGGCCTCCCCGCGGGGACCCATGGGCCTN
AGGCCNCAAGGGTCCGTCACGTGACAAGGGCCAAGGAGGCCACGGGTTAA
AGGCAGCTTGTGGGAGGCAATTTAGGCAATTCCTCCCCAAGCTGAAGTTG
TTGTNTCTACCCTATAGCAATATAGGACTTCAGACCCNATCAGACCNTTT
GCTTTATCGTGATCACCTCGTACGGCCTTCGGCTTAACCCCGTGACA
>rnd-4_family-803#Unknown ( Recon Family Size = 17, Final Multiple Alignment Size = 15 )
AAAAAAAAAAAAAAAAAAAAAAAAAAAAAAAAAAAAAAAAAAAAAAAAAA
AAAAAAAAAAAAAAAAAAAAAAAAAAAAAAAAAAAAAAAAAAAAAAAAAA
AAAAAAAAAAAAAAAAAAAAAAAAAAAAAAAAAAAAAAAAAAAAAAAAAA
AAAAAAAAAAAAAAAAAAAAAAAAAAAAAAAAAAAAAAAAAAAAAAAAAA
AAAAAAAAAAAAAAAAAAAAAAAAAAAAAAAAAAAAAAAAAAAAAAAAAA
AAAAAAAAAAAAAAAAAAAAAAAAAAAAAAAAAAAAAAAAAAAAAAAAAA
AAAAAAAAAAAAAAAAAAAAAAAAAAAAAAAAAAAAAAAAAAAAAAAAAA
AAAAAAAAAAAAAAAAAAAAAAAAAAAAAAAAAAAAAAAAAAAAAAAAAA
AAAAAAAAAAAAAAAAAAAAAAAAAAAAAAAAAAAAAAAAAAAAAAAAAA
AAAAAAAAAAAAAAAAAAAAAAAAAGGAAGCAAGCGGCGAGCACGAACGC
GNGCGCCNCCGACGNAGCGGCTGGCGGNGGAGGAGCAANCAAGAAGCAGA
CAGGCAATGCTCNNCGACGAGAACAGACTGCGTGCTCGCGTACCCGCCAT
CGTGCGNGGCTNCGCGCTCTCGGAGAAGAGGCTCCTGGATGAGCTTCTNC
ATCGAGCTGNGATCNGGCCCGTGGNCTGGAACGACGAGCGCCTCGAGCAG
CTGGTCTNCCCGACGAGCCCAGAAGGAGCTCGTCCGGGCCCTCGTTTGTC
GAGAACCACACCGGCGCGACGCCGCAAGGGCAGCGTTCGACGACGTCGTC
GAAGGGCAAGGGCCTCGTCATCCTGCTNCACGGGNNNCCCGGNACGGGCA
AGACGCTGACGGCCGAGGGCGTCGCCGAGCTCNCGGAGCGGCCGCTGTAC
ATCGTCCGGGCGACCTCGGNACCGACGCTCGAAGCTGGAGCCAGNAGCGG
GCCATNCTCGACATCGGCCACGCCTGGGGCGCGGTCCTNCTNCTGGACGA
GGCCGACGTNTTCCTCGAGGAGCGCAGCGCCCCGACGTCGAGCGCAACGC
GCTCGTCAGCATCTTCCTGCGCGNGCTCGAGTACTACGAGGGCATCCTNT
TCNTGACCACCAACCGCGTCGACGCCNTCGACGAGGCCTTCCAGTCGCGC
ATCCACGTCGCGCTNCGCTACGGCNNGCCGCCGGCGCCGAGTCGNGAGCG
CATCTGGCGCAANTTCCTGTCGGCGGGCGGCGAGGNCGACGCCGACGGCA
TCGGCGACGAGGACTACCGACGCCTGGCCGAGGGCGACCTCAACGGGCGG
CAGATCAAGAACGCGGTCCGCACGGCCAGGTCGCTGGCCGCNCGCAAGGA
GAGCNAGCTGCACGCGNANCCGCCGAGTCNTGACGTCCGNATGGCGTTCG
A
>rnd-4_family-523#LTR/Gypsy ( Recon Family Size = 22, Final Multiple Alignment Size = 15 )
AAACGATAAAGCAGTACTTGCGCCATTACGTTAATTACAAATAAATTAAT
TAGGTATAATTATTGCTNATTGCTTAATTCGCTTACAATAGCTTNATGCA
CGANAGCACAAAAATAACGCCGTTTTACGCTAATTATGGGTATACGCTTA
CGGCGTACAACGAGCCCAAAGCCGGAAAAAGCTTTAACAACGGAATTGGA
AATNAAAAAATTACTAAATTGTACCAAAACTTCCAAACCAAATTGGAAAT
ATTGCGCTAGCGGATAACCAAGCAAGCTAACAAAAAAAGATTAAAAAACC
AACTTTTAAAAAAAGGGATAACGCTTACCTTTTGCGCACTAATATTAAAA
TAAAAAGGCTAAACAATAAGTTAAACAAAAAAAAATTCGAACCTTTTCGG
GTTAANCGAATTATTTTTCCGGTTAATTATAAATTTTAACTATTTTTAAC
CATGCGAATCCACCCAATTTTTTACGTTTTTTTGCTAAAATTAGCGCTTT
CGGGCTTTAAAAGCACCGAATTAATAAAAATTAACCCTAACCAAAAATAA
AAAATTGAAGCCATTTTAAACGAAAAAACGCATTACCGCAAGCAGCAATA
CTTCGTTAAATAGAAAGGCTAGGGAAANAAATATAACATATAAAAAAACG
CAACAAACTTTGGGAATTGCCAAAAGGCTTTGCAAAAGTATCGCTTAAAA
AAAAATTAGCAATAGCCTTAAAGCTTGTAAAACGCTTTAAATTTGGAAAA
ATTTGGCGGGCAAAAAAAGGAAAATCCCAACAGCATATCCAAAGGATAAG
CTAGCAAGTTTAAGCAAAAAAGGGTGCAGGAGGCTTCTTTAATGTACGNA
AANTNCTATNAAGGTTGCACCGGGAATTAAACCCAAAACTTCCCGTTACA
AAAGCAAGCGCGCTACCATTGCGCTATACAACCAAAAGAAGTTGTTAAAG
AAATTACAACTTACCCGATTAAAAAAAGGCAAACAAGTTAAAGTTAAAAT
TAACCCTTAACNCTGCCCAACTAAAAAATAAAGGAAAAAAATCGGGCTAA
AGCAAAAAAAAAAAGCTGGCTACCGCTAAAGCAACAGCTTGCNCGGCTTT
TTCCCGTTTNACCCGNTCCAATTCCTTTACGNTATCGATACCCCGACAAA
TAACGCGCGNAAGGTTTTTTTAAGCCANAANTTTTTTTGNTTGCGCAAGC
GCTTAACGCGCGTTGCTCGAACGCGCTTGTTTTCCAATTACGGCTCGCTT
TTAAACTAATAAGCCTAGCGTTTAGCTTAAAGTTATTAGCAATAATTAAG
TAAAAAAAACCCAAAACGTTGCAACGAACCGGTTTAAACGAATGCANTCN
ANATAACGAAAAAAATCGNTAAACAAAGCCCGGCAAAAAAAAACTAACGG
ATTTGCAANNAAAACAAAAAAGCATTAAAATCGAAAAATTAAAAACGCAA
ATAACGAATACGNTGAAAAATCGCGAANCGGGGAAATTCCGTTTTTAAAT
TCGCCCGAACATTTTG
